# Supplementary material for: Transcriptomic and metabolomic analysis reveals the influence of carbohydrates on lignin degradation mediated by Bacillus amyloliquefaciens
Source: Front Microbiol. 2024 Jan 25;15:1224855. doi: 10.3389/fmicb.2024.1224855 (PMC10850570; doi:10.3389/fmicb.2024.1224855)
Supplement: Supplementary file 1 [file Data_Sheet_1.zip]

Archive with 7 entries (7 files):
- Table S1, Supplementary figures and material.docx
- Table S2.xlsx
- Table S3.xlsx
- Table S4.xlsx
- Table S5.xlsx
- Table S6.xlsx
- Table S7.xlsx
