# Supplementary material for: Transcriptomic and metabolomic analysis reveals the influence of carbohydrates on lignin degradation mediated by Bacillus amyloliquefaciens
Source: Front Microbiol. 2024 Jan 25;15:1224855. doi: 10.3389/fmicb.2024.1224855 (PMC10850570; doi:10.3389/fmicb.2024.1224855)
Supplement: Supplementary file 1 [file Data_Sheet_1.zip › Table S2.xlsx]

## Sheet: Sheet1
Table S2 Differentially accumulated intracellular metabolites (DAIMs) between group A and C.
name	ID	mz	rt	ppm	formula	KEGG	C1_Mean	C1_Median	C1_RSD	A1_Mean	A1_Median	A1_RSD	FC	log2FC	P.value	-log10(P.value)	FDR	VIP	posneg
Isoxanthopterin	M178T160	178.037	160.1	0.134803	C6H5N5O2	C03975	5.36277e+06	4.83953e+06	17.91	507960	440890	36.53	10.56	3.4	0.000440689	3.36	0.0333119	1.57527	neg
6-Phosphogluconic acid	M275T69_2	275.018	68.8	1.45445	C6H13O10P	C00345	1.55317e+07	1.42726e+07	28.32	1.86049e+06	2.54221e+06	77.18	8.35	3.06	0.040431	1.39	0.210875	1.33417	neg
Dihydrofolic acid	M443T543	443.161	542.8	12.6365	C19H21N7O6	C00415	5.48034e+06	5.22443e+06	26.81	1.01902e+06	456009	113.06	5.38	2.43	0.0362198	1.44	0.201293	1.38645	pos
5'-Methylthioadenosine	M298T348	298.097	347.7	0.335462	C11H15N5O3S	C00170	2.41291e+08	2.39567e+08	1.89	5.40013e+07	4.65898e+07	46.69	4.47	2.16	0.0268697	1.57	0.178997	1.53235	pos
Pyridoxine	M169T96	169.062	95.8	6.93842	C8H11NO3	C00314	1.18469e+07	1.19442e+07	20.95	3.04571e+06	2.14411e+06	54.16	3.89	1.96	0.0102058	1.99	0.113587	1.4667	neg
L-Aspartate-semialdehyde	M116T381	116.035	381.5	1.93045	C4H7NO3	C00441	7.23176e+06	7.55465e+06	29.67	1.91115e+06	1.99998e+06	11.77	3.78	1.92	0.0026664	2.57	0.0649234	1.51396	neg
Pyridoxamine 5'-phosphate	M248T229	248.077	228.8	0.61322	C8H13N2O5P	C00647	2.15019e+07	2.19667e+07	6.11	5.91352e+06	5.42454e+06	42.82	3.64	1.86	0.0300659	1.52	0.185814	1.48197	pos
Pterin	M164T210	164.057	210.3	0	C6H5N5O	C00715	2.01182e+08	2.03885e+08	11.01	5.57293e+07	4.69427e+07	35.41	3.61	1.85	0.00289256	2.54	0.0659389	1.54173	pos
L-Carnitine	M162T88_1	162.058	88.5	1.07595	C7H15NO3	C00318	1.01811e+08	1.01807e+08	2.35	2.87366e+07	3.16886e+07	35.53	3.54	1.82	0.0292619	1.53	0.184298	1.50135	pos
Succinic acid	M118T82	118.023	82.3	9.81779	C4H6O4	C00042	2.65412e+07	2.61694e+07	3.37	7.59374e+06	8.5991e+06	37.67	3.5	1.81	0.0341933	1.47	0.195797	1.4948	neg
Senecionine	M336T466	336.191	466.3	0.0636275	C18H25NO5	C06176	1.07623e+07	1.01907e+07	11.71	3.2302e+06	2.6539e+06	65.33	3.33	1.74	0.0262874	1.58	0.177637	1.36219	pos
S-Adenosylmethionine	M399T83	399.143	83.1	2.94631	C15H22N6O5S	C00019	7.72903e+07	7.741e+07	1.83	2.68176e+07	2.08605e+07	41.65	2.88	1.53	0.0377065	1.42	0.204727	1.50854	pos
Oxoadipic acid	M159T203	158.979	203.4	9.70729	C6H8O5	C00322	5.21518e+08	4.94154e+08	10.68	1.85039e+08	1.81639e+08	28.04	2.82	1.49	0.00376916	2.42	0.0728299	1.51967	neg
L-Glutamic acid	M147T77	147.049	77	8.55211	C5H9NO4	C00025	1.96701e+08	2.05163e+08	8.1	7.34264e+07	7.03951e+07	23.38	2.68	1.42	0.00212837	2.67	0.0599171	1.53546	neg
Uridine diphosphate glucuronic acid	M579T65_2	579.026	65.1	2.41786	C15H22N2O18P2	C00167	2.48893e+07	2.40065e+07	11.3	9.62503e+06	9.37284e+06	17.36	2.59	1.37	0.00126955	2.9	0.0505717	1.55074	neg
Cytidine	M242T146	242.078	145.9	0.41309	C9H13N3O5	C02961	3.40628e+07	3.30596e+07	5.42	1.50674e+07	1.36489e+07	21.75	2.26	1.18	0.00260024	2.58	0.0640688	1.53481	neg
Hydroxyphenyllactic acid	M181T154	181.051	154.3	2.07676	C9H10O4	C03672	1.63453e+07	1.6673e+07	19.27	7.31619e+06	6.86919e+06	40.72	2.23	1.16	0.0329688	1.48	0.192056	1.36412	neg
N-Acetyl-L-glutamate 5-semialdehyde	M174T148_1	174.076	147.7	0.712332	C7H11NO4	C01250	2.40474e+07	2.39615e+07	2.97	1.09238e+07	1.25246e+07	27.91	2.2	1.14	0.0436473	1.36	0.217863	1.47261	pos
Oxoglutaric acid	M145T71	145.014	70.8	2.23426	C5H6O5	C00026	4.26173e+07	4.22564e+07	5.81	2.1015e+07	1.99827e+07	18.15	2.03	1.02	0.00265014	2.58	0.0649234	1.5279	neg
Hypoxanthine	M137T266_2	137.045	265.8	3.4733	C5H4N4O	C00262	5.01734e+08	4.78205e+08	11.79	2.67292e+08	2.68443e+08	24.69	1.88	0.91	0.0158551	1.8	0.139995	1.42056	pos
Anserine	M241T80	241.13	79.6	0.346818	C10H16N4O3	C01262	1.39206e+08	1.44255e+08	10.97	8.39644e+07	8.32019e+07	30.27	1.66	0.73	0.0494414	1.31	0.229718	1.33143	pos
L-Aspartic acid	M132T76	132.03	76.5	3.74672	C4H7NO4	C00049	4.01614e+08	4.03916e+08	4.37	2.47879e+08	2.20569e+08	21.17	1.62	0.7	0.0141372	1.85	0.132461	1.44586	neg
(5-L-Glutamyl)-L-glutamate	M277T102	277.103	101.8	0.274266	C10H16N2O7	C05282	1.09135e+08	1.07104e+08	6.88	8.25443e+07	7.76396e+07	10.58	1.32	0.4	0.0168144	1.77	0.143849	1.38377	pos
L-Phenylalanine	M166T287	166.085	286.8	5.1455	C9H11NO2	C00079	3.21288e+08	3.20981e+08	2.62	2.4928e+08	2.44438e+08	3.84	1.29	0.37	0.00067444	3.17	0.0365058	1.54058	pos
4-Hydroxycinnamic acid	M147T199	147.043	198.9	24.0337	C9H8O3	C00811	1.13458e+08	1.1458e+08	7.53	9.22312e+07	9.48218e+07	5.74	1.23	0.3	0.0203295	1.69	0.15653	1.40267	pos
Guanine	M150T151_2	150.042	151.1	1.10782	C5H5N5O	C00242	7.33763e+07	7.22912e+07	3.21	9.80129e+07	1.01946e+08	11.43	0.75	-0.42	0.0155309	1.81	0.137351	1.41892	neg
L-Glutamine	M127T92	127.051	91.6	5.43087	C5H10N2O3	C00064	4.01031e+07	4.16708e+07	12.29	5.87309e+07	6.04058e+07	10.33	0.68	-0.55	0.015882	1.8	0.138778	1.43495	neg
5-Hydroxyindoleacetic acid	M191T756	191.108	755.9	7.34396	C10H9NO3	C05635	4.49031e+06	4.36985e+06	14.18	6.55407e+06	6.38818e+06	5.09	0.69	-0.55	0.0110852	1.96	0.118056	1.46258	neg
Daidzin	M397T737	397.228	736.6	3.75538	C21H20O9	C10216	3.23548e+06	3.18859e+06	13.66	4.74194e+06	5.00823e+06	12.76	0.68	-0.55	0.025172	1.6	0.170041	1.39001	neg
Naringenin	M271T634	271.061	634	0.368921	C15H12O5	C00509	2.34975e+06	2.42136e+06	5.62	3.49126e+06	3.45801e+06	4.66	0.67	-0.57	0.000733681	3.13	0.039905	1.55704	neg
Retinol	M285T725	285.065	724.8	0.821223	C20H30O	C00473	3.37615e+06	3.34815e+06	1.59	5.00779e+06	4.79658e+06	11.73	0.67	-0.57	0.0257503	1.59	0.172442	1.51023	neg
Indole-3-carboxylic acid	M161T833	161.045	832.9	16.1445	C9H7NO2	C19837	2.01063e+07	1.97552e+07	8.78	3.41218e+07	3.11039e+07	15.65	0.59	-0.76	0.00644272	2.19	0.0945362	1.49688	neg
Urocanic acid	M139T104	139.05	103.8	1.9849	C6H6N2O2	C00785	1.02551e+08	1.08037e+08	13.47	1.76704e+08	1.63573e+08	13.82	0.58	-0.78	0.00821693	2.09	0.104175	1.47905	pos
Erucic acid	M337T757	337.205	757	1.52376	C22H42O2	C08316	7.76817e+06	7.65667e+06	7.16	1.36742e+07	1.26759e+07	24.96	0.57	-0.82	0.0198522	1.7	0.153601	1.41836	neg
5-Hydroxymethyl-2-furancarboxaldehyde	M127T806	127.04	806.2	4.94393	C6H6O3	C11101	3.08663e+07	3.34294e+07	23.32	5.72093e+07	5.65232e+07	22.22	0.54	-0.89	0.0331585	1.48	0.19404	1.37875	pos
Caproic acid	M115T838	114.934	837.9	4.8338	C6H12O2	C01585	5.50859e+08	5.20188e+08	9.81	1.05291e+09	9.9384e+08	15.81	0.52	-0.93	0.00353505	2.45	0.0712911	1.52586	neg
L-Allothreonine	M120T88	120.066	88.4	0.5029	C4H9NO3	C05519	3.28301e+08	3.34981e+08	15.52	6.3894e+08	6.79663e+08	21.58	0.51	-0.96	0.0150913	1.82	0.137402	1.46084	pos
Aflatoxin B1	M312T800	312.363	799.8	0.0033995	C17H12O6	C06800	3.93448e+06	3.57226e+06	16.51	7.81384e+06	7.88468e+06	28.58	0.5	-0.99	0.0266386	1.57	0.17866	1.35652	pos
Betaine	M117T837	116.927	837.2	2.02967	C5H11NO2	C00719	1.12092e+10	1.05377e+10	13.5	2.36918e+10	2.14266e+10	19.1	0.47	-1.08	0.00462039	2.34	0.0802955	1.51356	neg
Indole	M118T522	118.069	521.7	29.7287	C8H7N	C00463	7.90067e+06	8.11037e+06	18.05	1.69986e+07	1.51884e+07	21.29	0.46	-1.11	0.00866209	2.06	0.106201	1.47708	pos
Glycocholic acid	M448T734	448.305	733.7	7.4369	C26H43NO6	C01921	3.86964e+06	4.07429e+06	10.87	8.36796e+06	7.8775e+06	39.65	0.46	-1.11	0.0402497	1.4	0.210764	1.31403	pos
Valeric acid	M102T687	102.055	687.4	0.0130377	C5H10O2	C00803	6.84047e+06	6.54086e+06	15.52	1.55378e+07	1.58038e+07	12.69	0.44	-1.18	0.00202706	2.69	0.0563199	1.5445	pos
Nicotinamide ribotide	M335T95	335.073	95.1	27.1583	C11H15N2O8P	C00455	7.64582e+07	7.34776e+07	12.16	1.762e+08	1.79112e+08	24.95	0.43	-1.2	0.00763258	2.12	0.100995	1.50223	pos
Glyceraldehyde	M89T298	88.9881	298.2	14.6815	C3H6O3	C02154	1.61112e+07	1.43197e+07	21.76	4.13572e+07	4.85161e+07	35.93	0.39	-1.36	0.0281212	1.55	0.17935	1.36924	neg
Ethynodiol Diacetate	M367T734	367.227	734.3	10.985	C24H32O4	C12724	6.08458e+06	5.8548e+06	9.33	1.81039e+07	1.67276e+07	41.76	0.34	-1.57	0.0141315	1.85	0.132743	1.42457	pos
Quinate	M191T34	190.929	33.6	3.45058	C7H12O6	C00296	4.18934e+06	3.92003e+06	17.02	1.54803e+07	1.568e+07	27.41	0.27	-1.89	0.00246129	2.61	0.0624988	1.52788	neg
Allose	M181T647	181.013	647.1	3.48745	C6H12O6	C01487	6.15358e+06	3.1182e+06	91.18	2.32314e+07	2.19259e+07	36	0.26	-1.92	0.0443604	1.35	0.218996	1.31621	pos
L-2,4-diaminobutyric acid	M118T330	118.069	329.6	29.6055	C4H10N2O2	C03283	5.34065e+06	5.46897e+06	24.15	2.12677e+07	1.95682e+07	20.35	0.25	-1.99	0.00164862	2.78	0.0518254	1.54331	pos
4,5-Dihydroorotic acid	M158T424	158.153	423.8	4.97318	C5H6N2O4	C00337	7.17622e+07	8.00834e+07	58.54	3.47562e+08	3.64754e+08	23.76	0.21	-2.28	0.0197569	1.7	0.155487	1.38338	pos
Protocatechuic acid	M153T138	153.02	137.7	2.4572	C7H6O4	C00230	961646	642182	58.42	6.85198e+06	7.14044e+06	8.29	0.14	-2.83	0.0195829	1.71	0.152776	1.52835	neg
Glutaric acid	M132T123	131.974	122.8	2.13776	C5H8O4	C00489	7.74947e+07	5.12247e+07	84.15	5.80297e+08	7.50212e+08	57.87	0.13	-2.9	0.035873	1.45	0.200678	1.30726	pos
L-Methionine	M149T134	148.976	133.7	5.74558	C5H11NO2S	C00073	1.50565e+07	1.55828e+07	24.88	1.25519e+08	1.30242e+08	8.78	0.12	-3.06	0.000179257	3.75	0.0243485	1.56298	pos
Methyl beta-D-galactoside	M177T134	176.972	133.6	2.11885	C7H14O6	C03619	1.20836e+07	1.20422e+07	4.08	1.16577e+08	1.51176e+08	56.17	0.1	-3.27	0.0408925	1.39	0.212049	1.43682	pos
5-Hydroxymethyluracil	M142T195	141.959	195.1	2.58134	C5H6N2O3	C03088	8.12324e+07	6.94455e+07	65.17	8.68428e+08	1.04364e+09	47.11	0.09	-3.42	0.00969232	2.01	0.112214	1.44091	pos
(S)-Norcoclaurine	M272T103_2	272.134	103.5	0.0784834	C16H17NO3	C06160	8.6638e+06	8.35113e+06	14.48	9.36806e+07	9.63373e+07	42.83	0.09	-3.43	0.00123804	2.91	0.0479454	1.5593	pos
UMP	M323T103	323.029	103.5	0.30957	C9H13N2O9P	C00105	305944	274268	21.81	7.17276e+06	6.60531e+06	81.08	0.04	-4.55	0.0100442	2	0.112566	1.4706	neg
CMP	M306T102	306.048	101.8	10.2402	C9H14N3O8P	C00055	518799	231261	110.74	3.91115e+07	3.54225e+07	63.72	0.01	-6.24	0.00367211	2.44	0.0748078	1.51599	pos
