# Supplementary material for: Transcriptomic and metabolomic analysis reveals the influence of carbohydrates on lignin degradation mediated by Bacillus amyloliquefaciens
Source: Front Microbiol. 2024 Jan 25;15:1224855. doi: 10.3389/fmicb.2024.1224855 (PMC10850570; doi:10.3389/fmicb.2024.1224855)
Supplement: Supplementary file 1 [file Data_Sheet_1.zip › Table S3.xlsx]

## Sheet: Sheet1
Table S4 Differentially expressed genes (DEGs) between group A and C.
id	baseMean	baseMean_A3	baseMean_C3	foldChange(C3/A3)(C3/A3)	log2FoldChange	pval	padj	Chromosome	Start Site	End Site	Direction	Length	Name	GO	KO	eggNOG	eggNOG Class	Description	VFDB	CARD	PHI	Swissprot
gene-LUX28_RS12775	306.116	62.1376	550.094	8.85284	3.14614	1.57812e-13	5.67807e-10	gi|2168040690|ref|NZ_CP089310.1|	2595328	2595465	+	138	LUX28_RS12775	-	-	-	-	hypothetical protein RBAM_022510 [Bacillus amyloliquefaciens FZB42]	-	-	-	-
gene-LUX28_RS03795	6121.46	10528.8	1714.15	0.162806	-2.61878	8.10419e-12	1.45794e-08	gi|2168040690|ref|NZ_CP089310.1|	730912	732654	+	1743	LUX28_RS03795	GO:0046483;GO:1901360;GO:0044237;GO:1901564;GO:0006139;GO:0016811;GO:0003824;GO:0046348;GO:1901072;GO:0006807;GO:0046700;GO:0046113;GO:0006044;GO:0016810;GO:0003674;GO:0034641;GO:0006146;GO:0016814;GO:0044238;GO:0006725;GO:0006040;GO:0072521;GO:0006144;GO:0019213;GO:0006046;GO:0046083;GO:0009056;GO:1901361;GO:1901136;GO:0008448;GO:0008150;GO:0044281;GO:0016787;GO:0072523;GO:0044270;GO:1901071;GO:…	K01486	COG1001	F	putative amidohydrolase [Bacillus amyloliquefaciens subsp. plantarum UCMB5036]	-	-	-	sp|O34909|YERA_BACSU Putative adenine deaminase YerA OS=Bacillus subtilis (strain 168) GN=yerA PE=1 SV=1
gene-LUX28_RS11665	19298.8	5858.1	32739.5	5.58877	2.48253	1.90047e-10	2.27929e-07	gi|2168040690|ref|NZ_CP089310.1|	2343633	2343869	-	237	LUX28_RS11665	GO:0009987;GO:0008150;GO:0030435;GO:0043934;GO:0048856;GO:0030154;GO:0048646;GO:0009653;GO:0048869;GO:0032502	K06327	-	-	CotD [Bacillus amyloliquefaciens FZB42]	-	-	-	sp|P07791|COTD_BACSU Spore coat protein D OS=Bacillus subtilis (strain 168) GN=cotD PE=4 SV=1
gene-LUX28_RS13075	11537.4	19287	3787.85	0.196393	-2.34818	4.7577e-10	4.27955e-07	gi|2168040690|ref|NZ_CP089310.1|	2643939	2644319	-	381	LUX28_RS13075	GO:0034645;GO:0043170;GO:0044271;GO:0019222;GO:0009987;GO:0010468;GO:0006351;GO:0071704;GO:0005622;GO:0005575;GO:0044464;GO:1901362;GO:0050789;GO:0044260;GO:2001141;GO:0005623;GO:0016070;GO:0051252;GO:0008152;GO:1903506;GO:0060255;GO:0010467;GO:0009059;GO:0031323;GO:0097659;GO:0044424;GO:0009889;GO:0006355;GO:0090304;GO:0044249;GO:0008150;GO:0034641;GO:0044238;GO:0006725;GO:0050794;GO:0065007;GO:…	K00537	COG1393	P	hypothetical protein RBAM_023100 [Bacillus amyloliquefaciens FZB42]	-	-	P60378|PHI:7702|Spx|1280|Staphylococcus_aureus|lethal	sp|P54503|MGSR_BACSU Regulatory protein MgsR OS=Bacillus subtilis (strain 168) GN=mgsR PE=1 SV=2
gene-LUX28_RS19680	3067.19	4993.04	1141.33	0.228585	-2.1292	1.09285e-08	7.86414e-06	gi|2168040690|ref|NZ_CP089310.1|	3934802	3935263	-	462	LUX28_RS19680	GO:0044425;GO:0031224;GO:0005575;GO:0016021;GO:0016020	-	-	-	member of the processed secretome [Bacillus amyloliquefaciens subsp. plantarum UCMB5036]	VFG045350(gb|NP_390986) (bslA/yuaB) hydrophobin BslA [BslA (VF0411)] [Bacillus subtilis subsp. subtilis str. 168]	-	-	sp|P39632|YWEA_BACSU Uncharacterized protein YweA OS=Bacillus subtilis (strain 168) GN=yweA PE=4 SV=1
gene-LUX28_RS06255	7724.61	2652.39	12796.8	4.82465	2.27042	1.738e-08	1.04222e-05	gi|2168040690|ref|NZ_CP089310.1|	1207185	1207346	+	162	LUX28_RS06255	-	-	-	-	-	-	-	-	-
gene-LUX28_RS04425	1350.13	158.443	2541.82	16.0425	4.00382	1.00247e-07	5.15271e-05	gi|2168040690|ref|NZ_CP089310.1|	868136	869164	+	1029	LUX28_RS04425	GO:0044281;GO:0042182;GO:0046164;GO:0045150;GO:0044237;GO:0044282;GO:0003824;GO:0055114;GO:0016491;GO:1901615;GO:0008152;GO:0003674;GO:0071704;GO:0042180;GO:0045149;GO:0044248;GO:1901575;GO:0009056;GO:1901616;GO:1902652;GO:0008150;GO:0009987;GO:0006066	K00162	COG0022	C	acetoin dehydrogenase E1 [Bacillus amyloliquefaciens subsp. plantarum YAU B9601-Y2]	VFG016507(gi:148377362) (pdhB) Pyruvate dehydrogenase E1 component, betasubunit [PDH-B (CVF588)] [Mycoplasma agalactiae PG2]	-	A5IXN3|PHI:4610|PdhB|2110|Mycoplasma_agalactiae|reduced_virulence	sp|O34591|ACOB_BACSU Acetoin:2,6-dichlorophenolindophenol oxidoreductase subunit beta OS=Bacillus subtilis (strain 168) GN=acoB PE=3 SV=3
gene-LUX28_RS10185	1457.59	560.819	2354.36	4.19807	2.06973	1.73667e-07	7.41739e-05	gi|2168040690|ref|NZ_CP089310.1|	2131475	2131726	+	252	LUX28_RS10185	GO:0044425;GO:0016020;GO:0016021;GO:0005575;GO:0031224	-	-	-	hypothetical protein B938_10055 [Bacillus amyloliquefaciens subsp. plantarum AS43.3]	-	-	-	sp|O34654|YODI_BACSU Uncharacterized protein YodI OS=Bacillus subtilis (strain 168) GN=yodI PE=4 SV=1
gene-LUX28_RS02330	23770.7	9180.34	38361.1	4.17861	2.06302	1.95398e-07	7.41739e-05	gi|2168040690|ref|NZ_CP089310.1|	495029	495382	+	354	LUX28_RS02330	-	-	-	-	hypothetical protein RBAM_004680 [Bacillus amyloliquefaciens FZB42]	-	-	-	-
gene-LUX28_RS06240	45110.5	18544.1	71676.8	3.86521	1.95055	2.24367e-07	7.41739e-05	gi|2168040690|ref|NZ_CP089310.1|	1205696	1206082	-	387	LUX28_RS06240	GO:0030154;GO:0030435;GO:0031160;GO:0009653;GO:0048869;GO:0032502;GO:0005618;GO:0005575;GO:0071944;GO:0044464;GO:0048856;GO:0030312;GO:0005623;GO:0008150;GO:0009987;GO:0043934;GO:0048646	K06340	-	-	Spore coat protein V [Bacillus amyloliquefaciens subsp. plantarum CAU B946]	-	-	-	sp|Q08309|COTV_BACSU Spore coat protein V OS=Bacillus subtilis (strain 168) GN=cotV PE=1 SV=1
gene-LUX28_RS13210	32372.1	11473.7	53270.4	4.64282	2.215	2.26768e-07	7.41739e-05	gi|2168040690|ref|NZ_CP089310.1|	2665663	2666040	-	378	LUX28_RS13210	GO:0044425;GO:0005886;GO:0044464;GO:0016021;GO:0016020;GO:0071944;GO:0031224;GO:0005575;GO:0005623	-	-	-	hypothetical protein RBAM_023390 [Bacillus amyloliquefaciens FZB42]	-	-	-	sp|P54481|YQFX_BACSU Uncharacterized protein YqfX OS=Bacillus subtilis (strain 168) GN=yqfX PE=4 SV=1
gene-LUX28_RS05025	1775.37	709.607	2841.13	4.00381	2.00137	3.85254e-07	0.000115512	gi|2168040690|ref|NZ_CP089310.1|	973517	974182	-	666	LUX28_RS05025	GO:0009987;GO:0008150;GO:0043934;GO:0005623;GO:0030312;GO:0048856;GO:0048646;GO:0030435;GO:0031160;GO:0030154;GO:0005575;GO:0071944;GO:0005618;GO:0044464;GO:0048869;GO:0009653;GO:0032502	-	-	-	YhcQ [Bacillus sp. 916]	-	-	-	sp|P54601|YHCQ_BACSU Spore coat protein F-like protein YhcQ OS=Bacillus subtilis (strain 168) GN=yhcQ PE=3 SV=1
gene-LUX28_RS20650	4770.34	1071.65	8469.03	7.90277	2.98236	4.37903e-07	0.000118246	gi|2168040690|ref|NZ_CP089310.1|	4132932	4134461	+	1530	LUX28_RS20650	GO:0006091;GO:0051287;GO:0016020;GO:0048037;GO:0003824;GO:0044237;GO:0000166;GO:0005886;GO:0065008;GO:1901265;GO:0045454;GO:0015035;GO:0008150;GO:0006979;GO:0050660;GO:1901700;GO:0065007;GO:0042221;GO:0050794;GO:0036094;GO:0003674;GO:0008152;GO:0009055;GO:0042592;GO:1901363;GO:0019725;GO:0016491;GO:0050662;GO:0005623;GO:0055114;GO:0015036;GO:0050896;GO:0006950;GO:0016651;GO:0008785;GO:0005488;GO:…	K03387	COG3634	O	AhpF [Bacillus amyloliquefaciens FZB42]	-	-	A7EKQ2|PHI:8883|SsTrr1_(SS1G_05899)|5180|Sclerotinia_sclerotiorum|reduced_virulence	sp|P42974|DHNA_BACSU NADH dehydrogenase OS=Bacillus subtilis (strain 168) GN=ahpF PE=1 SV=2
gene-LUX28_RS17305	588.498	226.814	950.182	4.18925	2.06669	4.601e-07	0.000118246	gi|2168040690|ref|NZ_CP089310.1|	3434225	3435385	+	1161	LUX28_RS17305	GO:0008152;GO:0043169;GO:0005623;GO:0003824;GO:0045735;GO:0019752;GO:0044237;GO:0005488;GO:0005737;GO:0043436;GO:0016830;GO:0044281;GO:0008150;GO:0009987;GO:0043648;GO:0016829;GO:0016831;GO:0044424;GO:0006082;GO:0033609;GO:0043167;GO:0046872;GO:0046564;GO:0005622;GO:0005575;GO:0071704;GO:0044464;GO:0003674	K01569	COG2140	G	oxalate decarboxylase [Bacillus amyloliquefaciens subsp. plantarum YAU B9601-Y2]	-	-	A7EU07|PHI:4508|Ss-odc1|5180|Sclerotinia_sclerotiorum|unaffected_pathogenicity	sp|O34714|OXDC_BACSU Oxalate decarboxylase OxdC OS=Bacillus subtilis (strain 168) GN=oxdC PE=1 SV=1
gene-LUX28_RS09320	1510.62	616.699	2404.55	3.89906	1.96313	7.11335e-07	0.000165988	gi|2168040690|ref|NZ_CP089310.1|	1899757	1900587	+	831	LUX28_RS09320	-	-	COG0330	O	hypothetical protein KSO_010545 [Bacillus amyloliquefaciens IT-45]	-	-	-	-
gene-LUX28_RS08045	10364.8	1748.67	18981	10.8545	3.44022	7.38134e-07	0.000165988	gi|2168040690|ref|NZ_CP089310.1|	1583635	1587930	+	4296	LUX28_RS08045	GO:0019538;GO:0140096;GO:0008233;GO:0003824;GO:0043170;GO:0008152;GO:0008150;GO:0006807;GO:0004175;GO:0070011;GO:0044238;GO:0071704;GO:0005575;GO:0008236;GO:0006508;GO:0017171;GO:0016787;GO:0003674;GO:0005576;GO:1901564;GO:0004252	K13276	COG1404	O	bacillopeptidase F [Bacillus amyloliquefaciens subsp. plantarum AS43.3]	-	-	C5AG42|PHI:8850|PrtA_(bglu_1g16590)|337|Burkholderia_glumae|reduced_virulence	sp|P16397|SUBF_BACSU Bacillopeptidase F OS=Bacillus subtilis (strain 168) GN=bpr PE=1 SV=2
gene-LUX28_RS14655	4329.19	1838.32	6820.07	3.70996	1.8914	9.43928e-07	0.00019978	gi|2168040690|ref|NZ_CP089310.1|	2928148	2928372	-	225	LUX28_RS14655	GO:0031323;GO:0005488;GO:0097659;GO:0010467;GO:0009059;GO:0060255;GO:1903506;GO:0016070;GO:0008152;GO:0051252;GO:1901363;GO:0044260;GO:2001141;GO:0050789;GO:0071704;GO:0006351;GO:1901362;GO:0097159;GO:0010468;GO:0019222;GO:0009987;GO:0044271;GO:0034645;GO:0043170;GO:0044237;GO:2000112;GO:0019438;GO:0080090;GO:0019219;GO:0032774;GO:1901360;GO:0046483;GO:0034654;GO:0051171;GO:0010556;GO:0006807;GO:…	K01994	COG2771	K	GerE [Bacillus amyloliquefaciens FZB42]	VFG009892(gi:118472166) (devR/dosR) two component transcriptional regulatory protein devr [DevR/S (CVF334)] [Mycobacterium smegmatis str. MC2 155]	-	Q6DL91|PHI:4690|DegU|1639|Listeria_monocytogenes|reduced_virulence	sp|P11470|GERE_BACSU Spore germination protein GerE OS=Bacillus subtilis (strain 168) GN=gerE PE=1 SV=2
gene-LUX28_RS20645	3527.86	900.473	6155.25	6.83558	2.77306	1.00716e-06	0.00020132	gi|2168040690|ref|NZ_CP089310.1|	4132355	4132918	+	564	LUX28_RS20645	GO:0051716;GO:0042221;GO:0070887;GO:0065007;GO:0050789;GO:0003674;GO:0050794;GO:0005622;GO:0005575;GO:0044464;GO:0006979;GO:0009987;GO:0008150;GO:0098754;GO:0045454;GO:0098869;GO:1990748;GO:0044424;GO:0009636;GO:0004601;GO:0005737;GO:0051920;GO:0016684;GO:0097237;GO:0016209;GO:0065008;GO:0005623;GO:0016491;GO:0019725;GO:0042592;GO:0008152;GO:0003824;GO:0050896;GO:0006950;GO:0055114	K03386	COG0450	O	hypothetical protein RBAM_036960 [Bacillus amyloliquefaciens FZB42]	VFG009680(gi:118471486) (ahpC) alkylhydroperoxide reductase [AhpC (CVF322)] [Mycobacterium smegmatis str. MC2 155]	-	A0A098DJ03|PHI:10452|FPX15_(FGSG_03180)|5518|Fusarium_graminearum|unaffected_pathogenicity	sp|P80239|AHPC_BACSU Alkyl hydroperoxide reductase subunit C OS=Bacillus subtilis (strain 168) GN=ahpC PE=1 SV=2
gene-LUX28_RS03595	2842.17	1172.65	4511.69	3.84742	1.94389	1.45551e-06	0.000275628	gi|2168040690|ref|NZ_CP089310.1|	688770	689456	+	687	LUX28_RS03595	GO:0044424;GO:0044444;GO:0005575;GO:0005622;GO:0044464;GO:0005623;GO:0005829;GO:0005737	K03969	COG1842	TK	phage shock protein A, PspA [Bacillus amyloliquefaciens subsp. plantarum AS43.3]	-	-	A0A0F6B1X1|PHI:7657|PspA|28901|Salmonella_enterica|reduced_virulence__unaffected_pathogenicity	sp|P54617|PSPA_BACSU Phage shock protein A homolog OS=Bacillus subtilis (strain 168) GN=ydjF PE=1 SV=3
gene-LUX28_RS07650	1251.13	525.452	1976.81	3.76212	1.91155	1.63317e-06	0.000293807	gi|2168040690|ref|NZ_CP089310.1|	1462444	1462623	-	180	LUX28_RS07650	GO:0044425;GO:0005575;GO:0031224;GO:0016021;GO:0016020	-	-	-	-	-	-	-	-
gene-LUX28_RS19560	290.28	457.553	123.007	0.268837	-1.89519	2.54536e-06	0.000436105	gi|2168040690|ref|NZ_CP089310.1|	3909012	3909932	+	921	LUX28_RS19560	-	K01990	NOG34384	R	ABC transporter ATP-binding protein [Bacillus amyloliquefaciens FZB42]	VFG050113(gb|YP_002336033.1) (cesC) ABC transporter ATP-binding protein, CesC [Cereulide (VF0583)] [Bacillus cereus AH187]	gb|AAA99504.1|ARO:3002987|bcrA [Bacillus licheniformis]	Q53763|PHI:6324|StpC|1280|Staphylococcus_aureus|unaffected_pathogenicity	sp|P96605|YDBJ_BACSU Uncharacterized ABC transporter ATP-binding protein YdbJ OS=Bacillus subtilis (strain 168) GN=ydbJ PE=3 SV=1
gene-LUX28_RS15105	623.857	260.531	987.182	3.78911	1.92186	2.98784e-06	0.000454818	gi|2168040690|ref|NZ_CP089310.1|	3025920	3027131	-	1212	LUX28_RS15105	GO:0035639;GO:0071941;GO:0016879;GO:0008652;GO:0006082;GO:0044271;GO:0009987;GO:0097367;GO:0097159;GO:0044464;GO:0005575;GO:0005622;GO:0071704;GO:0030554;GO:0043603;GO:0006525;GO:0043167;GO:1901605;GO:0017076;GO:0000053;GO:1901363;GO:0005623;GO:0008152;GO:0044281;GO:0043168;GO:0005524;GO:0072350;GO:0005488;GO:0004055;GO:0046394;GO:0043604;GO:1901607;GO:0044249;GO:0032555;GO:0044424;GO:0019627;GO:…	K01940	COG0137	E	argininosuccinate synthase [Bacillus amyloliquefaciens FZB42]	-	-	D4HUG4|PHI:9316|ArgG|552|Erwinia_amylovora|reduced_virulence	sp|A7Z7M0|ASSY_BACA2 Argininosuccinate synthase OS=Bacillus amyloliquefaciens (strain FZB42) GN=argG PE=3 SV=1
gene-LUX28_RS09085	199.103	323.475	74.7308	0.231025	-2.11388	3.02715e-06	0.000454818	gi|2168040690|ref|NZ_CP089310.1|	1853672	1853893	+	222	LUX28_RS09085	GO:0010556;GO:0051252;GO:0008150;GO:0019222;GO:0051171;GO:0031326;GO:1901363;GO:0006355;GO:0009889;GO:2001141;GO:0003723;GO:0003676;GO:0005488;GO:0065007;GO:0050789;GO:0031323;GO:0080090;GO:2000112;GO:0097159;GO:0060255;GO:0050794;GO:0019219;GO:0010468;GO:1903506;GO:0003674	K03666	COG1923	T	RNA-binding protein Hfq [Bacillus amyloliquefaciens FZB42]	-	-	F7UA14|PHI:10271|Hfq|358|Agrobacterium_tumefaciens|reduced_virulence	sp|A7Z501|HFQ_BACA2 Protein hfq OS=Bacillus amyloliquefaciens (strain FZB42) GN=hfq PE=3 SV=1
gene-LUX28_RS04000	1673.56	766.537	2580.58	3.36655	1.75127	3.0338e-06	0.000454818	gi|2168040690|ref|NZ_CP089310.1|	771204	771557	+	354	LUX28_RS04000	-	-	-	-	protein of unknown function [Bacillus amyloliquefaciens subsp. plantarum UCMB5036]	-	-	-	-
gene-LUX28_RS01455	470.53	198.994	742.066	3.72908	1.89882	3.2757e-06	0.00046451	gi|2168040690|ref|NZ_CP089310.1|	293760	294188	+	429	LUX28_RS01455	-	K01449	COG3773	M	cell wall hydrolase [Bacillus amyloliquefaciens subsp. plantarum UCMB5036]	-	-	-	sp|P42249|CWLJ_BACSU Cell wall hydrolase CwlJ OS=Bacillus subtilis (strain 168) GN=cwlJ PE=1 SV=2
gene-LUX28_RS20995	949.07	413.156	1484.98	3.59424	1.84569	3.35666e-06	0.00046451	gi|2168040690|ref|NZ_CP089310.1|	4202052	4202561	-	510	LUX28_RS20995	-	-	COG2318	S	DinB [Bacillus amyloliquefaciens FZB42]	-	-	-	sp|Q02886|DINB_BACSU Protein DinB OS=Bacillus subtilis (strain 168) GN=dinB PE=3 SV=2
gene-LUX28_RS07275	1982.54	3081.79	883.284	0.286614	-1.80282	5.41549e-06	0.000696385	gi|2168040690|ref|NZ_CP089310.1|	1389604	1390539	+	936	LUX28_RS07275	GO:0005975;GO:0005488;GO:0008144;GO:0008061;GO:0016787;GO:0016052;GO:0003674;GO:0044238;GO:0071704;GO:0005976;GO:0009057;GO:0097367;GO:0008150;GO:0008152;GO:0003824;GO:0043170;GO:0016798;GO:1901575;GO:0009056;GO:0000272	-	COG3858	G	Glycosyl hydrolase, family 18 [Bacillus amyloliquefaciens subsp. plantarum UCMB5036]	-	-	-	sp|O31682|YKVQ_BACSU Putative glycosylase YkvQ OS=Bacillus subtilis (strain 168) GN=ykvQ PE=3 SV=1
gene-LUX28_RS19965	30972.7	47076.6	14868.8	0.315842	-1.66273	5.41934e-06	0.000696385	gi|2168040690|ref|NZ_CP089310.1|	3987223	3988083	-	861	LUX28_RS19965	GO:1901576;GO:0008152;GO:0008150;GO:0016051;GO:0009058;GO:0043170;GO:0003824;GO:0016740;GO:0009059;GO:0005975;GO:0003674;GO:0016757;GO:0005976;GO:0044238;GO:0071704;GO:0000271	-	COG1442	M	putative glycosyl transferase (general stress protein) [Bacillus amyloliquefaciens subsp. plantarum UCMB5036]	VFG017985(gi:157415661) (C8J_1342) hypothetical protein [Capsule biosynthesis and transport (CVF393)] [Campylobacter jejuni subsp. jejuni 81116]	-	-	sp|P25148|GSPA_BACSU General stress protein A OS=Bacillus subtilis (strain 168) GN=gspA PE=1 SV=2
gene-LUX28_RS17460	460.828	197.56	724.097	3.66521	1.87389	8.51504e-06	0.00105645	gi|2168040690|ref|NZ_CP089310.1|	3471143	3471349	-	207	LUX28_RS17460	-	K07213	COG2608	P	hypothetical protein RBAM_030690 [Bacillus amyloliquefaciens FZB42]	-	-	Q8J286|PHI:244|CLAP1|290576|Colletotrichum_lindemuthianum|loss_of_pathogenicity	sp|O32221|COPZ_BACSU Copper chaperone CopZ OS=Bacillus subtilis (strain 168) GN=copZ PE=1 SV=1
gene-LUX28_RS01110	13360.8	6116.79	20604.8	3.36856	1.75213	9.38655e-06	0.00109101	gi|2168040690|ref|NZ_CP089310.1|	194108	194671	+	564	LUX28_RS01110	GO:0051128;GO:0010467;GO:0009059;GO:0003700;GO:0031323;GO:0005488;GO:0097659;GO:1903506;GO:0060255;GO:1901363;GO:0016070;GO:0051252;GO:0008152;GO:0044260;GO:2001141;GO:0050789;GO:0010468;GO:0071704;GO:0006351;GO:0000988;GO:0097159;GO:1901362;GO:0043254;GO:0044271;GO:0019222;GO:0009987;GO:0034645;GO:0043170;GO:0044087;GO:0000990;GO:2000112;GO:0019438;GO:0080090;GO:0044237;GO:0046483;GO:0016987;GO:…	K03088	COG1595	K	RNA polymerase sigma factor SigW [Bacillus amyloliquefaciens FZB42]	VFG014915(gi:70728827) (algU) RNA polymerase sigma-70 factor [Alginate regulation (CVF523)] [Pseudomonas fluorescens Pf-5]	-	A0A1H1XDV4|PHI:10736|AlgU|317|Pseudomonas_syringae|reduced_virulence__unaffected_pathogenicity	sp|Q45585|SIGW_BACSU RNA polymerase sigma factor SigW OS=Bacillus subtilis (strain 168) GN=sigW PE=2 SV=1
gene-LUX28_RS06235	41968.8	15537.9	68399.8	4.40212	2.1382	9.39999e-06	0.00109101	gi|2168040690|ref|NZ_CP089310.1|	1205344	1205658	-	315	LUX28_RS06235	GO:0048646;GO:0048869;GO:0009653;GO:0032502;GO:0009987;GO:0008150;GO:0043934;GO:0030435;GO:0048856;GO:0030154	K06341	-	-	spore coat protein (insoluble fraction) [Bacillus amyloliquefaciens DSM 7]	-	-	-	sp|Q08310|COTW_BACSU Spore coat protein W OS=Bacillus subtilis (strain 168) GN=cotW PE=1 SV=1
gene-LUX28_RS13055	691.071	1076.2	305.947	0.284286	-1.81459	1.03139e-05	0.00115967	gi|2168040690|ref|NZ_CP089310.1|	2640467	2641417	-	951	LUX28_RS13055	GO:0071944;GO:0005886;GO:0022857;GO:0030001;GO:0008324;GO:0005887;GO:0046873;GO:0016020;GO:0006810;GO:0044459;GO:0044425;GO:0022890;GO:0098655;GO:0005623;GO:0051179;GO:0055085;GO:0005575;GO:0051234;GO:0044464;GO:0016021;GO:0003674;GO:0006811;GO:0005215;GO:0031224;GO:0034220;GO:0015318;GO:0006812;GO:0015075;GO:0008150;GO:0031226	-	COG0598	P	putative CorA-type Mg(2+) transporter [Bacillus amyloliquefaciens subsp. plantarum UCMB5036]	-	-	E1AP33|PHI:2479|CorA|554|Pectobacterium_carotovorum|reduced_virulence	sp|P40948|CORA_BACSU Magnesium transport protein CorA OS=Bacillus subtilis (strain 168) GN=corA PE=1 SV=2
gene-LUX28_RS01780	402.217	627.521	176.914	0.281925	-1.82662	1.10892e-05	0.0011811	gi|2168040690|ref|NZ_CP089310.1|	367365	367799	+	435	LUX28_RS01780	GO:0005623;GO:0044425;GO:0016021;GO:0016020;GO:0044464;GO:0005886;GO:0071944;GO:0005575;GO:0031224	-	COG1714	S	hypothetical protein RBAM_003570 [Bacillus amyloliquefaciens FZB42]	-	-	-	sp|P42401|YCKC_BACSU Uncharacterized protein YckC OS=Bacillus subtilis (strain 168) GN=yckC PE=4 SV=2
gene-LUX28_RS12325	310.412	136.564	484.26	3.54604	1.82621	1.11611e-05	0.0011811	gi|2168040690|ref|NZ_CP089310.1|	2459806	2460255	-	450	LUX28_RS12325	GO:1901360;GO:0032774;GO:2000112;GO:0005737;GO:0044212;GO:0044237;GO:0140110;GO:0001217;GO:0006139;GO:0031324;GO:0031327;GO:0009892;GO:1901576;GO:0031326;GO:0051171;GO:0032993;GO:0010556;GO:0034641;GO:0050794;GO:0044238;GO:0006725;GO:0003690;GO:0001067;GO:0045892;GO:0045934;GO:0044249;GO:0090304;GO:0010558;GO:1903506;GO:0010605;GO:0009059;GO:0031323;GO:0003700;GO:1903507;GO:2001141;GO:1901363;GO:…	K03711	COG0735	K	hypothetical protein RBAM_021640 [Bacillus amyloliquefaciens FZB42]	VFG000478(gi:16764063) (fur) transcriptional repressor of iron-responsive genes (Fur family) (ferric uptake regulator) [Fur (VF0113)] [Salmonella enterica subsp. enterica serovar Typhimurium str. LT2]	-	Q2G282|PHI:4991|PerR|1280|Staphylococcus_aureus|reduced_virulence	sp|P54574|FUR_BACSU Ferric uptake regulation protein OS=Bacillus subtilis (strain 168) GN=fur PE=1 SV=2
gene-LUX28_RS09840	495.726	765.156	226.297	0.295753	-1.75754	1.22635e-05	0.00126069	gi|2168040690|ref|NZ_CP089310.1|	2069389	2070855	-	1467	LUX28_RS09840	GO:0016740;GO:0003824;GO:0006793;GO:0008152;GO:0016772;GO:0016310;GO:0008150;GO:0009987;GO:0006796;GO:0044238;GO:0071704;GO:0016773;GO:0016301;GO:0003674;GO:0044237;GO:0005975	K11216	COG1070	G	hypothetical protein B938_09695 [Bacillus amyloliquefaciens subsp. plantarum AS43.3]	-	-	P77432|PHI:9990|LsrK|562|Escherichia_coli|reduced_virulence	sp|O34861|YOAC_BACSU Putative sugar kinase YoaC OS=Bacillus subtilis (strain 168) GN=yoaC PE=2 SV=1
gene-LUX28_RS16580	2159.01	3208.67	1109.36	0.345738	-1.53225	1.43749e-05	0.00143669	gi|2168040690|ref|NZ_CP089310.1|	3298204	3298881	+	678	LUX28_RS16580	-	-	COG5634	S	Uncharacterized protein yukJ [Bacillus amyloliquefaciens subsp. plantarum UCMB5036]	-	-	-	sp|C0SPB1|YUKJ_BACSU Uncharacterized protein YukJ OS=Bacillus subtilis (strain 168) GN=yukJ PE=4 SV=1
gene-LUX28_RS06260	23979.2	11655.7	36302.8	3.1146	1.63905	1.73907e-05	0.00169113	gi|2168040690|ref|NZ_CP089310.1|	1207513	1207767	+	255	LUX28_RS06260	GO:0034645;GO:0043170;GO:0048646;GO:0044271;GO:0019222;GO:0009987;GO:0010468;GO:0048869;GO:1901362;GO:0044464;GO:0071704;GO:0006351;GO:0005575;GO:0005622;GO:0050789;GO:0044260;GO:2001141;GO:0005623;GO:0051252;GO:0008152;GO:0043934;GO:0016070;GO:1903506;GO:0032502;GO:0009653;GO:0060255;GO:0009059;GO:0010467;GO:0097659;GO:0031323;GO:0090304;GO:0044249;GO:0044424;GO:0009889;GO:0006355;GO:0008150;GO:…	-	-	-	hypothetical protein RBAM_011830 [Bacillus amyloliquefaciens FZB42]	-	-	-	sp|O31625|SPVIF_BACSU Sporulation-specific transcription factor SpoVIF OS=Bacillus subtilis (strain 168) GN=spoVIF PE=4 SV=2
gene-LUX28_RS01720	36765.6	54455.4	19075.9	0.350303	-1.51332	1.87099e-05	0.00177153	gi|2168040690|ref|NZ_CP089310.1|	348782	350329	+	1548	LUX28_RS01720	GO:0071704;GO:0009063;GO:0044238;GO:0003674;GO:0044248;GO:1901565;GO:0010133;GO:1901361;GO:0009056;GO:0016620;GO:0006082;GO:1901575;GO:0006562;GO:0009987;GO:0008150;GO:0043648;GO:0009064;GO:1901606;GO:1901360;GO:0016054;GO:0043436;GO:0044281;GO:0046483;GO:0044237;GO:0006520;GO:0019752;GO:1901564;GO:0006536;GO:0016903;GO:0055114;GO:0046395;GO:1901605;GO:0044282;GO:0003824;GO:0008152;GO:0006560;GO:…	K00294	NOG00108	C	1-pyrroline-5-carboxylate dehydrogenase [Bacillus amyloliquefaciens subsp. plantarum UCMB5036]	-	-	Q9I5F6|PHI:7999|PutA|287|Pseudomonas_aeruginosa|reduced_virulence	sp|P94391|ROCA2_BACSU 1-pyrroline-5-carboxylate dehydrogenase 2 OS=Bacillus subtilis (strain 168) GN=ycgN PE=3 SV=2
gene-LUX28_RS06980	922.279	1394.61	449.943	0.322629	-1.63205	2.48281e-05	0.00229055	gi|2168040690|ref|NZ_CP089310.1|	1331579	1332706	+	1128	LUX28_RS06980	-	-	NOG08322	M	putative glycosyl transferase family 2 protein / Glycosyltransferases involved in cell wall biogenesis [Bacillus amyloliquefaciens subsp. plantarum UCMB5036]	VFG043286(gi:126697811) (CD0240) putative glycosyltransferase [HexNAc (AI148)] [Clostridium difficile 630]	-	A4VTV0|PHI:4130__PHI:6140|Cps2J|1307|Streptococcus_suis|lethal__reduced_virulence	sp|P42460|Y270_SYNE7 TPR repeat-containing protein Synpcc7942_0270 OS=Synechococcus elongatus (strain PCC 7942) GN=Synpcc7942_0270 PE=4 SV=1
gene-LUX28_RS17900	1641.96	494.864	2789.06	5.63601	2.49467	2.63183e-05	0.00236733	gi|2168040690|ref|NZ_CP089310.1|	3558504	3559694	-	1191	LUX28_RS17900	-	K05825	COG1167	K	Aminotransferase class I and II [Bacillus sp. 5B6]	-	-	A5CVB7|PHI:3028|Vatr2|28447|Clavibacter_michiganensis|reduced_virulence	sp|P95957|Y104_SULSO Uncharacterized aminotransferase SSO0104 OS=Sulfolobus solfataricus (strain ATCC 35092 / DSM 1617 / JCM 11322 / P2) GN=SSO0104 PE=3 SV=1
gene-LUX28_RS08760	138.369	59.0994	217.639	3.68259	1.88072	3.02606e-05	0.00265555	gi|2168040690|ref|NZ_CP089310.1|	1728340	1728597	+	258	LUX28_RS08760	GO:0032502;GO:0009653;GO:0048869;GO:0048646;GO:0030154;GO:0048856;GO:0030435;GO:0043934;GO:0009987;GO:0008150	-	COG1873	S	hypothetical protein RBAM_016560 [Bacillus amyloliquefaciens FZB42]	-	-	-	sp|Q04811|YMXH_BACSU Uncharacterized protein YmxH OS=Bacillus subtilis (strain 168) GN=ymxH PE=3 SV=1
gene-LUX28_RS05455	450.794	682.741	218.848	0.320543	-1.64141	3.46966e-05	0.00297235	gi|2168040690|ref|NZ_CP089310.1|	1055563	1056000	-	438	LUX28_RS05455	GO:0003674;GO:0003824	K02503	COG0537	GF	hypothetical protein RBAM_010270 [Bacillus amyloliquefaciens FZB42]	-	-	-	sp|O07513|HIT_BACSU Protein hit OS=Bacillus subtilis (strain 168) GN=hit PE=1 SV=1
gene-LUX28_RS04430	2484.29	329.907	4638.68	14.0606	3.81358	3.83575e-05	0.00320954	gi|2168040690|ref|NZ_CP089310.1|	869179	870372	+	1194	LUX28_RS04430	GO:0044248;GO:0016418;GO:0003674;GO:0045149;GO:0030523;GO:0042180;GO:0071704;GO:1902652;GO:0004742;GO:0016746;GO:0006066;GO:0009987;GO:0008150;GO:0016747;GO:1901575;GO:0016740;GO:0140096;GO:0009056;GO:1901616;GO:0016417;GO:0044237;GO:0044281;GO:0016407;GO:0046164;GO:0042182;GO:0045150;GO:0008152;GO:1901615;GO:0003824;GO:0044282	K00627	COG0508	C	acetoin dehydrogenase E2 component (dihydrolipoamide acetyltransferase) [Bacillus amyloliquefaciens subsp. plantarum UCMB5036]	-	-	Q2FH26|PHI:7353|OdhB|1280|Staphylococcus_aureus|unaffected_pathogenicity	sp|O31550|ACOC_BACSU Dihydrolipoyllysine-residue acetyltransferase component of acetoin cleaving system OS=Bacillus subtilis (strain 168) GN=acoC PE=3 SV=1
gene-LUX28_RS07265	4962.71	7418.73	2506.69	0.337887	-1.56539	4.63667e-05	0.00379153	gi|2168040690|ref|NZ_CP089310.1|	1388065	1389264	+	1200	LUX28_RS07265	GO:0030312;GO:0005623;GO:0048856;GO:0009987;GO:0008150;GO:0043934;GO:0048646;GO:0030154;GO:0031160;GO:0030435;GO:0048869;GO:0009653;GO:0032502;GO:0005575;GO:0071944;GO:0005618;GO:0044464	-	COG1388	M	spore protein [Bacillus sp. 916]	-	-	-	sp|O31681|YKVP_BACSU Spore protein YkvP OS=Bacillus subtilis (strain 168) GN=ykvP PE=2 SV=1
gene-LUX28_RS02355	32793.9	47974.6	17613.1	0.367135	-1.44562	5.31919e-05	0.00425299	gi|2168040690|ref|NZ_CP089310.1|	497558	497929	+	372	LUX28_RS02355	-	-	-	-	-	-	-	-	-
gene-LUX28_RS06225	179691	56496.8	302884	5.36109	2.42253	5.79657e-05	0.00453393	gi|2168040690|ref|NZ_CP089310.1|	1204119	1204601	-	483	LUX28_RS06225	GO:0048869;GO:0009653;GO:0032502;GO:0071944;GO:0005575;GO:0005618;GO:0044464;GO:0030154;GO:0031160;GO:0030435;GO:0048646;GO:0005623;GO:0030312;GO:0048856;GO:0008150;GO:0009987;GO:0043934	K06343	-	-	outer spore coat protein (insoluble fraction) [Bacillus amyloliquefaciens subsp. plantarum UCMB5036]	-	-	-	sp|Q08311|COTY_BACSU Spore coat protein Y OS=Bacillus subtilis (strain 168) GN=cotY PE=1 SV=1
gene-LUX28_RS12780	851.074	378.16	1323.99	3.50113	1.80782	6.00798e-05	0.0045993	gi|2168040690|ref|NZ_CP089310.1|	2595559	2596677	+	1119	LUX28_RS12780	GO:0097159;GO:0043168;GO:1901265;GO:0010181;GO:0036094;GO:0003674;GO:0005488;GO:0043167;GO:0000166;GO:0032553;GO:0055114;GO:0048037;GO:0003824;GO:0008152;GO:0097367;GO:0008150;GO:0016491;GO:1901363;GO:0050662	-	COG1902	C	putative NADH-dependent flavin oxidoreductase [Bacillus amyloliquefaciens subsp. plantarum UCMB5036]	-	-	A0A0H3KBS1|PHI:7917|NWMN_0826|1280|Staphylococcus_aureus|reduced_virulence	sp|P54524|YQIG_BACSU Probable NADH-dependent flavin oxidoreductase YqiG OS=Bacillus subtilis (strain 168) GN=yqiG PE=3 SV=1
gene-LUX28_RS04845	3609.48	486.776	6732.18	13.8301	3.78974	6.25349e-05	0.00468751	gi|2168040690|ref|NZ_CP089310.1|	941956	943401	-	1446	LUX28_RS04845	GO:0042493;GO:0008150;GO:0098754;GO:0004096;GO:0006979;GO:0020037;GO:0009056;GO:0044424;GO:1901700;GO:0042737;GO:0098869;GO:0051716;GO:0042221;GO:0003674;GO:0042743;GO:0051186;GO:0043169;GO:0051187;GO:0003824;GO:0048037;GO:0044237;GO:0005737;GO:0072593;GO:0017001;GO:0009987;GO:0000302;GO:0042744;GO:1990748;GO:0046677;GO:0043167;GO:0044248;GO:0046872;GO:0070887;GO:0005622;GO:0005575;GO:0097159;GO:…	K03781	COG0753	P	KatA [Bacillus amyloliquefaciens FZB42]	VFG037028(gb|NP_273273) (katA) catalase [KatA (VF0454)] [Neisseria meningitidis MC58]	-	O52762|PHI:10648|KatA|287|Pseudomonas_aeruginosa|unaffected_pathogenicity	sp|P26901|CATA_BACSU Vegetative catalase OS=Bacillus subtilis (strain 168) GN=katA PE=1 SV=5
gene-LUX28_RS04555	10398.6	5175.66	15621.6	3.01827	1.59372	6.79324e-05	0.00494543	gi|2168040690|ref|NZ_CP089310.1|	899638	899829	-	192	LUX28_RS04555	-	-	-	-	hypothetical protein RBAM_008560 [Bacillus amyloliquefaciens FZB42]	-	-	-	sp|O31572|YFHD_BACSU Uncharacterized protein YfhD OS=Bacillus subtilis (strain 168) GN=yfhD PE=4 SV=1
gene-LUX28_RS15100	778.567	323.719	1233.42	3.81014	1.92984	6.87247e-05	0.00494543	gi|2168040690|ref|NZ_CP089310.1|	3024547	3025923	-	1377	LUX28_RS15100	GO:0009084;GO:0016053;GO:0008152;GO:0005623;GO:0006807;GO:1901576;GO:0003824;GO:0009058;GO:1901605;GO:1901564;GO:0019752;GO:0006520;GO:0016840;GO:0044237;GO:0005737;GO:0043436;GO:0006526;GO:0044281;GO:1901566;GO:0009064;GO:0009987;GO:0042450;GO:0008150;GO:0016829;GO:0044424;GO:0006591;GO:0006082;GO:1901607;GO:0044249;GO:0008652;GO:0046394;GO:0016842;GO:0044283;GO:0006525;GO:0071704;GO:0044238;GO:…	K01755	COG0165	E	argininosuccinate lyase [Bacillus amyloliquefaciens FZB42]	-	-	Q04MW6|PHI:4922|ArgGH|1313|Streptococcus_pneumoniae|reduced_virulence	sp|A7Z7L9|ARLY_BACA2 Argininosuccinate lyase OS=Bacillus amyloliquefaciens (strain FZB42) GN=argH PE=3 SV=1
gene-LUX28_RS16970	6793.51	3390.67	10196.3	3.00717	1.58841	7.53581e-05	0.00531644	gi|2168040690|ref|NZ_CP089310.1|	3374098	3375495	-	1398	LUX28_RS16970	GO:0008152;GO:0009987;GO:0008150;GO:0051186;GO:0016226;GO:0071840;GO:0044085;GO:0031163;GO:0044237;GO:0006790;GO:0022607;GO:0016043	K09014	COG0719	O	hypothetical protein RBAM_029750 [Bacillus amyloliquefaciens FZB42]	-	-	A0A0F6B0W4|PHI:6893__PHI:10099|SufB__STM14_RS07705_(sufB)|28901|Salmonella_enterica|unaffected_pathogenicity__reduced_virulence	sp|O32162|SUFB_BACSU FeS cluster assembly protein SufB OS=Bacillus subtilis (strain 168) GN=sufB PE=3 SV=1
gene-LUX28_RS09275	1400.26	695.867	2104.65	3.0245	1.59669	8.35987e-05	0.00578439	gi|2168040690|ref|NZ_CP089310.1|	1892785	1892883	-	99	LUX28_RS09275	-	-	-	-	hypothetical protein BANAU_1880 [Bacillus amyloliquefaciens subsp. plantarum YAU B9601-Y2]	-	-	-	-
gene-LUX28_RS09630	212.815	328.052	97.5775	0.297445	-1.7493	0.000108173	0.00734354	gi|2168040690|ref|NZ_CP089310.1|	1991072	1992418	-	1347	LUX28_RS09630	GO:1901564;GO:0019752;GO:0006790;GO:0044237;GO:0009110;GO:0005737;GO:1901360;GO:0043436;GO:0046483;GO:1901566;GO:0051186;GO:0016053;GO:0006766;GO:1901576;GO:0006807;GO:0072330;GO:0018130;GO:0003824;GO:0048037;GO:0030170;GO:0006767;GO:0016769;GO:0009058;GO:0044283;GO:0006732;GO:0008144;GO:0042364;GO:0044272;GO:0034641;GO:0003674;GO:0036094;GO:0009102;GO:0008150;GO:0032787;GO:0006768;GO:0051188;GO:…	K19563	COG0161	E	lysine-8-amino-7-oxononanoate aminotransferase [Bacillus amyloliquefaciens subsp. plantarum UCMB5036]	VFG047534 (FNFX1_0825) hypothetical protein [Biotin metabolism (CVF838)] [Francisella cf. novicida Fx1]	-	D4I307|PHI:3126__PHI:9305|ArgD|552|Erwinia_amylovora|loss_of_pathogenicity__reduced_virulence__unaffected_pathogenicity	sp|P53555|BIOK_BACSU L-Lysine-8-amino-7-oxononanoate aminotransferase OS=Bacillus subtilis (strain 168) GN=bioK PE=1 SV=1
gene-LUX28_RS07330	1157	1718.15	595.845	0.346794	-1.52785	0.000115462	0.00769317	gi|2168040690|ref|NZ_CP089310.1|	1400515	1402611	+	2097	LUX28_RS07330	GO:0034219;GO:0005215;GO:0015149;GO:0051234;GO:0005575;GO:0055085;GO:0016021;GO:0044464;GO:0016301;GO:0003674;GO:0008645;GO:0016773;GO:0008150;GO:0051119;GO:0009987;GO:0015145;GO:0005355;GO:0031224;GO:0016740;GO:1904659;GO:0022804;GO:0009401;GO:0044237;GO:0071944;GO:0006796;GO:0022857;GO:0005886;GO:0015749;GO:0071702;GO:0016310;GO:0008152;GO:0016772;GO:0008643;GO:0005623;GO:0051179;GO:0015144;GO:…	K20116	COG1263	G	hypothetical protein RBAM_013660 [Bacillus amyloliquefaciens FZB42]	-	-	A8Z3D6|PHI:6309|GlcB|1280|Staphylococcus_aureus|reduced_virulence	sp|P20166|PTG3C_BACSU PTS system glucose-specific EIICBA component OS=Bacillus subtilis (strain 168) GN=ptsG PE=1 SV=2
gene-LUX28_RS13245	835.506	437.916	1233.1	2.81583	1.49356	0.000131573	0.00836301	gi|2168040690|ref|NZ_CP089310.1|	2670993	2671688	+	696	LUX28_RS13245	-	-	NOG107468	S	hypothetical protein RBAM_023460 [Bacillus amyloliquefaciens FZB42]	-	-	-	-
gene-LUX28_RS05085	17001.8	8714.89	25288.7	2.90178	1.53694	0.000132337	0.00836301	gi|2168040690|ref|NZ_CP089310.1|	986166	987833	+	1668	LUX28_RS05085	GO:0016901;GO:0044464;GO:0005622;GO:0005575;GO:0071704;GO:0004368;GO:0052591;GO:0019405;GO:0044248;GO:0005975;GO:1901616;GO:0044444;GO:1901575;GO:0016899;GO:0032991;GO:0009987;GO:0019563;GO:0071944;GO:0046164;GO:0044281;GO:0006072;GO:0046486;GO:0055114;GO:1902494;GO:1901135;GO:0052590;GO:0006793;GO:0016614;GO:0008152;GO:0019751;GO:0046174;GO:0016491;GO:0005623;GO:0044238;GO:0003674;GO:0016052;GO:…	K00111	COG0578	C	GlpD [Bacillus amyloliquefaciens FZB42]	-	-	Q8CWG4|PHI:3272|GlpD|632|Yersinia_pestis|unaffected_pathogenicity	sp|P18158|GLPD_BACSU Aerobic glycerol-3-phosphate dehydrogenase OS=Bacillus subtilis (strain 168) GN=glpD PE=2 SV=2
gene-LUX28_RS07270	212.14	328.336	95.945	0.292216	-1.77489	0.000132488	0.00836301	gi|2168040690|ref|NZ_CP089310.1|	1389280	1389507	+	228	LUX28_RS07270	-	-	-	-	putative peptidoglycan binding protein [Bacillus subtilis subsp. subtilis str. BAB-1]	VFG032106(gi:347547992) (iap/cwhA) putative extracellular protein P60 [Cell wall hydrolase (CVF234)] [Listeria ivanovii subsp. ivanovii PAM 55]	-	-	sp|C0H403|YKZQ_BACSU Uncharacterized protein YkzQ OS=Bacillus subtilis (strain 168) GN=ykzQ PE=4 SV=1
gene-LUX28_RS05050	29335.9	15031.8	43640	2.90317	1.53763	0.000140029	0.00868661	gi|2168040690|ref|NZ_CP089310.1|	978563	978985	+	423	LUX28_RS05050	-	-	COG0517	R	conserved hypothetical protein YhcV [Bacillus amyloliquefaciens FZB42]	VFG013477(gi:68250279) (kpsF) probable phosphosugar isomerase [LOS (CVF494)] [Haemophilus influenzae 86-028NP]	-	P9WJA3|PHI:7581|Rv2626c|1773|Mycobacterium_tuberculosis|reduced_virulence__increased_virulence_(hypervirulence)	sp|P54606|YHCV_BACSU CBS domain-containing protein YhcV OS=Bacillus subtilis (strain 168) GN=yhcV PE=4 SV=1
gene-LUX28_RS05515	3893.36	2016.12	5770.61	2.86223	1.51714	0.000144055	0.00878491	gi|2168040690|ref|NZ_CP089310.1|	1069200	1071533	+	2334	LUX28_RS05515	GO:0044425;GO:0044464;GO:0005886;GO:0016021;GO:0016020;GO:0071944;GO:0031224;GO:0005575;GO:0005623	K01421	COG1511	S	hypothetical protein B938_05000 [Bacillus amyloliquefaciens subsp. plantarum AS43.3]	VFG018103(gi:156978612) (esaA) hypothetical protein [Type VII secretion system (CVF624)] [Staphylococcus aureus subsp. aureus Mu3]	-	-	sp|P32399|YHGE_BACSU Uncharacterized protein YhgE OS=Bacillus subtilis (strain 168) GN=yhgE PE=4 SV=2
gene-LUX28_RS06230	30748.9	17011.3	44486.5	2.61511	1.38687	0.000151864	0.00910678	gi|2168040690|ref|NZ_CP089310.1|	1204751	1205251	-	501	LUX28_RS06230	GO:0048646;GO:0048856;GO:0030312;GO:0005623;GO:0043934;GO:0008150;GO:0009987;GO:0032502;GO:0009653;GO:0048869;GO:0044464;GO:0005618;GO:0071944;GO:0005575;GO:0030154;GO:0030435;GO:0031160	K06342	-	-	spore coat protein (insoluble fraction) [Bacillus amyloliquefaciens subsp. plantarum UCMB5036]	-	-	-	sp|Q08313|COTX_BACSU Spore coat protein X OS=Bacillus subtilis (strain 168) GN=cotX PE=1 SV=1
gene-LUX28_RS00330	3841.24	5558.21	2124.26	0.382184	-1.38766	0.000154747	0.00912756	gi|2168040690|ref|NZ_CP089310.1|	60976	64509	+	3534	LUX28_RS00330	GO:0046483;GO:1901265;GO:1901360;GO:0005737;GO:0000166;GO:0032553;GO:0044237;GO:0016818;GO:0006139;GO:0003824;GO:0016462;GO:0006807;GO:0003684;GO:0006281;GO:0003677;GO:0036094;GO:0032559;GO:0034641;GO:0003674;GO:0016817;GO:0006725;GO:0044238;GO:0051716;GO:0008144;GO:0003676;GO:0032555;GO:0090304;GO:0044424;GO:0008150;GO:0006259;GO:0016787;GO:0017111;GO:0043168;GO:0006974;GO:0005524;GO:0005488;GO:…	K03723	COG1197	L	hypothetical protein RBAM_000640 [Bacillus amyloliquefaciens FZB42]	-	-	Q81J94|PHI:6483|Mfd|1396|Bacillus_cereus|loss_of_pathogenicity	sp|P37474|MFD_BACSU Transcription-repair-coupling factor OS=Bacillus subtilis (strain 168) GN=mfd PE=3 SV=1
gene-LUX28_RS14175	1150.57	391.853	1909.28	4.87244	2.28465	0.000158236	0.00918277	gi|2168040690|ref|NZ_CP089310.1|	2827920	2828378	-	459	LUX28_RS14175	-	-	COG3881	S	Uncharacterized protein yrrD [Bacillus amyloliquefaciens subsp. plantarum UCMB5036]	-	-	-	sp|O34402|YRRD_BACSU Uncharacterized protein YrrD OS=Bacillus subtilis (strain 168) GN=yrrD PE=4 SV=1
gene-LUX28_RS06220	36240.3	12656.8	59823.9	4.72663	2.24081	0.000176271	0.010067	gi|2168040690|ref|NZ_CP089310.1|	1203527	1203970	-	444	LUX28_RS06220	GO:0032502;GO:0009653;GO:0048869;GO:0044464;GO:0005618;GO:0005575;GO:0071944;GO:0030154;GO:0031160;GO:0030435;GO:0048646;GO:0048856;GO:0030312;GO:0005623;GO:0043934;GO:0008150;GO:0009987	K06344	-	-	spore coat protein (insoluble fraction,outermost layer) [Bacillus amyloliquefaciens subsp. plantarum UCMB5036]	-	-	-	sp|Q08312|COTZ_BACSU Spore coat protein Z OS=Bacillus subtilis (strain 168) GN=cotZ PE=1 SV=1
gene-LUX28_RS07720	8711.3	4530.15	12892.4	2.84592	1.5089	0.000186295	0.0104733	gi|2168040690|ref|NZ_CP089310.1|	1521231	1522643	+	1413	LUX28_RS07720	GO:0009185;GO:0019363;GO:1901575;GO:0072525;GO:0009126;GO:0043167;GO:0050789;GO:0005975;GO:0046496;GO:0006163;GO:0016667;GO:0009124;GO:0005622;GO:0009127;GO:0090407;GO:0050662;GO:1901363;GO:0019725;GO:0006165;GO:0019359;GO:0009199;GO:0008152;GO:0009165;GO:0019439;GO:0009152;GO:0016668;GO:0009259;GO:0009145;GO:0043168;GO:0009166;GO:0051188;GO:0006164;GO:0009123;GO:0032787;GO:0009260;GO:0046394;GO:…	K00382	COG1249	C	dihydrolipoamide dehydrogenase [Bacillus amyloliquefaciens FZB42]	-	-	Q5ZVD8|PHI:6520|LpdA|446|Legionella_pneumophila|effector_(plant_avirulence_determinant)	sp|P21880|DLDH1_BACSU Dihydrolipoyl dehydrogenase OS=Bacillus subtilis (strain 168) GN=pdhD PE=3 SV=1
gene-LUX28_RS03805	75.4828	117.337	33.6288	0.2866	-1.80289	0.000201323	0.011144	gi|2168040690|ref|NZ_CP089310.1|	733677	733988	+	312	LUX28_RS03805	GO:1901363;GO:0031326;GO:0005623;GO:0051252;GO:0010556;GO:0051171;GO:2001141;GO:0140110;GO:2000112;GO:0080090;GO:0005488;GO:0031323;GO:0003700;GO:1903506;GO:0019219;GO:0060255;GO:0019222;GO:0008150;GO:0009889;GO:0006355;GO:0043565;GO:0003676;GO:0050789;GO:0065007;GO:0003677;GO:0010468;GO:0003674;GO:0097159;GO:0044464;GO:0005575;GO:0005622;GO:0050794	-	COG4496	S	hypothetical protein RBAM_006980 [Bacillus amyloliquefaciens FZB42]	-	-	-	sp|Q7BVT7|YERC_BACSU Uncharacterized protein YerC OS=Bacillus subtilis (strain 168) GN=yerC PE=4 SV=1
gene-LUX28_RS05955	169.876	85.4761	254.277	2.97483	1.57281	0.000229293	0.0124922	gi|2168040690|ref|NZ_CP089310.1|	1153786	1154844	+	1059	LUX28_RS05955	GO:0044271;GO:0097367;GO:0009987;GO:0006541;GO:0032991;GO:0016879;GO:0071941;GO:0035639;GO:0044444;GO:0006082;GO:0008652;GO:0030554;GO:0043167;GO:0009112;GO:0043603;GO:0006525;GO:0071704;GO:0005575;GO:0005622;GO:0097159;GO:1901362;GO:0044464;GO:0005623;GO:1901363;GO:0008152;GO:1901605;GO:0017076;GO:1902494;GO:0005524;GO:0006206;GO:0055086;GO:0005488;GO:0044281;GO:0006207;GO:0043168;GO:0016884;GO:…	K01956	COG0505	F	arginine-specific carbamoyl-phosphate synthetase (small subunit) [Bacillus amyloliquefaciens subsp. plantarum UCMB5036]	VFG047728 (FN3523_0022) carbamoyl-phosphate synthase small chain [Pyrimidine biosynthesis (CVF845)] [Francisella cf. tularensis subsp. novicida 3523]	-	E0SH08|PHI:8577|CarA_(Dda3937_01390)|204038|Dickeya_dadantii|reduced_virulence	sp|P36838|CARX_BACSU Carbamoyl-phosphate synthase arginine-specific small chain OS=Bacillus subtilis (strain 168) GN=carA PE=3 SV=2
gene-LUX28_RS17575	9212.83	4961.6	13464.1	2.71365	1.44023	0.000232623	0.0124922	gi|2168040690|ref|NZ_CP089310.1|	3490441	3491181	-	741	LUX28_RS17575	GO:0016788;GO:0044238;GO:0071704;GO:0005575;GO:0016787;GO:0003674;GO:0008152;GO:0008150;GO:0016298;GO:0016020;GO:0052689;GO:0003824;GO:0006629	K03928	COG1647	R	hypothetical protein RBAM_030910 [Bacillus amyloliquefaciens FZB42]	-	-	-	sp|O32232|EST_BACSU Carboxylesterase OS=Bacillus subtilis (strain 168) GN=est PE=3 SV=2
gene-LUX28_RS12765	240.252	123.97	356.535	2.87598	1.52405	0.000244434	0.0129334	gi|2168040690|ref|NZ_CP089310.1|	2593629	2594252	-	624	LUX28_RS12765	-	-	COG1971	S	hypothetical protein RBAM_022490 [Bacillus amyloliquefaciens FZB42]	-	-	-	sp|C0SP79|YTAF_BACSU Putative membrane protein YtaF OS=Bacillus subtilis (strain 168) GN=ytaF PE=4 SV=1
gene-LUX28_RS04420	762.27	220.304	1304.24	5.92016	2.56564	0.00025133	0.0131056	gi|2168040690|ref|NZ_CP089310.1|	867133	868134	+	1002	LUX28_RS04420	GO:1901616;GO:0009056;GO:1901575;GO:0016624;GO:0006066;GO:0008150;GO:0009987;GO:1902652;GO:0042180;GO:0045149;GO:0071704;GO:0003674;GO:0044248;GO:0055114;GO:0044282;GO:0003824;GO:0008152;GO:1901615;GO:0016491;GO:0045150;GO:0046164;GO:0042182;GO:0044281;GO:0044237;GO:0016903	K00161	COG1071	C	hypothetical protein RBAM_008300 [Bacillus amyloliquefaciens FZB42]	-	-	-	sp|O31404|ACOA_BACSU Acetoin:2,6-dichlorophenolindophenol oxidoreductase subunit alpha OS=Bacillus subtilis (strain 168) GN=acoA PE=2 SV=2
gene-LUX28_RS15245	758059	420609	1.09551e+06	2.60458	1.38105	0.000286947	0.0147491	gi|2168040690|ref|NZ_CP089310.1|	3055220	3055462	+	243	LUX28_RS15245	-	-	-	-	-	-	-	-	-
gene-LUX28_RS05410	125.656	38.3143	212.997	5.55921	2.47488	0.00029582	0.014991	gi|2168040690|ref|NZ_CP089310.1|	1050694	1050780	+	87	LUX28_RS05410	-	-	-	-	-	-	-	-	-
gene-LUX28_RS14340	1479.19	453.504	2504.87	5.52338	2.46555	0.000302497	0.0151165	gi|2168040690|ref|NZ_CP089310.1|	2861994	2863097	-	1104	LUX28_RS14340	GO:0006796;GO:0051536;GO:0016765;GO:1901360;GO:0043436;GO:1901566;GO:0034654;GO:0019805;GO:0046483;GO:0046874;GO:0006520;GO:0044237;GO:0019752;GO:1901564;GO:0005737;GO:0009117;GO:0005829;GO:0019438;GO:0072524;GO:0006139;GO:0009058;GO:0048037;GO:0003824;GO:0018130;GO:0006733;GO:0043169;GO:0051186;GO:0016053;GO:0006807;GO:1901576;GO:0006725;GO:0044238;GO:1901293;GO:0003674;GO:0034641;GO:0006732;GO:…	K03517	COG0379	H	quinolinate synthetase [Bacillus amyloliquefaciens subsp. plantarum YAU B9601-Y2]	-	-	-	sp|A7Z774|NADA_BACA2 Quinolinate synthase A OS=Bacillus amyloliquefaciens (strain FZB42) GN=nadA PE=3 SV=1
gene-LUX28_RS02315	623.522	892.362	354.683	0.397466	-1.3311	0.000319264	0.015719	gi|2168040690|ref|NZ_CP089310.1|	491921	492205	-	285	LUX28_RS02315	-	-	-	-	Putative uncharacterized protein [Bacillus amyloliquefaciens subsp. plantarum UCMB5036]	-	-	-	-
gene-LUX28_RS07760	648.183	985.036	311.331	0.31606	-1.66173	0.000324054	0.015719	gi|2168040690|ref|NZ_CP089310.1|	1527538	1528335	+	798	LUX28_RS07760	GO:0043647;GO:0046486;GO:0050896;GO:0006793;GO:0008152;GO:0019751;GO:0046174;GO:0007165;GO:0046164;GO:0052832;GO:0044281;GO:0016787;GO:0005488;GO:0046834;GO:0016791;GO:0046855;GO:1901616;GO:0052745;GO:1901575;GO:0046488;GO:0052833;GO:0009987;GO:0046838;GO:0071704;GO:0006020;GO:0043167;GO:0050789;GO:0005975;GO:0046872;GO:0016788;GO:0023052;GO:0006650;GO:0042578;GO:0003824;GO:0046854;GO:0044282;GO:…	K01092	COG0483	G	hypothetical protein B938_07565 [Bacillus amyloliquefaciens subsp. plantarum AS43.3]	-	-	Q02RX2|PHI:3915|SuhB|287|Pseudomonas_aeruginosa|loss_of_pathogenicity	sp|Q45499|SUHB_BACSU Inositol-1-monophosphatase OS=Bacillus subtilis (strain 168) GN=suhB PE=3 SV=1
gene-LUX28_RS01445	980.808	1390.86	570.756	0.410362	-1.28503	0.000328389	0.015719	gi|2168040690|ref|NZ_CP089310.1|	292821	293159	+	339	LUX28_RS01445	GO:0045454;GO:0065007;GO:0042592;GO:0050789;GO:0008150;GO:0009987;GO:0019725;GO:0005623;GO:0065008;GO:0050794;GO:0005575	-	COG0526	O	putative thioredoxin or thiol-disulfide isomerase [Bacillus amyloliquefaciens subsp. plantarum UCMB5036]	-	-	-	sp|P96695|YDFQ_BACSU Thioredoxin-like protein YdfQ OS=Bacillus subtilis (strain 168) GN=ydfQ PE=4 SV=1
gene-LUX28_RS16700	13543.3	3823.28	23263.3	6.08465	2.60517	0.000332031	0.015719	gi|2168040690|ref|NZ_CP089310.1|	3325611	3325946	-	336	LUX28_RS16700	-	-	-	-	hypothetical protein RBAM_029230 [Bacillus amyloliquefaciens FZB42]	-	-	-	-
gene-LUX28_RS03600	804.482	396.281	1212.68	3.06016	1.61361	0.000344775	0.0161104	gi|2168040690|ref|NZ_CP089310.1|	689507	690532	+	1026	LUX28_RS03600	GO:0005623;GO:0044425;GO:0005575;GO:0071944;GO:0031224;GO:0016020;GO:0016021;GO:0044464;GO:0005886	-	NOG00088	S	hypothetical protein [Bacillus amyloliquefaciens]	-	-	-	sp|O34434|YDJG_BACSU Uncharacterized protein YdjG OS=Bacillus subtilis (strain 168) GN=ydjG PE=4 SV=1
gene-LUX28_RS06000	1073.08	589.185	1556.97	2.64259	1.40195	0.000351221	0.0162012	gi|2168040690|ref|NZ_CP089310.1|	1162288	1162506	-	219	LUX28_RS06000	-	-	-	-	hypothetical protein RBAM_011320 [Bacillus amyloliquefaciens FZB42]	-	-	-	sp|O34891|YJZB_BACSU Uncharacterized protein YjzB OS=Bacillus subtilis (strain 168) GN=yjzB PE=4 SV=1
gene-LUX28_RS19685	438.861	232.887	644.835	2.76888	1.4693	0.000361849	0.0164802	gi|2168040690|ref|NZ_CP089310.1|	3935479	3935934	-	456	LUX28_RS19685	GO:0008830;GO:0003824;GO:0003674;GO:0016853;GO:0055114;GO:0016491;GO:0016854;GO:0008150;GO:0008152;GO:0016857	K01790	COG1898	M	dTDP-4-dehydrorhamnose 3,5-epimerase [Bacillus amyloliquefaciens subsp. plantarum YAU B9601-Y2]	VFG045304(gi:52840993) (lpg0756) dTDP-6-deoxy-D-glucose-3,5-epimerase RmlC [LPS (VF0171)] [Legionella pneumophila subsp. pneumophila str. Philadelphia 1]	-	-	sp|Q7WY56|SPSL_BACSU Spore coat polysaccharide biosynthesis protein SpsL OS=Bacillus subtilis (strain 168) GN=spsL PE=4 SV=1
gene-LUX28_RS18065	1253.66	557.123	1950.19	3.50047	1.80755	0.000372455	0.0167512	gi|2168040690|ref|NZ_CP089310.1|	3589197	3590429	-	1233	LUX28_RS18065	-	K02532	NOG04101	G	Lactose permease Lactose-proton symport [Bacillus amyloliquefaciens subsp. plantarum YAU B9601-Y2]	-	-	-	sp|P18817|LACY_KLEOX Lactose permease OS=Klebsiella oxytoca GN=lacY PE=3 SV=2
gene-LUX28_RS08380	185.728	272.002	99.4533	0.365634	-1.45153	0.000407073	0.0180821	gi|2168040690|ref|NZ_CP089310.1|	1656604	1656936	+	333	LUX28_RS08380	GO:0030234;GO:0060589;GO:0030695;GO:0065009;GO:0065007;GO:0008150;GO:0050790;GO:0003674;GO:0098772	K09787	COG2739	S	DNA-binding protein [Bacillus amyloliquefaciens FZB42]	-	-	-	sp|A7Z4L7|Y1580_BACA2 UPF0122 protein RBAM_015800 OS=Bacillus amyloliquefaciens (strain FZB42) GN=RBAM_015800 PE=3 SV=1
gene-LUX28_RS18160	96372.8	48433.1	144313	2.97963	1.57513	0.000413848	0.0181519	gi|2168040690|ref|NZ_CP089310.1|	3607549	3608961	-	1413	LUX28_RS18160	GO:0003824;GO:0071555;GO:0009987;GO:0008150;GO:0071840;GO:0005623;GO:0030312;GO:0071554;GO:0044464;GO:0005575;GO:0071944;GO:0005618;GO:0003674;GO:0016787;GO:0005576;GO:0016043;GO:0045229	-	COG3883	S	peptidoglycan DL-endopeptidase CwlO precursor [Bacillus amyloliquefaciens Y2]	VFG000070(gb|NP_464110) (iap/cwhA) P60 extracellular protein, invasion associated protein Iap [p60 (VF0068)] [Listeria monocytogenes EGD-e]	-	P0AFV4|PHI:11093|MepS|562|Escherichia_coli|reduced_virulence	sp|P40767|CWLO_BACSU Peptidoglycan DL-endopeptidase CwlO OS=Bacillus subtilis (strain 168) GN=cwlO PE=1 SV=2
gene-LUX28_RS07715	10883	5922.58	15843.4	2.67508	1.41958	0.000418735	0.0181519	gi|2168040690|ref|NZ_CP089310.1|	1519898	1521226	+	1329	LUX28_RS07715	GO:0016740;GO:0072525;GO:1901575;GO:0019363;GO:0016747;GO:0009185;GO:0016746;GO:0009127;GO:0090407;GO:0009124;GO:0016418;GO:0006163;GO:0046496;GO:0005975;GO:0009126;GO:0009152;GO:0019439;GO:0009165;GO:0009199;GO:0008152;GO:0019359;GO:0006165;GO:0009145;GO:0009259;GO:0016417;GO:0044249;GO:1901361;GO:0046390;GO:0009167;GO:0046394;GO:0009260;GO:0032787;GO:0009123;GO:0006164;GO:0051188;GO:0009166;GO:…	K00627	COG0508	C	branched-chain alpha-keto acid dehydrogenase subunit E2 [Bacillus amyloliquefaciens FZB42]	-	-	Q2FH26|PHI:7353|OdhB|1280|Staphylococcus_aureus|unaffected_pathogenicity	sp|P21883|ODP2_BACSU Dihydrolipoyllysine-residue acetyltransferase component of pyruvate dehydrogenase complex OS=Bacillus subtilis (strain 168) GN=pdhC PE=1 SV=2
gene-LUX28_RS07755	90.1969	137.356	43.0375	0.313327	-1.67426	0.000465093	0.0199215	gi|2168040690|ref|NZ_CP089310.1|	1527216	1527404	+	189	LUX28_RS07755	-	-	-	-	hypothetical protein BAMF_1543 [Bacillus amyloliquefaciens DSM 7]	-	-	-	sp|O31719|YKZI_BACSU Uncharacterized protein YkzI OS=Bacillus subtilis (strain 168) GN=ykzI PE=4 SV=1
gene-LUX28_RS05820	129.254	191.68	66.8279	0.348642	-1.52018	0.000475863	0.020143	gi|2168040690|ref|NZ_CP089310.1|	1129500	1129994	-	495	LUX28_RS05820	GO:0046872;GO:0003674;GO:0043169;GO:0005488;GO:0043167	-	COG2318	S	hypothetical protein B938_05320 [Bacillus amyloliquefaciens subsp. plantarum AS43.3]	-	-	-	sp|O07939|YIST_BACSU Uncharacterized protein YisT OS=Bacillus subtilis (strain 168) GN=yisT PE=3 SV=1
gene-LUX28_RS01345	2903.41	1490.07	4316.76	2.89702	1.53457	0.000487218	0.0203839	gi|2168040690|ref|NZ_CP089310.1|	274342	274875	+	534	LUX28_RS01345	GO:0044425;GO:0009058;GO:0006650;GO:0008654;GO:0006793;GO:0003824;GO:0046486;GO:0016020;GO:1901576;GO:0005623;GO:0008152;GO:0016772;GO:0006644;GO:0006796;GO:0003882;GO:0005886;GO:0016780;GO:0071944;GO:0005737;GO:0044237;GO:0045017;GO:0006629;GO:0044249;GO:0016740;GO:0019637;GO:0044424;GO:0044255;GO:0031224;GO:0017169;GO:0008150;GO:0009987;GO:0003674;GO:0046474;GO:0090407;GO:0044464;GO:0016021;GO:…	K17103	COG1183	I	hypothetical protein RBAM_002700 [Bacillus amyloliquefaciens FZB42]	-	-	-	sp|P39823|PSS_BACSU CDP-diacylglycerol--serine O-phosphatidyltransferase OS=Bacillus subtilis (strain 168) GN=pssA PE=3 SV=1
gene-LUX28_RS12190	757.76	304.702	1210.82	3.97378	1.99051	0.000495245	0.0204815	gi|2168040690|ref|NZ_CP089310.1|	2438441	2438962	+	522	LUX28_RS12190	-	K09763	COG1547	S	SMC interacting protein / Metal-dependent hydrolase, possible protease [Bacillus amyloliquefaciens subsp. plantarum UCMB5036]	-	-	-	sp|P17617|YPUF_BACSU Uncharacterized protein YpuF OS=Bacillus subtilis (strain 168) GN=ypuF PE=4 SV=1
gene-LUX28_RS18935	387.344	160.861	613.826	3.81589	1.93202	0.000511411	0.0209097	gi|2168040690|ref|NZ_CP089310.1|	3800028	3800885	-	858	LUX28_RS18935	GO:0003674;GO:0003824;GO:0016787;GO:0046872;GO:0005488;GO:0043169;GO:0043167	K07024	COG0561	R	putative phosphatase [Bacillus amyloliquefaciens subsp. plantarum UCMB5036]	-	-	-	sp|P94592|YWPJ_BACSU Uncharacterized phosphatase YwpJ OS=Bacillus subtilis (strain 168) GN=ywpJ PE=1 SV=2
gene-LUX28_RS02205	1088.95	347.932	1829.96	5.25954	2.39494	0.000534179	0.0215952	gi|2168040690|ref|NZ_CP089310.1|	468672	469175	+	504	LUX28_RS02205	GO:0008150;GO:0043169;GO:0008152;GO:0003824;GO:0043167;GO:0005975;GO:0005488;GO:0046872;GO:0044238;GO:0071704;GO:0016853;GO:0003674	-	COG3822	S	hypothetical protein BACAU_0378 [Bacillus amyloliquefaciens subsp. plantarum CAU B946]	-	-	-	sp|P96578|DLYKI_BACSU Probable D-lyxose ketol-isomerase OS=Bacillus subtilis (strain 168) GN=ydaE PE=1 SV=1
gene-LUX28_RS04090	289.477	129.589	449.365	3.46762	1.79394	0.000624709	0.0249745	gi|2168040690|ref|NZ_CP089310.1|	795019	795441	+	423	LUX28_RS04090	GO:0044260;GO:2001141;GO:0016070;GO:0051252;GO:0008152;GO:1901363;GO:0060255;GO:1903506;GO:0031323;GO:0005488;GO:0097659;GO:0010467;GO:0009059;GO:0034645;GO:0043170;GO:0019222;GO:0009987;GO:0044271;GO:0006351;GO:0071704;GO:1901362;GO:0097159;GO:0010468;GO:0050789;GO:0018130;GO:0006139;GO:0009058;GO:0051171;GO:0010556;GO:0006807;GO:0031326;GO:1901576;GO:0019219;GO:0032774;GO:1901360;GO:0046483;GO:…	-	COG0789	K	HTH-type transcriptional regulator [Bacillus amyloliquefaciens Y2]	-	gb|AAL19308.1|ARO:3000504|golS [Salmonella enterica subsp. enterica serovar Typhimurium str. LT2]	-	sp|O06474|YFMP_BACSU HTH-type transcriptional regulator YfmP OS=Bacillus subtilis (strain 168) GN=yfmP PE=2 SV=1
gene-LUX28_RS06965	1802.12	2599.4	1004.83	0.386564	-1.37122	0.000667623	0.0263968	gi|2168040690|ref|NZ_CP089310.1|	1329956	1330366	+	411	LUX28_RS06965	GO:0006950;GO:0050896;GO:0006979;GO:0008150	-	COG1764	O	organic hydroperoxide resistance reductase B [Bacillus amyloliquefaciens subsp. plantarum UCMB5036]	VFG043553(gi:294660356) (MGA_1142) organic hydroperoxide resistance protein [MG1142 (AI361)] [Mycoplasma gallisepticum str. R(low)]	-	Q2T7Q2|PHI:10163|Ohr_(BTH_II0597)|57975|Burkholderia_thailandensis|increased_virulence_(hypervirulence)	sp|P80242|OHRB_BACSU Organic hydroperoxide resistance protein OhrB OS=Bacillus subtilis (strain 168) GN=ohrB PE=1 SV=3
gene-LUX28_RS17690	112.337	56.271	168.402	2.99271	1.58145	0.000710367	0.0277815	gi|2168040690|ref|NZ_CP089310.1|	3510752	3511426	-	675	LUX28_RS17690	GO:0006820;GO:0008150;GO:0015849;GO:0015697;GO:0031224;GO:0015696;GO:0006812;GO:0005215;GO:0015711;GO:0015838;GO:0051234;GO:0005575;GO:0055085;GO:0016021;GO:0044464;GO:0003674;GO:0006811;GO:0015695;GO:0005623;GO:0046942;GO:0051179;GO:0072337;GO:0016020;GO:0006810;GO:0031460;GO:0044425;GO:0006865;GO:0071944;GO:0005886;GO:0071702;GO:0071705	K05846	COG1174	E	glycine betaine/carnitine/choline ABC transporter membrane protein [Bacillus amyloliquefaciens subsp. plantarum YAU B9601-Y2]	-	-	-	sp|O34742|OPUCD_BACSU Glycine betaine/carnitine/choline transport system permease protein OpuCD OS=Bacillus subtilis (strain 168) GN=opuCD PE=1 SV=1
gene-LUX28_RS17160	2802.03	1012.21	4591.85	4.53647	2.18157	0.000825222	0.0319263	gi|2168040690|ref|NZ_CP089310.1|	3407628	3408092	+	465	LUX28_RS17160	GO:0005737;GO:0050801;GO:0006879;GO:0065008;GO:0055065;GO:0055072;GO:0043169;GO:0046916;GO:0046914;GO:0003824;GO:0006875;GO:0098771;GO:0006873;GO:0003676;GO:0030003;GO:0065007;GO:0003677;GO:0003674;GO:0048878;GO:0055082;GO:0008150;GO:0044424;GO:0005488;GO:0055080;GO:0016491;GO:1901363;GO:0019725;GO:0005623;GO:0008152;GO:0042592;GO:0006950;GO:0050896;GO:0055114;GO:0008199;GO:0016722;GO:0046872;GO:…	K04047	COG0783	P	DNA protection during starvation protein 2 [Bacillus amyloliquefaciens subsp. plantarum YAU B9601-Y2]	VFG019431(gi:188527050) (napA) neutrophil activating protein (napA) (bacterioferritin) [Neutrophil-activating protein (HP-NAP) (CVF215)] [Helicobacter pylori Shi470]	-	Q8UCK6|PHI:10828|Dps_(atu2477)|358|Agrobacterium_tumefaciens|reduced_virulence	sp|P37960|MRGA_BACSU Metalloregulation DNA-binding stress protein OS=Bacillus subtilis (strain 168) GN=mrgA PE=1 SV=2
gene-LUX28_RS19150	6951.3	3285.32	10617.3	3.23174	1.69231	0.000996592	0.0381462	gi|2168040690|ref|NZ_CP089310.1|	3835492	3836802	-	1311	LUX28_RS19150	GO:0042546;GO:0008150;GO:0071555;GO:0006023;GO:0044424;GO:1901137;GO:0044249;GO:0065007;GO:0045229;GO:0030203;GO:0070589;GO:0044238;GO:0006725;GO:0050794;GO:0006040;GO:0044038;GO:0034641;GO:0003674;GO:0051301;GO:0006807;GO:1901576;GO:0000270;GO:0044085;GO:0008760;GO:0018130;GO:0003824;GO:0009058;GO:0006139;GO:0009225;GO:1901564;GO:0044237;GO:0022604;GO:0016043;GO:0019438;GO:0005737;GO:0016765;GO:…	K00790	COG0766	M	UDP-N-acetylglucosamine 1-carboxyvinyltransferase [Bacillus amyloliquefaciens FZB42]	-	gb|AAN28945|ARO:3003785|Chlamydia trachomatis intrinsic murA conferring resistance to fosfomycin [Chlamydia trachomatis]	A0A2Y2A0B5|PHI:10276|MurA|1280|Staphylococcus_aureus|increased_virulence_(hypervirulence)	sp|P70965|MURA1_BACSU UDP-N-acetylglucosamine 1-carboxyvinyltransferase 1 OS=Bacillus subtilis (strain 168) GN=murAA PE=1 SV=1
gene-LUX28_RS01545	717.309	1015.03	419.588	0.413375	-1.27448	0.00110323	0.0415789	gi|2168040690|ref|NZ_CP089310.1|	312358	314037	+	1680	LUX28_RS01545	GO:0005975;GO:0043167;GO:0046872;GO:0005575;GO:0005622;GO:0044238;GO:0071704;GO:0044464;GO:0003674;GO:0090599;GO:0008150;GO:0015926;GO:0044424;GO:0005488;GO:0005737;GO:0016787;GO:0004574;GO:0043169;GO:0008152;GO:0005623;GO:0004553;GO:0003824;GO:0016798	K01182	COG0366	G	putative oligo-carbohydrate hydrolase [Bacillus amyloliquefaciens subsp. plantarum UCMB5036]	-	-	A0A0S4VR07|PHI:9816|TreS|305|Ralstonia_solanacearum|reduced_virulence	sp|O34364|O16G2_BACSU Probable oligo-1,6-glucosidase 2 OS=Bacillus subtilis (strain 168) GN=ycdG PE=2 SV=1
gene-LUX28_RS15365	2148.27	2971.71	1324.84	0.445819	-1.16547	0.00110939	0.0415789	gi|2168040690|ref|NZ_CP089310.1|	3078491	3078808	+	318	LUX28_RS15365	-	-	COG5584	S	hypothetical protein RBAM_026980 [Bacillus amyloliquefaciens FZB42]	-	-	-	sp|O32065|YTZB_BACSU Uncharacterized protein YtzB OS=Bacillus subtilis (strain 168) GN=ytzB PE=4 SV=1
gene-LUX28_RS08880	21768.2	12532.6	31003.8	2.47386	1.30676	0.00113132	0.0419639	gi|2168040690|ref|NZ_CP089310.1|	1755333	1756892	+	1560	LUX28_RS08880	GO:0009987;GO:0010629;GO:0019222;GO:0031224;GO:1901575;GO:0043170;GO:0044248;GO:0050789;GO:0016071;GO:0048519;GO:0016788;GO:0051704;GO:0097159;GO:0044464;GO:0034655;GO:0005575;GO:0071704;GO:0010468;GO:0008152;GO:0016070;GO:1901363;GO:0005623;GO:0004518;GO:0044260;GO:0044425;GO:0090305;GO:0019439;GO:0005488;GO:0006397;GO:0044270;GO:0010467;GO:0010605;GO:0071944;GO:0060255;GO:0005515;GO:0006396;GO:…	K18682	COG1418	R	phosphodiesterase [Bacillus amyloliquefaciens FZB42]	-	-	Q2FZ08|PHI:2965__PHI:6427__PHI:8891|CvfA__Rny|1280__1314|Staphylococcus_aureus__Streptococcus_pyogenes|reduced_virulence	sp|A7Z4W7|RNY_BACA2 Ribonuclease Y OS=Bacillus amyloliquefaciens (strain FZB42) GN=rny PE=3 SV=1
gene-LUX28_RS14885	213.573	118.911	308.235	2.59214	1.37414	0.00117135	0.0430053	gi|2168040690|ref|NZ_CP089310.1|	2977181	2977864	-	684	LUX28_RS14885	GO:0044425;GO:0016020;GO:0031224;GO:0005623;GO:0008150;GO:0009987;GO:0005886;GO:0044464;GO:0016021;GO:0005575;GO:0071944;GO:0019835	K05339	COG1346	M	antiholin-like protein LrgB [Bacillus amyloliquefaciens subsp. plantarum AS43.3]	-	-	-	sp|P94516|LRGB_BACSU Antiholin-like protein LrgB OS=Bacillus subtilis (strain 168) GN=lrgB PE=3 SV=1
gene-LUX28_RS14335	5501.59	1690	9313.18	5.51075	2.46225	0.00119385	0.0432369	gi|2168040690|ref|NZ_CP089310.1|	2860677	2861867	-	1191	LUX28_RS14335	GO:0031160;GO:0043591;GO:0003674;GO:0048869;GO:0005575;GO:0044464;GO:0030312;GO:0044426;GO:0009987;GO:0008150;GO:0019899;GO:0043595;GO:0048646;GO:0030154;GO:0005488;GO:0030435;GO:0051117;GO:0009653;GO:0044462;GO:0005515;GO:0032502;GO:0005618;GO:0071944;GO:0048856;GO:0005623;GO:0043934	K06370	-	-	SafA [Bacillus sp. 5B6]	VFG049247 (KPK_2047) LysM domain-containing protein [T6SS-III (CVF862)] [Klebsiella pneumoniae 342]	-	-	sp|O32062|SAFA_BACSU SpoIVD-associated factor A OS=Bacillus subtilis (strain 168) GN=safA PE=1 SV=1
gene-LUX28_RS07310	1020.18	583.048	1457.31	2.49946	1.32162	0.00120169	0.0432369	gi|2168040690|ref|NZ_CP089310.1|	1395000	1396913	+	1914	LUX28_RS07310	GO:0043169;GO:0022890;GO:0016462;GO:0003824;GO:0016020;GO:0000166;GO:0032553;GO:0015399;GO:0016818;GO:0008324;GO:0022857;GO:0005886;GO:1901265;GO:0070838;GO:0016887;GO:0098660;GO:0008150;GO:0006812;GO:0032555;GO:0042626;GO:0019829;GO:0000041;GO:0008144;GO:0043492;GO:0005215;GO:0015405;GO:0003674;GO:0036094;GO:0032559;GO:0016021;GO:0099132;GO:0016817;GO:0055085;GO:0051179;GO:1901363;GO:0005623;GO:…	K01534	COG2217	P	hypothetical protein RBAM_013620 [Bacillus amyloliquefaciens FZB42]	VFG031390(gi:448824751) (ctpV) Probable metal cation transporter P-type ATPase CtpV [Copper exporter (CVF658)] [Mycobacterium tuberculosis H37Rv]	-	Q99Z27|PHI:7043|PmtA|1314|Streptococcus_pyogenes|reduced_virulence	sp|O31688|ZOSA_BACSU Zinc-transporting ATPase OS=Bacillus subtilis (strain 168) GN=zosA PE=1 SV=1
gene-LUX28_RS14440	1318.54	659.018	1978.05	3.00152	1.58569	0.0012556	0.0444403	gi|2168040690|ref|NZ_CP089310.1|	2878565	2879134	-	570	LUX28_RS14440	GO:0005623;GO:0051301;GO:0000281;GO:0047429;GO:0016462;GO:0000917;GO:0003824;GO:0007049;GO:0000910;GO:0044085;GO:0016043;GO:0030428;GO:0005737;GO:0022607;GO:0016818;GO:0016787;GO:1903047;GO:0071840;GO:0022402;GO:0000278;GO:0009987;GO:0008150;GO:0061640;GO:0044424;GO:1902410;GO:0032506;GO:0090529;GO:0003674;GO:0005575;GO:0005622;GO:0044464;GO:0016817	K06287	COG0424	D	septum formation DNA-binding protein [Bacillus amyloliquefaciens subsp. plantarum UCMB5036]	-	-	-	sp|A7Z794|MAF_BACA2 Septum formation protein Maf OS=Bacillus amyloliquefaciens (strain FZB42) GN=maf PE=3 SV=1
gene-LUX28_RS03745	1514.94	2239.74	790.134	0.35278	-1.50316	0.00125984	0.0444403	gi|2168040690|ref|NZ_CP089310.1|	720584	721303	+	720	LUX28_RS03745	GO:1901293;GO:0003674;GO:0036094;GO:0042364;GO:0044283;GO:0019693;GO:0033014;GO:0019637;GO:1901137;GO:0009150;GO:0032555;GO:0009156;GO:0008150;GO:0034654;GO:0046483;GO:0006796;GO:0009235;GO:0000166;GO:0032553;GO:0019438;GO:0009058;GO:0018130;GO:0003824;GO:0006807;GO:0097159;GO:1901362;GO:0071704;GO:0006189;GO:0009236;GO:0035639;GO:0016879;GO:0072522;GO:0033013;GO:0044271;GO:0009987;GO:0097367;GO:…	K01923	COG0152	F	phosphoribosylaminoimidazole succinocarboxamide synthetase [Bacillus amyloliquefaciens subsp. plantarum UCMB5036]	VFG007789(gi:507419602) (purC) phosphoribosylaminoimidazole-succinocarboxamide synthase [Purine synthesis (CVF306)] [Mycobacterium abscessus subsp. bolletii 50594]	-	-	sp|P12046|PUR7_BACSU Phosphoribosylaminoimidazole-succinocarboxamide synthase OS=Bacillus subtilis (strain 168) GN=purC PE=1 SV=1
gene-LUX28_RS12910	13.6498	23.6463	3.65319	0.154493	-2.69439	0.00133245	0.0465453	gi|2168040690|ref|NZ_CP089310.1|	2618487	2618768	-	282	LUX28_RS12910	GO:0005575;GO:0071944;GO:0031224;GO:0016021;GO:0016020;GO:0044464;GO:0005886;GO:0044425;GO:0005623	-	NOG80498	S	hypothetical protein RBAM_022770 [Bacillus amyloliquefaciens FZB42]	-	-	-	sp|P49779|YQHV_BACSU Uncharacterized protein YqhV OS=Bacillus subtilis (strain 168) GN=yqhV PE=4 SV=1
gene-LUX28_RS09610	392.313	558.123	226.503	0.40583	-1.30105	0.0013463	0.0465769	gi|2168040690|ref|NZ_CP089310.1|	1987004	1988200	-	1197	LUX28_RS09610	GO:0072330;GO:0003824;GO:0018130;GO:0009058;GO:0006767;GO:0046914;GO:0048037;GO:0006807;GO:1901576;GO:0051186;GO:0016053;GO:0043169;GO:0006766;GO:0046483;GO:0004497;GO:1901566;GO:1901360;GO:0043436;GO:1901564;GO:0019752;GO:0044237;GO:0009110;GO:0006790;GO:0046394;GO:0044249;GO:0043604;GO:0006768;GO:0051188;GO:0020037;GO:0008150;GO:0032787;GO:0034641;GO:0003674;GO:0009102;GO:0044272;GO:0006732;GO:…	K16593	COG2124	Q	BioI [Bacillus amyloliquefaciens subsp. plantarum AS43.3]	VFG030931(gi:433648111) (cyp125) cytochrome P450 [Cyp125 (CVF652)] [Mycobacterium smegmatis JS623]	-	G7TIP9|PHI:4138|Xrp14|347|Xanthomonas_oryzae|reduced_virulence	sp|P53554|BIOI_BACSU Biotin biosynthesis cytochrome P450 OS=Bacillus subtilis (strain 168) GN=bioI PE=1 SV=1
gene-LUX28_RS16410	799.912	332.492	1267.33	3.81162	1.9304	0.00145593	0.0494974	gi|2168040690|ref|NZ_CP089310.1|	3264681	3265640	+	960	LUX28_RS16410	GO:0044425;GO:0006810;GO:0016020;GO:0031224;GO:0051179;GO:0005623;GO:0008150;GO:0003674;GO:0016021;GO:0044464;GO:0005886;GO:0022857;GO:0005575;GO:0071944;GO:0051234;GO:0055085;GO:0005215	K02057	COG1079	R	hypothetical protein RBAM_028670 [Bacillus amyloliquefaciens FZB42]	-	-	-	sp|O05255|YUFQ_BACSU Uncharacterized ABC transporter permease protein YufQ OS=Bacillus subtilis (strain 168) GN=yufQ PE=3 SV=1
gene-LUX28_RS17895	266.735	147.608	385.861	2.6141	1.38631	0.00145823	0.0494974	gi|2168040690|ref|NZ_CP089310.1|	3557605	3558321	-	717	LUX28_RS17895	GO:0006089;GO:0044281;GO:0071704;GO:0043436;GO:0019752;GO:0044237;GO:0006082;GO:1901615;GO:0009987;GO:0008150;GO:0008152;GO:0032787	K18928	COG0247	C	hypothetical protein RBAM_031470 [Bacillus amyloliquefaciens FZB42]	-	-	-	sp|A7Z902|LUTA_BACA2 Lactate utilization protein A OS=Bacillus amyloliquefaciens (strain FZB42) GN=lutA PE=3 SV=1
gene-LUX28_RS15915	24423.3	8688.23	40158.4	4.62217	2.20857	0.00147476	0.0495904	gi|2168040690|ref|NZ_CP089310.1|	3167685	3169214	-	1530	LUX28_RS15915	GO:0005575;GO:0031224;GO:0016021;GO:0016020;GO:0044425	K07192	COG2268	S	putative flotillin-like protein [Bacillus amyloliquefaciens subsp. plantarum UCMB5036]	-	-	-	sp|O32076|YUAG_BACSU Uncharacterized protein YuaG OS=Bacillus subtilis (strain 168) GN=yuaG PE=4 SV=1
gene-LUX28_RS03800	3452.68	4987.42	1917.94	0.384555	-1.37874	0.00150909	0.0502749	gi|2168040690|ref|NZ_CP089310.1|	732679	733674	+	996	LUX28_RS03800	GO:0005623;GO:0005575;GO:0071944;GO:0016020;GO:0005886;GO:0044464	-	NOG29898	S	hypothetical protein RBAM_006970 [Bacillus amyloliquefaciens FZB42]	-	-	-	sp|O34968|YERB_BACSU Putative lipoprotein YerB OS=Bacillus subtilis (strain 168) GN=yerB PE=1 SV=1
gene-LUX28_RS20440	2885.57	1504.05	4267.09	2.83708	1.5044	0.00154893	0.051129	gi|2168040690|ref|NZ_CP089310.1|	4090617	4091003	+	387	LUX28_RS20440	-	-	-	-	hypothetical protein RBAM_036530 [Bacillus amyloliquefaciens FZB42]	-	-	-	-
gene-LUX28_RS06915	1281.68	1772.93	790.418	0.445825	-1.16545	0.00159317	0.0521112	gi|2168040690|ref|NZ_CP089310.1|	1322049	1322909	-	861	LUX28_RS06915	GO:0003674;GO:0003824;GO:0016787	-	COG1834	E	putative aminohydrolase [Bacillus amyloliquefaciens subsp. plantarum UCMB5036]	-	-	Q2FUX7|PHI:10470|ArcA|1280|Staphylococcus_aureus|unaffected_pathogenicity	sp|O34497|YKGA_BACSU Uncharacterized protein YkgA OS=Bacillus subtilis (strain 168) GN=ykgA PE=3 SV=2
gene-LUX28_RS04225	523.649	270.412	776.886	2.87297	1.52254	0.00163823	0.0531024	gi|2168040690|ref|NZ_CP089310.1|	824797	826179	+	1383	LUX28_RS04225	GO:0003674;GO:0016773;GO:0055085;GO:0016021;GO:0005215;GO:0043227;GO:0044424;GO:0043226;GO:0031090;GO:0008150;GO:0031975;GO:0071702;GO:0022857;GO:0005886;GO:0006796;GO:0044237;GO:0008982;GO:0003824;GO:0015572;GO:0016020;GO:0019866;GO:0015144;GO:1901505;GO:0016772;GO:0016310;GO:0016301;GO:1901264;GO:0005575;GO:0005622;GO:0051234;GO:0044464;GO:0034219;GO:0022804;GO:0031224;GO:0016740;GO:0044446;GO:…	K02803	NOG82762	G	NagP [Bacillus sp. 916]	-	-	A8Z0F5|PHI:6308|GlcA|1280|Staphylococcus_aureus|reduced_virulence	sp|O34521|PTWCB_BACSU PTS system N-acetylglucosamine-specific EIICB component OS=Bacillus subtilis (strain 168) GN=nagP PE=3 SV=1
gene-LUX28_RS07565	1664.46	2486.88	842.046	0.338595	-1.56237	0.00165996	0.0533262	gi|2168040690|ref|NZ_CP089310.1|	1444951	1446855	+	1905	LUX28_RS07565	GO:0005215;GO:1902600;GO:0015291;GO:0005351;GO:0055085;GO:0016021;GO:0003674;GO:0016773;GO:0008150;GO:0098660;GO:0006812;GO:0015078;GO:0022857;GO:0005886;GO:0071702;GO:0008324;GO:0022890;GO:0015294;GO:0016772;GO:0015077;GO:0022877;GO:0015144;GO:0016020;GO:0090563;GO:0008982;GO:0003824;GO:0034219;GO:0015149;GO:0051234;GO:0005575;GO:0044464;GO:0008645;GO:0006811;GO:0015075;GO:0015145;GO:0051119;GO:…	K02768	COG1445	G	phosphotransferase system (PTS) fructose-specific enzyme IIABC component [Bacillus amyloliquefaciens subsp. plantarum UCMB5036]	-	-	O51369|PHI:6524|FruA1|139|Borreliella_burgdorferi|unaffected_pathogenicity	sp|P71012|PTF3A_BACSU PTS system fructose-specific EIIABC component OS=Bacillus subtilis (strain 168) GN=fruA PE=1 SV=2
gene-LUX28_RS16975	227.713	105.615	349.812	3.31213	1.72776	0.00167806	0.0534308	gi|2168040690|ref|NZ_CP089310.1|	3375515	3375958	-	444	LUX28_RS16975	GO:0065007;GO:0030003;GO:0006873;GO:0044238;GO:0055082;GO:0016782;GO:0048878;GO:0003674;GO:0008150;GO:0044424;GO:0008198;GO:1901564;GO:0044237;GO:0006790;GO:0016043;GO:0051537;GO:0022607;GO:0005737;GO:0051536;GO:0055065;GO:0065008;GO:0006879;GO:0050801;GO:0051186;GO:0046916;GO:0043169;GO:0055072;GO:0016226;GO:0006807;GO:0098771;GO:0006875;GO:0044085;GO:0003824;GO:0046914;GO:0048037;GO:0043167;GO:…	K04488	COG0822	C	hypothetical protein RBAM_029760 [Bacillus amyloliquefaciens FZB42]	-	-	A0A0L9JQ40|PHI:6892|IscU|28901|Salmonella_enterica|reduced_virulence	sp|O32163|NIFU_BACSU NifU-like protein OS=Bacillus subtilis (strain 168) GN=nifU PE=1 SV=1
gene-LUX28_RS01635	6822.46	1843.84	11801.1	6.40025	2.67813	0.00179566	0.0566331	gi|2168040690|ref|NZ_CP089310.1|	331677	333656	+	1980	LUX28_RS01635	GO:0071704;GO:0044238;GO:0005575;GO:0016787;GO:0003674;GO:0043167;GO:0005576;GO:0005975;GO:0004556;GO:0005488;GO:0016160;GO:0046872;GO:0003824;GO:0016798;GO:0008150;GO:0103025;GO:0008152;GO:0043169;GO:0004553	K01176	COG0366	G	alpha-amylase [Bacillus amyloliquefaciens subsp. plantarum UCMB5036]	-	-	-	sp|P00691|AMY_BACSU Alpha-amylase OS=Bacillus subtilis (strain 168) GN=amyE PE=1 SV=2
gene-LUX28_RS10180	239.737	137.816	341.657	2.47908	1.30981	0.00181012	0.0566331	gi|2168040690|ref|NZ_CP089310.1|	2130681	2131382	+	702	LUX28_RS10180	GO:0003674;GO:0005622;GO:0005575;GO:0016741;GO:0044464;GO:0005737;GO:0032259;GO:0003824;GO:0008757;GO:0008168;GO:0044424;GO:0016740;GO:0005623;GO:0008150;GO:0008152	-	COG0500	Q	putative S-adenosylmethionine-dependent methyltransferase [Bacillus amyloliquefaciens subsp. plantarum UCMB5036]	VFG007973(gi:118468071) (fmt) Fmt protein [GPL locus (CVF650)] [Mycobacterium smegmatis str. MC2 155]	-	B2HHI1|PHI:3364|MMAR_1663|1781|Mycobacterium_marinum|reduced_virulence	sp|O34954|YODH_BACSU Uncharacterized methyltransferase YodH OS=Bacillus subtilis (strain 168) GN=yodH PE=3 SV=1
gene-LUX28_RS16230	516.92	309.466	724.373	2.34072	1.22695	0.00185541	0.0575498	gi|2168040690|ref|NZ_CP089310.1|	3231217	3231954	+	738	LUX28_RS16230	GO:0048856;GO:0003810;GO:0009987;GO:0008150;GO:0016746;GO:0043934;GO:0003824;GO:0140096;GO:0048646;GO:0016740;GO:0019954;GO:0030154;GO:0030435;GO:0009653;GO:0048869;GO:0003674;GO:0032502;GO:0016755;GO:0030436;GO:0000003	K00686	-	-	transglutaminase [Bacillus sp. 916]	-	-	-	sp|P40746|TGL_BACSU Protein-glutamine gamma-glutamyltransferase OS=Bacillus subtilis (strain 168) GN=tgl PE=1 SV=2
gene-LUX28_RS09790	681.028	401.029	961.027	2.3964	1.26087	0.00193155	0.0592831	gi|2168040690|ref|NZ_CP089310.1|	2056097	2057578	-	1482	LUX28_RS09790	GO:0019752;GO:1901564;GO:0006536;GO:0044237;GO:0006520;GO:0043436;GO:0051536;GO:0065008;GO:0006537;GO:1901566;GO:0016053;GO:0009084;GO:0097054;GO:1901576;GO:0006807;GO:0003824;GO:0016638;GO:0048037;GO:0045181;GO:0009058;GO:0065007;GO:0044283;GO:0004355;GO:0044238;GO:0003674;GO:0008150;GO:0009064;GO:0015930;GO:1901607;GO:0044249;GO:0046394;GO:0005488;GO:0016639;GO:0043650;GO:0051540;GO:0042133;GO:…	K00266	COG0493	E	glutamate synthase subunit beta [Bacillus amyloliquefaciens subsp. plantarum YAU B9601-Y2]	-	-	-	sp|O34399|GLTB_BACSU Glutamate synthase [NADPH] small chain OS=Bacillus subtilis (strain 168) GN=gltB PE=2 SV=2
gene-LUX28_RS17335	1002.59	594.478	1410.7	2.373	1.24671	0.00194425	0.0592831	gi|2168040690|ref|NZ_CP089310.1|	3440114	3441028	+	915	LUX28_RS17335	GO:0008150;GO:0008152;GO:0032259;GO:0008168;GO:0016740;GO:0016741;GO:0003824;GO:0003674	-	-	-	Putative S-adenosyl-L-methionine-dependent methyltransferase yktD [Bacillus amyloliquefaciens subsp. plantarum UCMB5036]	-	-	-	sp|Q45500|YKTD_BACSU Putative S-adenosyl-L-methionine-dependent methyltransferase YktD OS=Bacillus subtilis (strain 168) GN=yktD PE=3 SV=1
gene-LUX28_RS01660	152.696	77.0796	228.313	2.96204	1.56659	0.00209482	0.0633376	gi|2168040690|ref|NZ_CP089310.1|	337787	338548	+	762	LUX28_RS01660	-	K09190	COG3403	S	Putative uncharacterized protein ycgG [Bacillus amyloliquefaciens subsp. plantarum UCMB5036]	-	-	-	sp|P94382|YCGG_BACSU Uncharacterized protein YcgG OS=Bacillus subtilis (strain 168) GN=ycgG PE=4 SV=2
gene-LUX28_RS03710	261.346	156.234	366.458	2.34558	1.22994	0.00230152	0.0690071	gi|2168040690|ref|NZ_CP089310.1|	715315	716097	+	783	LUX28_RS03710	GO:0044425;GO:0071944;GO:0031224;GO:0005575;GO:0016021;GO:0016020;GO:0044464;GO:0005886;GO:0005623	-	-	-	hypothetical protein BANAU_0595 [Bacillus amyloliquefaciens subsp. plantarum YAU B9601-Y2]	-	-	-	sp|O34341|YEBC_BACSU Uncharacterized protein YebC OS=Bacillus subtilis (strain 168) GN=yebC PE=4 SV=2
gene-LUX28_RS10305	26220.2	16343.2	36097.2	2.20869	1.14319	0.00242458	0.0720961	gi|2168040690|ref|NZ_CP089310.1|	2147603	2148559	+	957	LUX28_RS10305	-	K06320	COG4641	S	protein involved in maturation of the outermost layer of the spore [Bacillus amyloliquefaciens subsp. plantarum UCMB5036]	-	-	-	sp|P42090|CGEB_BACSU Protein CgeB OS=Bacillus subtilis (strain 168) GN=cgeB PE=4 SV=2
gene-LUX28_RS16985	4280.2	2189.72	6370.67	2.90935	1.5407	0.0025359	0.0747882	gi|2168040690|ref|NZ_CP089310.1|	3377168	3378481	-	1314	LUX28_RS16985	GO:0008150;GO:0009987;GO:0051186;GO:0008152;GO:0071840;GO:0016226;GO:0044085;GO:0031163;GO:0044237;GO:0006790;GO:0016043;GO:0022607	K09015	COG0719	O	hypothetical protein B938_15255 [Bacillus amyloliquefaciens subsp. plantarum AS43.3]	-	-	A0A0F6B0W4|PHI:6893__PHI:10099|SufB__STM14_RS07705_(sufB)|28901|Salmonella_enterica|unaffected_pathogenicity__reduced_virulence	sp|O32165|SUFD_BACSU FeS cluster assembly protein SufD OS=Bacillus subtilis (strain 168) GN=sufD PE=3 SV=1
gene-LUX28_RS20205	6300.8	3788.8	8812.81	2.32601	1.21786	0.00262174	0.0766912	gi|2168040690|ref|NZ_CP089310.1|	4039989	4040663	-	675	LUX28_RS20205	-	-	NOG102248	S	hypothetical protein RBAM_036150 [Bacillus amyloliquefaciens FZB42]	-	-	-	-
gene-LUX28_RS15920	7705.64	1595.06	13816.2	8.66188	3.11468	0.00266647	0.0773705	gi|2168040690|ref|NZ_CP089310.1|	3169234	3169764	-	531	LUX28_RS15920	GO:0044425;GO:0005886;GO:0044464;GO:0016021;GO:0016020;GO:0071944;GO:0005575;GO:0031224;GO:0005623	-	-	-	putative membrane integrity integral membrane protein [Bacillus amyloliquefaciens subsp. plantarum UCMB5036]	-	-	-	sp|O32077|YUAF_BACSU Uncharacterized membrane protein YuaF OS=Bacillus subtilis (strain 168) GN=yuaF PE=1 SV=1
gene-LUX28_RS04120	408.476	556.439	260.513	0.468179	-1.09487	0.00288476	0.0830349	gi|2168040690|ref|NZ_CP089310.1|	801302	801601	-	300	LUX28_RS04120	-	-	-	-	Putative uncharacterized protein yfmB [Bacillus amyloliquefaciens subsp. plantarum UCMB5036]	-	-	-	sp|O34626|YFMB_BACSU Uncharacterized protein YfmB OS=Bacillus subtilis (strain 168) GN=yfmB PE=1 SV=1
gene-LUX28_RS01715	7336.7	10226.9	4446.53	0.434789	-1.20161	0.00291553	0.0832546	gi|2168040690|ref|NZ_CP089310.1|	347853	348764	+	912	LUX28_RS01715	GO:0010133;GO:0006082;GO:1901575;GO:0009987;GO:0043648;GO:0097159;GO:0071704;GO:0009063;GO:0044248;GO:0043167;GO:1901565;GO:0055114;GO:0046395;GO:1901605;GO:0008152;GO:0006560;GO:1901363;GO:0009065;GO:0016491;GO:0050662;GO:0043168;GO:0016054;GO:0044281;GO:0005488;GO:1901361;GO:0071949;GO:0009056;GO:0006562;GO:0008150;GO:0009064;GO:1901606;GO:0050660;GO:0044238;GO:0003674;GO:0036094;GO:0016645;GO:…	K00318	COG0506	E	hypothetical protein RBAM_003440 [Bacillus amyloliquefaciens FZB42]	-	-	Q2FFX4|PHI:2635|PutA|1280|Staphylococcus_aureus|unaffected_pathogenicity	sp|P94390|PROD2_BACSU Proline dehydrogenase 2 OS=Bacillus subtilis (strain 168) GN=ycgM PE=3 SV=1
gene-LUX28_RS00305	2012.04	1217.96	2806.12	2.30396	1.20411	0.00298935	0.0846904	gi|2168040690|ref|NZ_CP089310.1|	56925	58295	+	1371	LUX28_RS00305	GO:0016779;GO:0019438;GO:0009312;GO:0034654;GO:0046483;GO:0065008;GO:0006796;GO:0006022;GO:0016407;GO:0006807;GO:0009103;GO:0043169;GO:0016772;GO:0019134;GO:1901269;GO:0009058;GO:0008654;GO:0018130;GO:0003824;GO:0044085;GO:0000270;GO:0045229;GO:0000287;GO:0065007;GO:0003674;GO:0000271;GO:0071555;GO:1903509;GO:0042546;GO:0008150;GO:0006629;GO:1901137;GO:0019637;GO:0044424;GO:0008653;GO:0005488;GO:…	K04042	COG1207	M	bifunctional N-acetylglucosamine-1-phosphate uridyltransferase/glucosamine-1-phosphate acetyltransferase [Bacillus amyloliquefaciens FZB42]	VFG047250 (Fphi_0366) UDP-N-acetylglucosamine pyrophosphorylase/glucosamine-1-phosphate N-acetyltransferase [LPS (CVF834)] [Francisella philomiragia subsp. philomiragia ATCC 25017]	-	B2I2B5|PHI:8042|LpxA|470|Acinetobacter_baumannii|reduced_virulence	sp|A7Z0H3|GLMU_BACA2 Bifunctional protein GlmU OS=Bacillus amyloliquefaciens (strain FZB42) GN=glmU PE=3 SV=1
gene-LUX28_RS18760	4085.2	5484.23	2686.17	0.4898	-1.02974	0.00304632	0.0854058	gi|2168040690|ref|NZ_CP089310.1|	3767806	3768339	+	534	LUX28_RS18760	GO:0030312;GO:0005623;GO:0005576;GO:0044464;GO:0005575;GO:0071944;GO:0005618	-	-	-	putative proteinYwsB [Bacillus amyloliquefaciens subsp. plantarum YAU B9601-Y2]	-	-	-	sp|P96729|YWSB_BACSU Cell wall-binding protein YwsB OS=Bacillus subtilis (strain 168) GN=ywsB PE=1 SV=1
gene-LUX28_RS05645	8966.81	4965.8	12967.8	2.61142	1.38484	0.00311437	0.0854058	gi|2168040690|ref|NZ_CP089310.1|	1095193	1095903	-	711	LUX28_RS05645	-	-	-	-	hypothetical protein KSO_014540 [Bacillus amyloliquefaciens IT-45]	-	-	-	sp|O05411|YRPD_BACSU Uncharacterized protein YrpD OS=Bacillus subtilis (strain 168) GN=yrpD PE=4 SV=1
gene-LUX28_RS14330	2004.14	695.172	3313.11	4.76588	2.25274	0.00314463	0.0854058	gi|2168040690|ref|NZ_CP089310.1|	2859936	2860529	-	594	LUX28_RS14330	-	K06345	-	-	spore cortex protein [Bacillus amyloliquefaciens Y2]	-	-	-	sp|P94446|COXA_BACSU Sporulation cortex protein CoxA OS=Bacillus subtilis (strain 168) GN=coxA PE=2 SV=4
gene-LUX28_RS04805	1995.1	772.393	3217.81	4.16602	2.05867	0.0031556	0.0854058	gi|2168040690|ref|NZ_CP089310.1|	932669	934441	+	1773	LUX28_RS04805	GO:0009987;GO:0044271;GO:0051539;GO:0044444;GO:0009108;GO:0006772;GO:0043167;GO:0046872;GO:0090407;GO:1901362;GO:0044464;GO:0005622;GO:0005575;GO:0071704;GO:0042723;GO:0008152;GO:0017144;GO:0005623;GO:0006793;GO:0005488;GO:0051540;GO:0016830;GO:0009228;GO:0044281;GO:0008150;GO:0072528;GO:0051188;GO:0016829;GO:0042724;GO:0019637;GO:0044249;GO:0044424;GO:0042364;GO:0044283;GO:0006732;GO:0042357;GO:…	K03147	COG0422	H	biosynthesis of the pyrimidine moiety from 5-aminoimidazole ribotide (AIR) (thiamin biosynthesis) [Bacillus amyloliquefaciens subsp. plantarum UCMB5036]	-	-	-	sp|A7Z2P5|THIC_BACA2 Phosphomethylpyrimidine synthase OS=Bacillus amyloliquefaciens (strain FZB42) GN=thiC PE=3 SV=1
gene-LUX28_RS18010	719.555	390.441	1048.67	2.68586	1.42538	0.00317032	0.0854058	gi|2168040690|ref|NZ_CP089310.1|	3581966	3582496	-	531	LUX28_RS18010	GO:0042364;GO:0044283;GO:0034641;GO:0003674;GO:1901362;GO:0016021;GO:0071704;GO:0005575;GO:0044271;GO:0042727;GO:0006771;GO:0008703;GO:0008150;GO:0009987;GO:0042726;GO:0044249;GO:0031224;GO:0044237;GO:0009110;GO:1901564;GO:0044281;GO:1901566;GO:0046483;GO:1901360;GO:0006807;GO:0016491;GO:1901576;GO:0008152;GO:0006766;GO:0016614;GO:0017144;GO:0044425;GO:0009058;GO:0006767;GO:0003824;GO:0018130;GO:…	-	COG0262	H	putative oxidoreductase [Bacillus amyloliquefaciens subsp. plantarum UCMB5036]	-	-	-	sp|P45862|YWJB_BACSU Uncharacterized protein YwjB OS=Bacillus subtilis (strain 168) GN=ywjB PE=4 SV=1
gene-LUX28_RS05020	859.016	1256.59	461.438	0.367213	-1.44531	0.00319506	0.0854058	gi|2168040690|ref|NZ_CP089310.1|	972614	973516	+	903	LUX28_RS05020	-	-	-	-	hypothetical protein [Bacillus sp. 5B6]	-	-	-	sp|P54599|YHCO_BACSU Uncharacterized protein YhcO OS=Bacillus subtilis (strain 168) GN=yhcO PE=4 SV=2
gene-LUX28_RS05710	1386.63	568.725	2204.54	3.87628	1.95467	0.00320078	0.0854058	gi|2168040690|ref|NZ_CP089310.1|	1105855	1106364	-	510	LUX28_RS05710	GO:0003824;GO:0003674;GO:0055114;GO:0046872;GO:0016491;GO:0005488;GO:0008152;GO:0043169;GO:0043167;GO:0008150	-	COG1633	S	Putative electron carrier protein [Bacillus amyloliquefaciens subsp. plantarum UCMB5036]	-	-	-	sp|O07572|YHJR_BACSU Uncharacterized protein YhjR OS=Bacillus subtilis (strain 168) GN=yhjR PE=4 SV=1
gene-LUX28_RS05760	237.78	131.547	344.013	2.61513	1.38688	0.00322057	0.0854058	gi|2168040690|ref|NZ_CP089310.1|	1120283	1120900	-	618	LUX28_RS05760	GO:0048646;GO:0009653;GO:0048869;GO:0032502;GO:0009987;GO:0008150;GO:0030435;GO:0043934;GO:0048856;GO:0030154	K06301	-	-	putative spore germination protein gerPC [Bacillus amyloliquefaciens subsp. plantarum YAU B9601-Y2]	-	-	-	sp|O06719|GERPC_BACSU Probable spore germination protein GerPC OS=Bacillus subtilis (strain 168) GN=gerPC PE=1 SV=1
gene-LUX28_RS13320	484.264	245.995	722.533	2.93719	1.55444	0.00322824	0.0854058	gi|2168040690|ref|NZ_CP089310.1|	2686129	2686539	-	411	LUX28_RS13320	GO:0044238;GO:0016814;GO:0006725;GO:0016810;GO:0009972;GO:0003674;GO:0034641;GO:0008270;GO:0046131;GO:0009164;GO:0044424;GO:0009056;GO:1901361;GO:0008150;GO:1901136;GO:0009116;GO:0006216;GO:1901360;GO:0046483;GO:0044237;GO:0034656;GO:1901564;GO:0005829;GO:0005737;GO:0006139;GO:0046914;GO:0072527;GO:0003824;GO:0044282;GO:0043169;GO:0006807;GO:0046700;GO:0044464;GO:0071704;GO:0005622;GO:0005575;GO:…	K01489	COG0295	F	hypothetical protein RBAM_023600 [Bacillus amyloliquefaciens FZB42]	-	-	-	sp|P19079|CDD_BACSU Cytidine deaminase OS=Bacillus subtilis (strain 168) GN=cdd PE=1 SV=1
gene-LUX28_RS09155	294.938	456.68	133.196	0.291662	-1.77763	0.00333486	0.0875827	gi|2168040690|ref|NZ_CP089310.1|	1866532	1867089	+	558	LUX28_RS09155	-	-	-	-	SPBc2 prophage-derived uncharacterized protein yokH [Bacillus amyloliquefaciens subsp. plantarum UCMB5036]	-	-	-	sp|O31999|YOKH_BACSU SPBc2 prophage-derived uncharacterized protein YokH OS=Bacillus subtilis (strain 168) GN=yokH PE=4 SV=1
gene-LUX28_RS06620	683.598	929.944	437.252	0.470191	-1.08868	0.00354327	0.0923819	gi|2168040690|ref|NZ_CP089310.1|	1270447	1271037	-	591	LUX28_RS06620	-	-	-	-	PBSX phage protein, putative peptidase [Bacillus amyloliquefaciens subsp. plantarum UCMB5036]	-	-	-	sp|P39780|XKDA_BACSU Phage-like element PBSX protein XkdA OS=Bacillus subtilis (strain 168) GN=xkdA PE=4 SV=4
gene-LUX28_RS10165	760.993	482.571	1039.42	2.15391	1.10696	0.0036975	0.0957095	gi|2168040690|ref|NZ_CP089310.1|	2126653	2128095	-	1443	LUX28_RS10165	GO:0005975;GO:0008706;GO:0005622;GO:0005575;GO:0071704;GO:0044238;GO:0044464;GO:0003674;GO:0008150;GO:0015926;GO:0044444;GO:0044424;GO:0008422;GO:0005737;GO:0005829;GO:0016787;GO:1901657;GO:0008152;GO:0103047;GO:0005623;GO:0004553;GO:0003824;GO:0016798;GO:1901135	K01223	COG2723	G	BglA [Bacillus amyloliquefaciens FZB42]	-	-	A0A0H2ZQ21|PHI:6501|BglA3|1313|Streptococcus_pneumoniae|reduced_virulence	sp|P42973|BGLA_BACSU Aryl-phospho-beta-D-glucosidase BglA OS=Bacillus subtilis (strain 168) GN=bglA PE=1 SV=1
gene-LUX28_RS03625	138.374	78.6339	198.114	2.51945	1.33311	0.00378724	0.097332	gi|2168040690|ref|NZ_CP089310.1|	695430	695927	-	498	LUX28_RS03625	GO:0060255;GO:1903506;GO:0031323;GO:0003700;GO:0097659;GO:0005488;GO:0010467;GO:0051128;GO:0009059;GO:2001141;GO:0044260;GO:0016070;GO:0051252;GO:0008152;GO:1901363;GO:0000988;GO:0006351;GO:0071704;GO:0043254;GO:0097159;GO:1901362;GO:0010468;GO:0050789;GO:0043170;GO:0034645;GO:0000990;GO:0044087;GO:0009987;GO:0019222;GO:0044271;GO:1901360;GO:0019219;GO:0032774;GO:0046483;GO:0034654;GO:0016987;GO:…	K03088	COG1595	K	SigV [Bacillus amyloliquefaciens FZB42]	VFG009743(gi:41408655) (sigE) RNA polymerase sigma-70 factor [Sigma E (CVF327)] [Mycobacterium avium subsp. paratuberculosis K-10]	-	A0A1H1XDV4|PHI:10736|AlgU|317|Pseudomonas_syringae|reduced_virulence__unaffected_pathogenicity	sp|O05404|SIGV_BACSU RNA polymerase sigma factor SigV OS=Bacillus subtilis (strain 168) GN=sigV PE=1 SV=1
gene-LUX28_RS09315	8.05015	1.97307	14.1272	7.16002	2.83996	0.00386011	0.097864	gi|2168040690|ref|NZ_CP089310.1|	1899621	1899770	+	150	LUX28_RS09315	-	-	-	-	hypothetical protein B938_09120 [Bacillus amyloliquefaciens subsp. plantarum AS43.3]	-	-	-	-
gene-LUX28_RS15160	962.768	589.12	1336.42	2.26849	1.18174	0.00386234	0.097864	gi|2168040690|ref|NZ_CP089310.1|	3036418	3038004	-	1587	LUX28_RS15160	GO:0006637;GO:0005524;GO:0055086;GO:0006753;GO:0009259;GO:0005488;GO:0044281;GO:0043168;GO:1901363;GO:0008152;GO:0006793;GO:0017076;GO:1901135;GO:0015645;GO:0030554;GO:0043167;GO:0043603;GO:0003996;GO:0016405;GO:0006163;GO:0035383;GO:0071704;GO:0097159;GO:0009987;GO:0097367;GO:0006631;GO:0016746;GO:0035639;GO:0016747;GO:0006082;GO:0016740;GO:0032553;GO:0000166;GO:0009117;GO:1901564;GO:0019752;GO:…	K01895	COG0365	I	putative acyl-coenzyme A synthetase [Bacillus amyloliquefaciens subsp. plantarum UCMB5036]	VFG030407(gi:433636159) (fadD13) Putative chain-fatty-acid-CoA ligase FadD13 (fatty-acyl-CoA synthetase) [MymA operon (CVF649)] [Mycobacterium canettii CIPT 140070017]	-	P27550|PHI:9227|Acs|562|Escherichia_coli|reduced_virulence__unaffected_pathogenicity	sp|C0SPB0|YTCI_BACSU Uncharacterized acyl--CoA ligase YtcI OS=Bacillus subtilis (strain 168) GN=ytcI PE=3 SV=1
gene-LUX28_RS01135	17206.4	10540.6	23872.3	2.2648	1.17938	0.00396437	0.0997468	gi|2168040690|ref|NZ_CP089310.1|	199525	201327	+	1803	LUX28_RS01135	GO:0044424;GO:0036211;GO:0043413;GO:1901137;GO:0019637;GO:0044249;GO:0009064;GO:0008150;GO:0006047;GO:0034641;GO:0003674;GO:0006725;GO:0044238;GO:0006002;GO:0006040;GO:0006487;GO:0006486;GO:0003824;GO:0006139;GO:0016769;GO:0009058;GO:0006807;GO:1901576;GO:0046483;GO:1901566;GO:0043436;GO:1901360;GO:0006796;GO:0006464;GO:0043412;GO:0005829;GO:0005737;GO:0009225;GO:0019752;GO:1901564;GO:0006520;GO:…	K00820	COG0449	M	glucosamine--fructose-6-phosphate aminotransferase [Bacillus amyloliquefaciens FZB42]	-	-	D4I4L2|PHI:9308|GlmS|552|Erwinia_amylovora|reduced_virulence	sp|E0U070|GLMS_BACPZ Glutamine--fructose-6-phosphate aminotransferase [isomerizing] OS=Bacillus subtilis subsp. spizizenii (strain ATCC 23059 / NRRL B-14472 / W23) GN=glmS PE=3 SV=1
gene-LUX28_RS10160	3561.19	1882.18	5240.21	2.78412	1.47722	0.00399589	0.0998417	gi|2168040690|ref|NZ_CP089310.1|	2125027	2126505	-	1479	LUX28_RS10160	-	K01201	COG5520	G	Glucan endo-1,6-beta-glucosidase [Bacillus amyloliquefaciens subsp. plantarum UCMB5036]	-	-	-	sp|Q8J0I9|GUN16_TRIHA Endo-1,6-beta-D-glucanase BGN16.3 OS=Trichoderma harzianum PE=1 SV=1
gene-LUX28_RS12495	1939.69	1056.67	2822.7	2.67131	1.41755	0.0041543	0.103084	gi|2168040690|ref|NZ_CP089310.1|	2487009	2493224	-	6216	LUX28_RS12495	-	K13615	COG3321	Q	DfnJ [Bacillus amyloliquefaciens subsp. plantarum UCMB5036]	VFG029821(gi:118466712) (pks) tylactone synthase modules 4 &amp; 5 [GPL locus (CVF650)] [Mycobacterium avium 104]	-	P9WQE9|PHI:7221|Pks2|1773|Mycobacterium_tuberculosis|reduced_virulence	sp|O31784|PKSR_BACSU Polyketide synthase PksR OS=Bacillus subtilis (strain 168) GN=pksR PE=1 SV=2
gene-LUX28_RS19210	2556.83	1580.33	3533.33	2.23582	1.16081	0.00421794	0.103758	gi|2168040690|ref|NZ_CP089310.1|	3845166	3845549	-	384	LUX28_RS19210	GO:0051179;GO:0005623;GO:0008150;GO:0045259;GO:0045263;GO:0044425;GO:0032991;GO:0006810;GO:0016020;GO:0044424;GO:0031224;GO:0098796;GO:0033177;GO:0006811;GO:0005886;GO:0044464;GO:0016021;GO:0051234;GO:0071944;GO:0016469;GO:0005622;GO:0005575	K02116	-	-	AtpI [Bacillus amyloliquefaciens FZB42]	-	-	-	sp|P37816|ATPZ_BACSU ATP synthase protein I OS=Bacillus subtilis (strain 168) GN=atpI PE=3 SV=1
gene-LUX28_RS13185	33093.6	43588.2	22599	0.518466	-0.947678	0.00423913	0.103758	gi|2168040690|ref|NZ_CP089310.1|	2661809	2662414	-	606	LUX28_RS13185	GO:0008150;GO:0098754;GO:0006979;GO:0034614;GO:0044424;GO:0098869;GO:0071451;GO:1901700;GO:0004784;GO:0006801;GO:0042221;GO:0051716;GO:0019430;GO:0034599;GO:0003674;GO:0043169;GO:0003824;GO:0044237;GO:0005737;GO:0016721;GO:0071450;GO:1901701;GO:0072593;GO:0000302;GO:0033554;GO:0000305;GO:0009987;GO:1990748;GO:0043167;GO:0046872;GO:0070887;GO:0044464;GO:0005622;GO:0005575;GO:0008152;GO:0016491;GO:…	K04564	COG0605	P	hypothetical protein RBAM_023340 [Bacillus amyloliquefaciens FZB42]	VFG001867(gb|YP_096960) (sodB) superoxide dismutase [SodB (VF0169)] [Legionella pneumophila subsp. pneumophila str. Philadelphia 1]	-	Q81LW0|PHI:9968|SodA1|1396|Bacillus_cereus|reduced_virulence	sp|P54375|SODM_BACSU Superoxide dismutase [Mn] OS=Bacillus subtilis (strain 168) GN=sodA PE=1 SV=5
gene-LUX28_RS20725	2261.8	3406.33	1117.28	0.328002	-1.60822	0.00431245	0.104839	gi|2168040690|ref|NZ_CP089310.1|	4150856	4151026	-	171	LUX28_RS20725	-	-	-	-	hypothetical protein RBAM_037160 [Bacillus amyloliquefaciens FZB42]	-	-	-	-
gene-LUX28_RS15925	4377.26	6644.05	2110.48	0.317649	-1.65449	0.00459619	0.110704	gi|2168040690|ref|NZ_CP089310.1|	3169911	3170399	+	489	LUX28_RS15925	-	-	-	-	Uncharacterized protein yuaE [Bacillus amyloliquefaciens subsp. plantarum UCMB5036]	-	-	-	sp|O32078|YUAE_BACSU Uncharacterized protein YuaE OS=Bacillus subtilis (strain 168) GN=yuaE PE=4 SV=1
gene-LUX28_RS20400	403.958	245.967	561.948	2.28464	1.19197	0.00461521	0.110704	gi|2168040690|ref|NZ_CP089310.1|	4082860	4084278	+	1419	LUX28_RS20400	GO:0006865;GO:0071702;GO:0071705;GO:0071944;GO:0022857;GO:0005886;GO:0005623;GO:0046942;GO:0051179;GO:0006810;GO:0044425;GO:0016020;GO:0015711;GO:0005215;GO:0003674;GO:0006811;GO:0005575;GO:0051234;GO:0055085;GO:0016021;GO:0044464;GO:0015849;GO:0008150;GO:0006820;GO:0031224	K16236	COG0833	E	HutM [Bacillus amyloliquefaciens FZB42]	-	-	A0A0H2XHD4|PHI:6628|BcaP|1280|Staphylococcus_aureus|unaffected_pathogenicity__reduced_virulence	sp|P42087|HUTM_BACSU Putative histidine permease OS=Bacillus subtilis (strain 168) GN=hutM PE=3 SV=2
gene-LUX28_RS20010	40779.7	53911.5	27648	0.51284	-0.963419	0.00477324	0.113573	gi|2168040690|ref|NZ_CP089310.1|	3996089	3997417	-	1329	LUX28_RS20010	GO:0008422;GO:0055114;GO:0016798;GO:0016616;GO:0003824;GO:0016614;GO:0043169;GO:0008152;GO:0015926;GO:0008150;GO:0004553;GO:0016491;GO:0103047;GO:0071704;GO:0044238;GO:0003674;GO:0016787;GO:0005488;GO:0005975;GO:0043167;GO:0046872;GO:0008706	K01222	COG1486	G	6-phospho-beta-glucosidase [Bacillus amyloliquefaciens subsp. plantarum YAU B9601-Y2]	-	-	-	sp|P46320|LICH_BACSU Probable 6-phospho-beta-glucosidase OS=Bacillus subtilis (strain 168) GN=licH PE=2 SV=1
gene-LUX28_RS17455	2022.29	1123.62	2920.96	2.5996	1.37829	0.00479798	0.113573	gi|2168040690|ref|NZ_CP089310.1|	3468630	3471059	-	2430	LUX28_RS17455	GO:0006810;GO:0017076;GO:0044425;GO:0005623;GO:0098655;GO:0051179;GO:1901363;GO:0042625;GO:0022853;GO:0006825;GO:0030001;GO:0016787;GO:0005515;GO:0071944;GO:0043168;GO:0017111;GO:0005524;GO:0005488;GO:0015318;GO:0035639;GO:0022804;GO:0031224;GO:0099131;GO:0034220;GO:0097367;GO:0015075;GO:0006811;GO:0042623;GO:0051234;GO:0005575;GO:0090662;GO:0044464;GO:0097159;GO:0005507;GO:0030554;GO:0046872;GO:…	K17686	COG2217	P	copper transporter ATPase [Bacillus amyloliquefaciens subsp. plantarum UCMB5036]	VFG031407(gi:433630073) (ctpV) Putative metal cation transporter P-type ATPase CtpV [Copper exporter (CVF658)] [Mycobacterium canettii CIPT 140070010]	-	A0A0D5YKF1|PHI:8812|CopA_(ABUW_2707)|470|Acinetobacter_baumannii|unaffected_pathogenicity__reduced_virulence	sp|O32220|COPA_BACSU Copper-exporting P-type ATPase A OS=Bacillus subtilis (strain 168) GN=copA PE=1 SV=2
gene-LUX28_RS20005	477.366	647.579	307.154	0.474311	-1.0761	0.00483494	0.1137	gi|2168040690|ref|NZ_CP089310.1|	3994957	3996048	+	1092	LUX28_RS20005	GO:0046394;GO:0006082;GO:1901607;GO:0044249;GO:0008652;GO:0016740;GO:0009082;GO:0008483;GO:0006549;GO:0008150;GO:0009987;GO:0003674;GO:0044238;GO:0071704;GO:0052655;GO:0009097;GO:0006551;GO:0009081;GO:0044283;GO:0003824;GO:0016769;GO:0009058;GO:1901605;GO:0009099;GO:0006807;GO:0006573;GO:1901576;GO:0016053;GO:0008152;GO:0044281;GO:0052654;GO:1901566;GO:0043436;GO:0052656;GO:0009098;GO:1901564;GO:…	K00826	COG0115	E	branched-chain amino acid aminotransferase [Bacillus amyloliquefaciens subsp. plantarum YAU B9601-Y2]	-	-	I1RYQ4|PHI:9360|Fgbat1/2_(FGSG_09512)|5518|Fusarium_graminearum|unaffected_pathogenicity	sp|P39576|ILVE2_BACSU Branched-chain-amino-acid aminotransferase 2 OS=Bacillus subtilis (strain 168) GN=ilvK PE=1 SV=5
gene-LUX28_RS06910	1786.57	2367.09	1206.05	0.509509	-0.972822	0.00491246	0.114773	gi|2168040690|ref|NZ_CP089310.1|	1320929	1321978	-	1050	LUX28_RS06910	GO:0019318;GO:0008150;GO:0006739;GO:0051156;GO:0044424;GO:0019637;GO:0006732;GO:0019693;GO:0019682;GO:0044238;GO:0006725;GO:0006081;GO:0003674;GO:0034641;GO:0051186;GO:0006807;GO:0003824;GO:0006733;GO:0006139;GO:0072524;GO:1901564;GO:0044237;GO:0009117;GO:0005737;GO:0005829;GO:0005996;GO:1901360;GO:0006796;GO:0046483;GO:0006098;GO:0009987;GO:0044444;GO:0005975;GO:0046496;GO:0016788;GO:0071704;GO:…	K07404	COG2706	G	hypothetical protein RBAM_012860 [Bacillus amyloliquefaciens FZB42]	-	-	-	sp|O34499|6PGL_BACSU 6-phosphogluconolactonase OS=Bacillus subtilis (strain 168) GN=pgl PE=1 SV=1
gene-LUX28_RS09615	235.212	340.274	130.15	0.382487	-1.38652	0.00499066	0.115403	gi|2168040690|ref|NZ_CP089310.1|	1988202	1989221	-	1020	LUX28_RS09615	GO:0051537;GO:1901564;GO:0019752;GO:0006790;GO:0044237;GO:0009110;GO:0046483;GO:1901566;GO:0043436;GO:1901360;GO:0051536;GO:1901576;GO:0006807;GO:0016783;GO:0051186;GO:0016053;GO:0043169;GO:0006766;GO:0072330;GO:0018130;GO:0003824;GO:0048037;GO:0006767;GO:0009058;GO:0044272;GO:0044283;GO:0006732;GO:0042364;GO:0003674;GO:0034641;GO:0009102;GO:0016782;GO:0004076;GO:0006768;GO:0051188;GO:0008150;GO:…	K01012	COG0502	H	biotin synthase [Bacillus amyloliquefaciens FZB42]	VFG047510 (bioB) biotin synthase [Biotin metabolism (CVF838)] [Francisella tularensis subsp. mediasiatica FSC147]	-	-	sp|A7Z5B2|BIOB_BACA2 Biotin synthase OS=Bacillus amyloliquefaciens (strain FZB42) GN=bioB PE=3 SV=1
gene-LUX28_RS04045	1640.62	881.461	2399.77	2.72249	1.44493	0.00500359	0.115403	gi|2168040690|ref|NZ_CP089310.1|	783188	784348	+	1161	LUX28_RS04045	GO:0003824;GO:0003674;GO:0016740;GO:0016757	-	COG0463	M	putative glycosyltransferase [Bacillus amyloliquefaciens subsp. plantarum YAU B9601-Y2]	VFG006036(gi:125718328) (cpsIaJ) Cell-wall biogenesis glycosyltransferase, putative [Capsule (CVF186)] [Streptococcus sanguinis SK36]	-	Q9RQP9|PHI:9883|IcaA|1280|Staphylococcus_aureus|unaffected_pathogenicity	sp|O06483|YFNE_BACSU Uncharacterized glycosyltransferase YfnE OS=Bacillus subtilis (strain 168) GN=yfnE PE=3 SV=2
gene-LUX28_RS04940	257.966	116.805	399.127	3.41703	1.77274	0.00511886	0.11731	gi|2168040690|ref|NZ_CP089310.1|	959441	959905	+	465	LUX28_RS04940	GO:0044212;GO:0044237;GO:2000112;GO:0019438;GO:0080090;GO:0032774;GO:0019219;GO:1901360;GO:0046483;GO:0034654;GO:0051171;GO:0010556;GO:0006807;GO:1901576;GO:0031326;GO:0018130;GO:0140110;GO:0009058;GO:0006139;GO:0065007;GO:0003676;GO:0001067;GO:0044238;GO:0006725;GO:0050794;GO:0034641;GO:0003674;GO:0003677;GO:0008150;GO:0009889;GO:0006355;GO:0044249;GO:0090304;GO:0003700;GO:0031323;GO:0005488;GO:…	-	-	-	putative transcriptional regulator (MarR family) [Bacillus amyloliquefaciens subsp. plantarum UCMB5036]	-	-	-	sp|O31592|YHBI_BACSU Uncharacterized HTH-type transcriptional regulator YhbI OS=Bacillus subtilis (strain 168) GN=yhbI PE=4 SV=1
gene-LUX28_RS16990	1605.8	875.484	2336.13	2.66838	1.41597	0.00516976	0.117726	gi|2168040690|ref|NZ_CP089310.1|	3378499	3379284	-	786	LUX28_RS16990	GO:1901363;GO:0003824;GO:0016462;GO:0017076;GO:0016818;GO:0005488;GO:0032553;GO:0005524;GO:0000166;GO:1901265;GO:0017111;GO:0043168;GO:0016787;GO:0097367;GO:0016887;GO:0032555;GO:0035639;GO:0043167;GO:0008144;GO:0030554;GO:0097159;GO:0016817;GO:0032559;GO:0036094;GO:0003674	K09013	COG0396	O	hypothetical protein RBAM_029790 [Bacillus amyloliquefaciens FZB42]	VFG009575(gi:41408512) (irtA) hypothetical protein [ABC transporter (CVF316)] [Mycobacterium avium subsp. paratuberculosis K-10]	gb|AYV52072.1|ARO:3002882|lmrD [Lactococcus lactis]	A0A0F6B0W5|PHI:10100|STM14_RS07710_(sufC)|28901|Salmonella_enterica|reduced_virulence	sp|P80866|V296_BACSU Vegetative protein 296 OS=Bacillus subtilis (strain 168) GN=yurY PE=1 SV=3
gene-LUX28_RS17240	86.6698	49.7537	123.586	2.48395	1.31264	0.00542371	0.122203	gi|2168040690|ref|NZ_CP089310.1|	3422613	3422993	-	381	LUX28_RS17240	GO:0044425;GO:0016021;GO:0016020;GO:0044464;GO:0005886;GO:0005575;GO:0071944;GO:0031224;GO:0005623	K11619	-	-	hypothetical protein RBAM_030260 [Bacillus amyloliquefaciens FZB42]	-	-	-	sp|O32202|LIAI_BACSU Protein LiaI OS=Bacillus subtilis (strain 168) GN=liaI PE=2 SV=1
gene-LUX28_RS12295	182.719	256.292	109.145	0.425862	-1.23154	0.00543424	0.122203	gi|2168040690|ref|NZ_CP089310.1|	2454628	2454981	-	354	LUX28_RS12295	GO:0010468;GO:0048869;GO:0003674;GO:0045152;GO:0050794;GO:0065007;GO:0050789;GO:0048646;GO:0006355;GO:0009889;GO:0008150;GO:0009987;GO:0019222;GO:0005515;GO:0032502;GO:1903506;GO:0009653;GO:0060255;GO:0019219;GO:0030154;GO:0080090;GO:2000112;GO:0005488;GO:0030435;GO:0031323;GO:2001141;GO:0031326;GO:0048856;GO:0043934;GO:0010556;GO:0051252;GO:0051171	K06378	COG1366	T	hypothetical protein RBAM_021580 [Bacillus amyloliquefaciens FZB42]	-	-	-	sp|P10727|SP2AA_BACSU Anti-sigma F factor antagonist OS=Bacillus subtilis (strain 168) GN=spoIIAA PE=1 SV=3
gene-LUX28_RS17235	330.621	195.752	465.489	2.37795	1.24972	0.00549072	0.122706	gi|2168040690|ref|NZ_CP089310.1|	3421922	3422599	-	678	LUX28_RS17235	GO:0005737;GO:0005829;GO:0005623;GO:0044464;GO:0044424;GO:0044444;GO:0005575;GO:0005622	K11620	COG1842	KT	hypothetical protein RBAM_030250 [Bacillus amyloliquefaciens FZB42]	-	-	-	sp|O32201|LIAH_BACSU Protein LiaH OS=Bacillus subtilis (strain 168) GN=liaH PE=2 SV=1
gene-LUX28_RS09425	237.641	152.196	323.087	2.12283	1.08599	0.00553627	0.12296	gi|2168040690|ref|NZ_CP089310.1|	1914577	1914723	+	147	LUX28_RS09425	-	K06431	-	-	acid-soluble spore protein N [Bacillus amyloliquefaciens FZB42]	-	-	-	sp|A7Z570|SSPN_BACA2 Small, acid-soluble spore protein N OS=Bacillus amyloliquefaciens (strain FZB42) GN=sspN PE=3 SV=1
gene-LUX28_RS16300	4426.69	2511.37	6342.02	2.52533	1.33647	0.00570579	0.12553	gi|2168040690|ref|NZ_CP089310.1|	3242538	3243182	+	645	LUX28_RS16300	-	-	COG1335	Q	isochorismatase family protein [Bacillus amyloliquefaciens subsp. plantarum YAU B9601-Y2]	-	-	-	sp|P21367|YCAC_ECOLI Uncharacterized protein YcaC OS=Escherichia coli (strain K12) GN=ycaC PE=1 SV=1
gene-LUX28_RS19455	4.29379	8.58757	0	0	-Inf	0.00572346	0.12553	gi|2168040690|ref|NZ_CP089310.1|	3893537	3893740	+	204	LUX28_RS19455	-	K07729	COG1476	K	transcriptional regulator [Bacillus amyloliquefaciens FZB42]	VFG045470(gb|AAM75247) (cylR2) cytolysin regulator R2 [Cytolysin (VF0356)] [Enterococcus faecalis str. MMH594]	-	-	sp|Q57720|Y272_METJA Uncharacterized HTH-type transcriptional regulator MJ0272 OS=Methanocaldococcus jannaschii (strain ATCC 43067 / DSM 2661 / JAL-1 / JCM 10045 / NBRC 100440) GN=MJ0272 PE=4 SV=2
gene-LUX28_RS20080	277.778	179.874	375.683	2.08859	1.06253	0.00579361	0.12553	gi|2168040690|ref|NZ_CP089310.1|	4009521	4010921	+	1401	LUX28_RS20080	GO:0005737;GO:0005829;GO:0005976;GO:0016787;GO:1901657;GO:0008152;GO:0004553;GO:0005623;GO:0103047;GO:0016798;GO:1901135;GO:0003824;GO:0005975;GO:0008706;GO:0044464;GO:0005575;GO:0005622;GO:0071704;GO:0044238;GO:0016052;GO:0003674;GO:0015926;GO:0008150;GO:0009057;GO:0000272;GO:0008422;GO:0009056;GO:0044424;GO:0044444;GO:1901575;GO:0043170	K01223	COG2723	G	hypothetical protein B938_18390 [Bacillus amyloliquefaciens subsp. plantarum AS43.3]	-	-	A0A0H2ZQ21|PHI:6501|BglA3|1313|Streptococcus_pneumoniae|reduced_virulence	sp|O05508|GMUD_BACSU 6-phospho-beta-glucosidase GmuD OS=Bacillus subtilis (strain 168) GN=gmuD PE=1 SV=1
gene-LUX28_RS04990	594.656	796.22	393.093	0.493699	-1.0183	0.0058022	0.12553	gi|2168040690|ref|NZ_CP089310.1|	967109	967309	-	201	LUX28_RS04990	GO:0003674;GO:0034641;GO:0003677;GO:0044238;GO:0006725;GO:0050794;GO:0065007;GO:0003676;GO:0044424;GO:0009889;GO:0006355;GO:0090304;GO:0044249;GO:0008150;GO:0046483;GO:0034654;GO:0032774;GO:0019219;GO:1901360;GO:2000112;GO:0019438;GO:0080090;GO:0005737;GO:0044237;GO:0018130;GO:0006139;GO:0009058;GO:0006807;GO:1901576;GO:0031326;GO:0051171;GO:0010556;GO:0010468;GO:0006351;GO:0071704;GO:0005575;GO:…	K03704	COG1278	K	cold-shock protein [Bacillus licheniformis DSM 13 = ATCC 14580]	-	-	P0A357|PHI:7638|CspB|1639|Listeria_monocytogenes|reduced_virulence	sp|P32081|CSPB_BACSU Cold shock protein CspB OS=Bacillus subtilis (strain 168) GN=cspB PE=1 SV=1
gene-LUX28_RS06090	12064.6	15943.2	8186.02	0.51345	-0.961704	0.00582645	0.12553	gi|2168040690|ref|NZ_CP089310.1|	1181977	1182372	+	396	LUX28_RS06090	GO:0044260;GO:2001141;GO:0008152;GO:0051252;GO:0016070;GO:0005623;GO:0060255;GO:1903506;GO:1903507;GO:0051172;GO:0097659;GO:0031323;GO:0009059;GO:0010605;GO:0010467;GO:0034645;GO:0043170;GO:0010629;GO:0019222;GO:0009987;GO:0044271;GO:0009890;GO:0044464;GO:1901362;GO:0006351;GO:0071704;GO:0005575;GO:0005622;GO:0051253;GO:0010468;GO:0048519;GO:0050789;GO:0031327;GO:0031324;GO:0009058;GO:0006139;GO:…	K16509	COG1393	P	transcriptional regulator Spx [Bacillus amyloliquefaciens FZB42]	-	-	Q9RGX0|PHI:6967|SpxA1|1639|Listeria_monocytogenes|reduced_virulence__unaffected_pathogenicity	sp|O31602|SPX_BACSU Regulatory protein spx OS=Bacillus subtilis (strain 168) GN=spxA PE=1 SV=1
gene-LUX28_RS09295	3286.26	1284.08	5288.43	4.11845	2.0421	0.00586635	0.125638	gi|2168040690|ref|NZ_CP089310.1|	1895054	1897471	-	2418	LUX28_RS09295	-	-	NOG120253	S	YobO [Bacillus sp. 916]	-	-	-	sp|O34433|YOBO_BACSU Putative phage-related protein YobO OS=Bacillus subtilis (strain 168) GN=yobO PE=4 SV=1
gene-LUX28_RS06590	413125	170834	655416	3.83657	1.93982	0.00612694	0.129883	gi|2168040690|ref|NZ_CP089310.1|	1266035	1267171	+	1137	LUX28_RS06590	GO:0003824;GO:0042578;GO:0006793;GO:0044260;GO:0019538;GO:0044267;GO:0048856;GO:0006470;GO:0006807;GO:0008152;GO:0043934;GO:0016787;GO:0009653;GO:0032502;GO:0006796;GO:0006464;GO:0043412;GO:0030154;GO:0016791;GO:1901564;GO:0030435;GO:0044237;GO:0043170;GO:0140096;GO:0036211;GO:0048646;GO:0008150;GO:0009987;GO:0048869;GO:0003674;GO:0071704;GO:0044238;GO:0004721;GO:0016788;GO:0016311	K06359	COG0457	R	Response regulator aspartate phosphatase A [Bacillus amyloliquefaciens Y2]	-	-	-	sp|Q00828|RAPA_BACSU Response regulator aspartate phosphatase A OS=Bacillus subtilis (strain 168) GN=rapA PE=2 SV=2
gene-LUX28_RS15775	3179.23	4174.69	2183.78	0.5231	-0.934841	0.00615849	0.129883	gi|2168040690|ref|NZ_CP089310.1|	3159085	3159555	+	471	LUX28_RS15775	GO:0005623;GO:0044425;GO:0016020;GO:0016021;GO:0044464;GO:0005886;GO:0005575;GO:0071944;GO:0031224	K05770	COG3476	T	hypothetical protein B938_14355 [Bacillus amyloliquefaciens subsp. plantarum AS43.3]	-	-	-	sp|O34694|YTAB_BACSU Uncharacterized membrane protein YtaB OS=Bacillus subtilis (strain 168) GN=ytaB PE=3 SV=1
gene-LUX28_RS03765	357.679	480.008	235.349	0.490302	-1.02826	0.00617288	0.129883	gi|2168040690|ref|NZ_CP089310.1|	724425	725855	+	1431	LUX28_RS03765	GO:0019693;GO:0006144;GO:0072521;GO:0006725;GO:0044238;GO:1901293;GO:0003674;GO:0034641;GO:0009156;GO:0009260;GO:0008150;GO:0004044;GO:0009064;GO:0009123;GO:0006164;GO:0016763;GO:0019637;GO:0044249;GO:1901137;GO:0009150;GO:0046390;GO:0009167;GO:0006188;GO:0044237;GO:0006520;GO:0019752;GO:1901564;GO:0009117;GO:0019438;GO:0006796;GO:0009116;GO:0043436;GO:1901360;GO:0051536;GO:1901566;GO:0034654;GO:…	K00764	COG0034	F	glutamine phosphoribosylpyrophosphate amidotransferase [Bacillus amyloliquefaciens subsp. plantarum UCMB5036]	-	-	E0SL85|PHI:8573|PurF_(Dda3937_02099)|204038|Dickeya_dadantii|reduced_virulence	sp|P00497|PUR1_BACSU Amidophosphoribosyltransferase OS=Bacillus subtilis (strain 168) GN=purF PE=1 SV=2
gene-LUX28_RS16625	303.858	409.537	198.178	0.483907	-1.0472	0.00628013	0.130899	gi|2168040690|ref|NZ_CP089310.1|	3312771	3313364	+	594	LUX28_RS16625	GO:0071702;GO:1901682;GO:0071705;GO:0005886;GO:0022857;GO:0006855;GO:0051184;GO:0051180;GO:1905039;GO:0016020;GO:0015893;GO:0003674;GO:0055085;GO:0051181;GO:0016021;GO:0042221;GO:0015711;GO:0005215;GO:0042887;GO:0098656;GO:0015225;GO:0015718;GO:0015849;GO:1903825;GO:0042886;GO:0008150;GO:0042493;GO:0006820;GO:0071944;GO:0008028;GO:0090482;GO:0006810;GO:0044425;GO:0050896;GO:0005623;GO:0051179;GO:…	K03523	COG1268	R	hypothetical protein RBAM_029080 [Bacillus amyloliquefaciens FZB42]	-	-	-	sp|O32104|BIOYB_BACSU Putative biotin transporter BioYB OS=Bacillus subtilis (strain 168) GN=bioYB PE=3 SV=1
gene-LUX28_RS13020	22.9847	37.3017	8.6677	0.232367	-2.10552	0.00629393	0.130899	gi|2168040690|ref|NZ_CP089310.1|	2636355	2636732	-	378	LUX28_RS13020	-	K02249	-	-	component of the DNA transport platform [Bacillus amyloliquefaciens subsp. plantarum UCMB5036]	-	-	-	sp|P25959|COMGG_BACSU ComG operon protein 7 OS=Bacillus subtilis (strain 168) GN=comGG PE=1 SV=1
gene-LUX28_RS08695	1605.29	1034.43	2176.14	2.10371	1.07294	0.00635928	0.131498	gi|2168040690|ref|NZ_CP089310.1|	1716170	1716640	+	471	LUX28_RS08695	GO:0008150;GO:0043604;GO:0044249;GO:0044424;GO:0034622;GO:0071826;GO:0042255;GO:0043043;GO:0044238;GO:0034641;GO:0022613;GO:1901576;GO:0006807;GO:0044085;GO:0009058;GO:0044237;GO:1901564;GO:0022607;GO:0005737;GO:0005829;GO:0016043;GO:0043933;GO:1901566;GO:0009987;GO:0044271;GO:0071840;GO:0065003;GO:0000028;GO:0044444;GO:0043170;GO:0034645;GO:0022618;GO:0043603;GO:0044464;GO:0005575;GO:0005622;GO:…	K09748	COG0779	S	hypothetical protein RBAM_016430 [Bacillus amyloliquefaciens FZB42]	VFG039488(gi:212218227) (CbuK_0601) hypothetical protein [T4SS effectors (CVF803)] [Coxiella burnetii CbuK_Q154]	-	-	sp|A7Z4T0|RIMP_BACA2 Ribosome maturation factor RimP OS=Bacillus amyloliquefaciens (strain FZB42) GN=rimP PE=3 SV=1
gene-LUX28_RS17885	1608.94	548.819	2669.07	4.86329	2.28193	0.00651611	0.133936	gi|2168040690|ref|NZ_CP089310.1|	3555425	3556147	-	723	LUX28_RS17885	-	K00782	COG1556	S	hypothetical protein B938_16120 [Bacillus amyloliquefaciens subsp. plantarum AS43.3]	-	-	-	sp|A7Z900|LUTC_BACA2 Lactate utilization protein C OS=Bacillus amyloliquefaciens (strain FZB42) GN=lutC PE=3 SV=1
gene-LUX28_RS01620	2985.55	1221.75	4749.36	3.88734	1.95878	0.00655162	0.133936	gi|2168040690|ref|NZ_CP089310.1|	328179	329300	-	1122	LUX28_RS01620	GO:0003674;GO:0016787;GO:0003824;GO:0008150;GO:0008152	K14665	COG1473	E	amidohydrolase [Bacillus amyloliquefaciens subsp. plantarum UCMB5036]	-	-	-	sp|P54983|AMHX_BACSU Amidohydrolase AmhX OS=Bacillus subtilis (strain 168) GN=amhX PE=3 SV=3
gene-LUX28_RS19555	108.931	154.108	63.7531	0.41369	-1.27338	0.00660666	0.134298	gi|2168040690|ref|NZ_CP089310.1|	3908360	3908914	+	555	LUX28_RS19555	-	-	-	-	hypothetical protein RBAM_034750 [Bacillus amyloliquefaciens FZB42]	-	-	-	-
gene-LUX28_RS13365	13738.1	4293.32	23182.9	5.39977	2.4329	0.00674514	0.136343	gi|2168040690|ref|NZ_CP089310.1|	2693687	2695003	-	1317	LUX28_RS13365	GO:0016021;GO:0016020;GO:0005886;GO:0044464;GO:0005575;GO:0071944;GO:0031224;GO:0044425;GO:0005623	K07403	COG1030	O	hypothetical protein RBAM_023690 [Bacillus amyloliquefaciens FZB42]	-	-	-	sp|P54465|YQEZ_BACSU Uncharacterized protein YqeZ OS=Bacillus subtilis (strain 168) GN=yqeZ PE=4 SV=1
gene-LUX28_RS04215	29294.4	14409.7	44179	3.06592	1.61632	0.00697244	0.139377	gi|2168040690|ref|NZ_CP089310.1|	823515	823826	-	312	LUX28_RS04215	-	-	-	-	hypothetical protein BANAU_0705 [Bacillus amyloliquefaciens subsp. plantarum YAU B9601-Y2]	-	-	-	sp|O34306|YFLH_BACSU Uncharacterized protein YflH OS=Bacillus subtilis (strain 168) GN=yflH PE=1 SV=1
gene-LUX28_RS16980	1013.8	548.272	1479.33	2.69817	1.43198	0.0069727	0.139377	gi|2168040690|ref|NZ_CP089310.1|	3375948	3377168	-	1221	LUX28_RS16980	GO:0008144;GO:0043167;GO:0003674;GO:0036094;GO:0019842;GO:0097159;GO:0016782;GO:0071704;GO:0044238;GO:0008150;GO:0009987;GO:0070279;GO:0016740;GO:0006082;GO:0044237;GO:0006790;GO:0006520;GO:0005488;GO:0019752;GO:1901564;GO:0031071;GO:0009069;GO:0006534;GO:0044281;GO:0043168;GO:0043436;GO:1901363;GO:0016783;GO:0050662;GO:0006807;GO:0000096;GO:0008152;GO:1901605;GO:0048037;GO:0030170;GO:0003824	K11717	COG0520	E	hypothetical protein RBAM_029770 [Bacillus amyloliquefaciens FZB42]	VFG015997(gi:28869358) (pvdN) aminotransferase, class V [Pyoverdine (CVF551)] [Pseudomonas syringae pv. tomato str. DC3000]	-	A0A0F6B0W7|PHI:10102|STM14_RS07720_(sufS)|28901|Salmonella_enterica|reduced_virulence	sp|O32164|CSD_BACSU Probable cysteine desulfurase OS=Bacillus subtilis (strain 168) GN=csd PE=3 SV=1
gene-LUX28_RS06885	2838.45	1064.68	4612.22	4.33201	2.11504	0.00709157	0.139903	gi|2168040690|ref|NZ_CP089310.1|	1315284	1316903	+	1620	LUX28_RS06885	GO:0071944;GO:0033036;GO:0032502;GO:0009653;GO:0008104;GO:1902494;GO:0044425;GO:0006810;GO:0043934;GO:0051179;GO:0015833;GO:0005623;GO:0044464;GO:0005575;GO:0051234;GO:1904949;GO:0048869;GO:0015031;GO:0048646;GO:0031224;GO:0043190;GO:0032991;GO:0098533;GO:0009987;GO:0005886;GO:0030313;GO:0071705;GO:0071702;GO:0030435;GO:0030288;GO:0030154;GO:0016020;GO:0044459;GO:0048856;GO:0016021;GO:0055085;GO:…	K16199	COG4166	E	DppE [Bacillus amyloliquefaciens FZB42]	VFG032254(gi:347549588) (oppA) putative pheromone ABC transporter binding protein [Oligopeptide-binding protein (CVF240)] [Listeria ivanovii subsp. ivanovii PAM 55]	-	Q2YKG0|PHI:9130|Bab2_0700|235|Brucella_abortus|reduced_virulence	sp|P26906|DPPE_BACSU Dipeptide-binding protein DppE OS=Bacillus subtilis (strain 168) GN=dppE PE=2 SV=4
gene-LUX28_RS09770	154.196	66.9305	241.462	3.60766	1.85106	0.00709665	0.139903	gi|2168040690|ref|NZ_CP089310.1|	2053178	2053480	-	303	LUX28_RS09770	GO:0003677;GO:0003674;GO:0034641;GO:0006725;GO:0044238;GO:0050794;GO:0001067;GO:0003676;GO:0065007;GO:0044249;GO:0090304;GO:0009889;GO:0006355;GO:0008150;GO:0034654;GO:0046483;GO:0019219;GO:0032774;GO:1901360;GO:2000112;GO:0019438;GO:0080090;GO:0044212;GO:0044237;GO:0009058;GO:0006139;GO:0018130;GO:0140110;GO:0006807;GO:0031326;GO:1901576;GO:0010556;GO:0051171;GO:0010468;GO:1901362;GO:0097159;GO:…	K03892	COG0640	K	hypothetical protein RBAM_018560 [Bacillus amyloliquefaciens FZB42]	-	-	-	sp|C0H3S9|YBZH_BACSU Uncharacterized HTH-type transcriptional regulator YbzH OS=Bacillus subtilis (strain 168) GN=ybzH PE=4 SV=1
gene-LUX28_RS02890	190.43	258.009	122.851	0.476148	-1.07052	0.00711571	0.139903	gi|2168040690|ref|NZ_CP089310.1|	579803	580381	+	579	LUX28_RS02890	GO:0010467;GO:0009059;GO:0031323;GO:0003700;GO:0005488;GO:0097659;GO:1903506;GO:0060255;GO:0005623;GO:1901363;GO:0016070;GO:0051252;GO:0008152;GO:0044260;GO:2001141;GO:0043565;GO:1990837;GO:0050789;GO:0010468;GO:0006351;GO:0071704;GO:0005575;GO:0005622;GO:0044464;GO:1901362;GO:0097159;GO:0000976;GO:0044271;GO:0019222;GO:0009987;GO:0034645;GO:0043170;GO:0044444;GO:0019438;GO:2000112;GO:0080090;GO:…	-	COG1309	K	hypothetical protein RBAM_005840 [Bacillus amyloliquefaciens FZB42]	-	-	O53317|PHI:6340|Rv3167c|1773|Mycobacterium_tuberculosis|increased_virulence_(hypervirulence)	sp|P96676|YDES_BACSU Uncharacterized HTH-type transcriptional regulator YdeS OS=Bacillus subtilis (strain 168) GN=ydeS PE=4 SV=1
gene-LUX28_RS06375	31.1295	13.9624	48.2965	3.45904	1.79037	0.00722724	0.141069	gi|2168040690|ref|NZ_CP089310.1|	1224147	1224521	+	375	LUX28_RS06375	-	-	-	-	hypothetical protein BAMTA208_06315 [Bacillus amyloliquefaciens TA208]	-	-	-	sp|P39150|YWLA_BACSU UPF0715 membrane protein YwlA OS=Bacillus subtilis (strain 168) GN=ywlA PE=3 SV=1
gene-LUX28_RS08570	145.265	202.666	87.8645	0.433543	-1.20575	0.00727924	0.141069	gi|2168040690|ref|NZ_CP089310.1|	1688775	1689428	+	654	LUX28_RS08570	GO:0016021;GO:0005886;GO:0044781;GO:0044464;GO:0005575;GO:0071944;GO:0006996;GO:0016043;GO:0016020;GO:0031224;GO:0044425;GO:0009987;GO:0008150;GO:0071840;GO:0005623;GO:0030030	K02418	COG3190	N	flagella biosynthesis protein FliZ [Bacillus amyloliquefaciens FZB42]	-	-	-	sp|P35536|FLIZ_BACSU Flagellar biosynthetic protein FliZ OS=Bacillus subtilis (strain 168) GN=fliZ PE=4 SV=1
gene-LUX28_RS12075	23.1799	35.7541	10.6056	0.296627	-1.75328	0.00729262	0.141069	gi|2168040690|ref|NZ_CP089310.1|	2417323	2417781	-	459	LUX28_RS12075	GO:0005623;GO:0044425;GO:0031224;GO:0071944;GO:0005575;GO:0005886;GO:0044464;GO:0016020;GO:0016021	-	-	-	hypothetical protein BANAU_2266 [Bacillus amyloliquefaciens subsp. plantarum YAU B9601-Y2]	-	-	-	sp|P50732|YPBF_BACSU Uncharacterized protein YpbF OS=Bacillus subtilis (strain 168) GN=ypbF PE=4 SV=1
gene-LUX28_RS11865	2705.12	3508.84	1901.4	0.541888	-0.883933	0.00734877	0.141395	gi|2168040690|ref|NZ_CP089310.1|	2377866	2378405	-	540	LUX28_RS11865	-	-	COG5582	S	UPF0302 protein ypiB [Bacillus amyloliquefaciens subsp. plantarum UCMB5036]	-	-	-	sp|A7Z610|Y2074_BACA2 UPF0302 protein RBAM_020740 OS=Bacillus amyloliquefaciens (strain FZB42) GN=RBAM_020740 PE=3 SV=1
gene-LUX28_RS10530	1969.07	3058.9	879.25	0.28744	-1.79867	0.00745632	0.142701	gi|2168040690|ref|NZ_CP089310.1|	2183462	2183662	+	201	LUX28_RS10530	GO:0044237;GO:0019438;GO:2000112;GO:0080090;GO:0005737;GO:0032774;GO:0019219;GO:1901360;GO:0046483;GO:0034654;GO:0051171;GO:0010556;GO:0006807;GO:1901576;GO:0031326;GO:0018130;GO:0009058;GO:0006139;GO:0065007;GO:0003676;GO:0044238;GO:0006725;GO:0050794;GO:0003674;GO:0034641;GO:0003677;GO:0008150;GO:0044424;GO:0009889;GO:0006355;GO:0044249;GO:0090304;GO:0031323;GO:0005488;GO:0097659;GO:0010467;GO:…	K03704	COG1278	K	cold-shock protein [Bacillus licheniformis DSM 13 = ATCC 14580]	-	-	Q92AD0|PHI:7639|CspD|1639|Listeria_monocytogenes|reduced_virulence	sp|P51777|CSPD_BACSU Cold shock protein CspD OS=Bacillus subtilis (strain 168) GN=cspD PE=1 SV=1
gene-LUX28_RS01280	10834.6	14201.5	7467.75	0.525842	-0.927298	0.00750345	0.142843	gi|2168040690|ref|NZ_CP089310.1|	258264	258524	-	261	LUX28_RS01280	-	-	-	-	hypothetical protein RBAM_002570 [Bacillus amyloliquefaciens FZB42]	-	-	-	sp|O31441|YBYB_BACSU Uncharacterized protein YbyB OS=Bacillus subtilis (strain 168) GN=ybyB PE=4 SV=1
gene-LUX28_RS09690	1318.2	876.368	1760.02	2.00831	1.00598	0.00767855	0.144715	gi|2168040690|ref|NZ_CP089310.1|	2003294	2004832	-	1539	LUX28_RS09690	GO:0003674;GO:0003824	-	COG1649	S	putative exported protein [Bacillus amyloliquefaciens subsp. plantarum UCMB5036]	-	-	-	sp|O35015|YNGK_BACSU UPF0748 protein YngK OS=Bacillus subtilis (strain 168) GN=yngK PE=3 SV=1
gene-LUX28_RS07970	1880.05	1210.22	2549.88	2.10696	1.07516	0.00768221	0.144715	gi|2168040690|ref|NZ_CP089310.1|	1564232	1565851	+	1620	LUX28_RS07970	GO:0016874;GO:0003674;GO:0003824	-	COG4365	S	hypothetical protein BANAU_1466 [Bacillus amyloliquefaciens subsp. plantarum YAU B9601-Y2]	-	-	-	sp|A7Z4D5|Y1498_BACA2 UPF0747 protein RBAM_014980 OS=Bacillus amyloliquefaciens (strain FZB42) GN=RBAM_014980 PE=3 SV=1
gene-LUX28_RS04435	1133.74	338.045	1929.43	5.70762	2.51289	0.00776492	0.145511	gi|2168040690|ref|NZ_CP089310.1|	870387	871766	+	1380	LUX28_RS04435	GO:0044271;GO:0009201;GO:0009987;GO:0072522;GO:0006082;GO:0044248;GO:0009108;GO:0034404;GO:1901362;GO:0097159;GO:0044464;GO:0045149;GO:0042180;GO:0071704;GO:0034655;GO:0005575;GO:0016491;GO:0005623;GO:0009179;GO:0017144;GO:0042592;GO:0009055;GO:1901135;GO:0006793;GO:0016651;GO:0055114;GO:0044270;GO:0005488;GO:0019362;GO:0022900;GO:0006753;GO:0055086;GO:0044281;GO:0009142;GO:0009206;GO:0046164;GO:…	K00382	COG1249	C	dihydrolipoamide dehydrogenase [Bacillus amyloliquefaciens subsp. plantarum YAU B9601-Y2]	-	-	P9WHH9|PHI:7582|Rv0462_(lpdC)|1773|Mycobacterium_tuberculosis|increased_virulence_(hypervirulence)	sp|O34324|DLDH3_BACSU Dihydrolipoyl dehydrogenase OS=Bacillus subtilis (strain 168) GN=acoL PE=3 SV=1
gene-LUX28_RS15950	1421.82	933.96	1909.67	2.0447	1.03189	0.00786635	0.146648	gi|2168040690|ref|NZ_CP089310.1|	3174666	3175205	+	540	LUX28_RS15950	GO:0016021;GO:0016020;GO:0005575;GO:0031224;GO:0044425	-	-	-	hypothetical protein RBAM_028180 [Bacillus amyloliquefaciens FZB42]	VFG045350(gb|NP_390986) (bslA/yuaB) hydrophobin BslA [BslA (VF0411)] [Bacillus subtilis subsp. subtilis str. 168]	-	-	sp|P71014|YUAB_BACSU Uncharacterized protein YuaB OS=Bacillus subtilis (strain 168) GN=yuaB PE=2 SV=2
gene-LUX28_RS18295	1164.77	511.296	1818.25	3.55615	1.83032	0.00794939	0.147432	gi|2168040690|ref|NZ_CP089310.1|	3635090	3635416	-	327	LUX28_RS18295	GO:0044425;GO:0044464;GO:0005886;GO:0016021;GO:0016020;GO:0071944;GO:0005575;GO:0031224;GO:0005623	-	-	-	hypothetical protein [Bacillus sp. 5B6]	-	-	-	sp|O34322|YVLA_BACSU Uncharacterized protein YvlA OS=Bacillus subtilis (strain 168) GN=yvlA PE=4 SV=1
gene-LUX28_RS01310	702.026	415.472	988.581	2.37942	1.25061	0.00802054	0.147989	gi|2168040690|ref|NZ_CP089310.1|	265667	267112	-	1446	LUX28_RS01310	GO:0042221;GO:0051716;GO:0065007;GO:0003674;GO:0036094;GO:0010124;GO:0006725;GO:0050660;GO:0016712;GO:0032787;GO:0008150;GO:0098754;GO:0009410;GO:0016627;GO:1901361;GO:0009056;GO:0000166;GO:0042445;GO:0044237;GO:0019752;GO:0071466;GO:0004497;GO:0009852;GO:0065008;GO:1901360;GO:0043436;GO:1901265;GO:0010817;GO:0048037;GO:0044282;GO:0003824;GO:0070887;GO:0052881;GO:0044248;GO:0072329;GO:0042447;GO:…	K00483	-	-	4-hydroxyphenylacetate-3-hydroxylase [Bacillus amyloliquefaciens subsp. plantarum YAU B9601-Y2]	VFG044081(gb|NP_250946) (pvcC) paerucumarin biosynthesis protein PvcC [pyoverdine (IA001)] [Pseudomonas aeruginosa PAO1]	-	-	sp|C0SPC0|YOAI_BACSU Probable 4-hydroxyphenylacetate 3-monooxygenase OS=Bacillus subtilis (strain 168) GN=yoaI PE=3 SV=1
gene-LUX28_RS18290	6967.63	3455.79	10479.5	3.03243	1.60048	0.00806304	0.148014	gi|2168040690|ref|NZ_CP089310.1|	3633968	3635065	-	1098	LUX28_RS18290	-	-	COG3595	S	YvlB [Bacillus sp. 916]	-	-	-	sp|O34628|YVLB_BACSU Uncharacterized protein YvlB OS=Bacillus subtilis (strain 168) GN=yvlB PE=4 SV=1
gene-LUX28_RS19350	3266.05	1732.38	4799.72	2.77059	1.4702	0.00823309	0.149758	gi|2168040690|ref|NZ_CP089310.1|	3868025	3869632	-	1608	LUX28_RS19350	GO:0006082;GO:0035639;GO:0016879;GO:0009201;GO:0009987;GO:0097367;GO:0044271;GO:0009119;GO:0046132;GO:0097159;GO:1901362;GO:0071704;GO:0009208;GO:0034404;GO:0044210;GO:0017076;GO:1901605;GO:1901135;GO:0006793;GO:0044281;GO:0009142;GO:1901657;GO:0006753;GO:0005488;GO:0055086;GO:0005524;GO:0019637;GO:1901137;GO:0032555;GO:0008150;GO:0003883;GO:1901293;GO:0003674;GO:0036094;GO:0019693;GO:0044283;GO:…	K01937	COG0504	F	CTP synthetase [Bacillus amyloliquefaciens FZB42]	-	-	-	sp|A7Z9T4|PYRG_BACA2 CTP synthase OS=Bacillus amyloliquefaciens (strain FZB42) GN=pyrG PE=3 SV=1
gene-LUX28_RS08385	1615.7	2135.94	1095.46	0.512869	-0.963338	0.00824127	0.149758	gi|2168040690|ref|NZ_CP089310.1|	1656950	1658290	+	1341	LUX28_RS08385	GO:0051649;GO:1990904;GO:0097367;GO:0032991;GO:0035639;GO:0006613;GO:0044444;GO:0015031;GO:0043167;GO:0032561;GO:0070727;GO:0034613;GO:0005622;GO:0051234;GO:0005575;GO:0097159;GO:0044464;GO:0005623;GO:0072594;GO:0051179;GO:0015833;GO:1901363;GO:0046907;GO:0006810;GO:0017076;GO:0048500;GO:0032550;GO:0006612;GO:0008104;GO:0005488;GO:0016787;GO:0033036;GO:0043168;GO:0006886;GO:0017111;GO:0008150;GO:…	K03106	COG0541	U	hypothetical protein RBAM_015810 [Bacillus amyloliquefaciens FZB42]	VFG014611(gi:104782803) (flhF) flagellar biosynthetic protein FlhF [Flagella (CVF521)] [Pseudomonas entomophila L48]	-	O52908|PHI:8627|FlhF|197|Campylobacter_jejuni|reduced_virulence	sp|P37105|SRP54_BACSU Signal recognition particle protein OS=Bacillus subtilis (strain 168) GN=ffh PE=1 SV=1
gene-LUX28_RS10055	352.028	224.471	479.584	2.13651	1.09525	0.00840655	0.151246	gi|2168040690|ref|NZ_CP089310.1|	2108618	2109508	-	891	LUX28_RS10055	GO:0008144;GO:0043167;GO:0030554;GO:0016817;GO:0097159;GO:0003674;GO:0032559;GO:0036094;GO:0097367;GO:0016887;GO:0032555;GO:0035639;GO:0005488;GO:0016818;GO:0000166;GO:0005524;GO:0032553;GO:0043168;GO:0017111;GO:1901265;GO:0016787;GO:1901363;GO:0017076;GO:0016462;GO:0003824	-	COG0714	R	hypothetical protein RBAM_019150 [Bacillus amyloliquefaciens FZB42]	-	-	-	sp|O31850|YOJN_BACSU Uncharacterized protein YojN OS=Bacillus subtilis (strain 168) GN=yojN PE=3 SV=1
gene-LUX28_RS07705	23087.7	15317.8	30857.7	2.0145	1.01042	0.00840891	0.151246	gi|2168040690|ref|NZ_CP089310.1|	1517678	1518793	+	1116	LUX28_RS07705	GO:0034655;GO:0071704;GO:1901362;GO:0034404;GO:0009108;GO:0044248;GO:0006082;GO:0072522;GO:0009987;GO:0009201;GO:0004738;GO:0044271;GO:0009206;GO:0009142;GO:0044281;GO:0055086;GO:0006753;GO:0019362;GO:0044270;GO:0055114;GO:0006793;GO:1901135;GO:0017144;GO:0009179;GO:0016491;GO:0006096;GO:0003674;GO:1901293;GO:0044283;GO:0019693;GO:0006090;GO:0009205;GO:0009056;GO:0019637;GO:1901137;GO:0009150;GO:…	K00161	COG1071	C	pyruvate dehydrogenase E1 component subunit alpha [Bacillus amyloliquefaciens subsp. plantarum CAU B946]	-	-	Q8IEJ6|PHI:3101|BCKDH|5833|Plasmodium_falciparum|reduced_virulence	sp|Q4MTG0|ODPA_BACCE Pyruvate dehydrogenase E1 component subunit alpha OS=Bacillus cereus GN=pdhA PE=1 SV=3
gene-LUX28_RS09290	488.34	656.515	320.165	0.487674	-1.03601	0.00848562	0.151246	gi|2168040690|ref|NZ_CP089310.1|	1894724	1894885	-	162	LUX28_RS09290	-	-	-	-	-	-	-	-	-
gene-LUX28_RS10300	43338.9	29346.7	57331.2	1.95358	0.966121	0.00849129	0.151246	gi|2168040690|ref|NZ_CP089310.1|	2147165	2147596	+	432	LUX28_RS10300	-	K06319	-	-	spore outermost layer component [Bacillus amyloliquefaciens subsp. plantarum UCMB5036]	-	-	-	sp|P42089|CGEA_BACSU Protein CgeA OS=Bacillus subtilis (strain 168) GN=cgeA PE=4 SV=1
gene-LUX28_RS14155	72.9553	106.527	39.3831	0.369699	-1.43558	0.00867821	0.151789	gi|2168040690|ref|NZ_CP089310.1|	2826202	2826852	+	651	LUX28_RS14155	GO:0015075;GO:0003333;GO:0031224;GO:0034220;GO:0015318;GO:0043190;GO:0032991;GO:0098533;GO:0051234;GO:0005575;GO:0046943;GO:0044464;GO:0006811;GO:1904949;GO:0005342;GO:0008514;GO:0008509;GO:0005623;GO:0046942;GO:0051179;GO:1902494;GO:0006810;GO:0044425;GO:0071944;GO:0006820;GO:0008150;GO:0015849;GO:1903825;GO:1990351;GO:0098656;GO:1902495;GO:0098796;GO:0005215;GO:0015711;GO:0055085;GO:0016021;GO:…	K10040	COG0765	E	glutamine ABC transporter (permease) [Bacillus amyloliquefaciens subsp. plantarum UCMB5036]	VFG002901(gi:108808062) (YPA_2067) histidine transport system permease protein HisQ [O-antigen (CVF043)] [Yersinia pestis Antiqua]	-	Q9K034|PHI:8622|Ctp_(NMB0788)|487|Neisseria_meningitidis|unaffected_pathogenicity	sp|O34671|GLNM_BACSU Probable glutamine ABC transporter permease protein GlnM OS=Bacillus subtilis (strain 168) GN=glnM PE=2 SV=1
gene-LUX28_RS15690	13077.3	17230.3	8924.33	0.517944	-0.949133	0.00869415	0.151789	gi|2168040690|ref|NZ_CP089310.1|	3144212	3144649	-	438	LUX28_RS15690	GO:0050801;GO:0006879;GO:0065008;GO:0055065;GO:0005737;GO:0046914;GO:0003824;GO:0006875;GO:0098771;GO:0055072;GO:0043169;GO:0046916;GO:0003677;GO:0003674;GO:0048878;GO:0055082;GO:0006873;GO:0030003;GO:0003676;GO:0065007;GO:0044424;GO:0008150;GO:0055080;GO:0005488;GO:0006950;GO:0050896;GO:0055114;GO:0008199;GO:0016722;GO:0016491;GO:1901363;GO:0019725;GO:0005623;GO:0008152;GO:0042592;GO:0097159;GO:…	K04047	-	-	DNA protection during starvation protein 1 [Bacillus amyloliquefaciens subsp. plantarum YAU B9601-Y2]	VFG006375(gi:32265709) (napA) starvation-inducible DNA-binding protein Dps [Neutrophil-activating protein (HP-NAP) (CVF215)] [Helicobacter hepaticus ATCC 51449]	-	Q8UCK6|PHI:10828|Dps_(atu2477)|358|Agrobacterium_tumefaciens|reduced_virulence	sp|P80879|G20U_BACSU General stress protein 20U OS=Bacillus subtilis (strain 168) GN=dps PE=1 SV=3
gene-LUX28_RS09945	20448.1	26574.9	14321.2	0.5389	-0.89191	0.0086953	0.151789	gi|2168040690|ref|NZ_CP089310.1|	2086892	2087761	-	870	LUX28_RS09945	GO:0043170;GO:0030312;GO:0009254;GO:0008150;GO:0003674;GO:0044464;GO:0005575;GO:0071704;GO:0030203;GO:0016798;GO:1901135;GO:0003824;GO:0016020;GO:0019867;GO:0000270;GO:0004553;GO:0006807;GO:0005623;GO:0008152;GO:0016787;GO:0006022;GO:0071944;GO:0005618;GO:0005576;GO:1901564	-	COG1388	M	hypothetical protein BANAU_2017 [Bacillus amyloliquefaciens subsp. plantarum YAU B9601-Y2]	VFG043452(gi:57651346) (SACOL0507) LysM domain-containing protein [Fibronectin-binding protein (AI180)] [Staphylococcus aureus subsp. aureus COL]	-	-	sp|O34669|YOCH_BACSU Cell wall-binding protein YocH OS=Bacillus subtilis (strain 168) GN=yocH PE=1 SV=1
gene-LUX28_RS09145	28048.2	36492.8	19603.7	0.537195	-0.896482	0.00880011	0.151789	gi|2168040690|ref|NZ_CP089310.1|	1864281	1865615	+	1335	LUX28_RS09145	GO:1901698;GO:0006082;GO:0051101;GO:0035639;GO:0016879;GO:0071941;GO:0031669;GO:0071495;GO:0097367;GO:0009987;GO:0019222;GO:0007584;GO:0009890;GO:0044464;GO:0097159;GO:0005575;GO:0008134;GO:0071704;GO:0010468;GO:0051253;GO:2000677;GO:0043562;GO:0070887;GO:0031406;GO:1904796;GO:0017076;GO:1901605;GO:0009719;GO:0005623;GO:1904797;GO:0060255;GO:0051100;GO:0005515;GO:0004356;GO:0044281;GO:0051172;GO:…	K01915	COG0174	E	hypothetical protein RBAM_017260 [Bacillus amyloliquefaciens FZB42]	VFG026433(gi:383308019) (glnA1) glutamine synthetase [Glutamine synthesis (CVF311)] [Mycobacterium tuberculosis RGTB327]	-	P0A1P6|PHI:7742|GlnA|28901|Salmonella_enterica|reduced_virulence	sp|P12425|GLNA_BACSU Glutamine synthetase OS=Bacillus subtilis (strain 168) GN=glnA PE=1 SV=3
gene-LUX28_RS18020	94.3958	132.945	55.8468	0.420075	-1.25128	0.00880237	0.151789	gi|2168040690|ref|NZ_CP089310.1|	3583341	3583859	+	519	LUX28_RS18020	GO:0016410;GO:0030435;GO:0030154;GO:0005737;GO:0016407;GO:0009653;GO:0032502;GO:0043937;GO:0043934;GO:0048856;GO:0005623;GO:0008080;GO:0003824;GO:0004145;GO:0048519;GO:0050789;GO:0065007;GO:0043939;GO:0005622;GO:0005575;GO:0044464;GO:0003674;GO:0048869;GO:0008150;GO:0050793;GO:0009987;GO:0016746;GO:0051093;GO:0044424;GO:0048646;GO:0016740;GO:0016747	-	COG0454	K	protease synthase and sporulation negative regulatory protein PAI 1 [Bacillus amyloliquefaciens subsp. plantarum CAU B946]	-	-	-	sp|P21340|PAIA_BACSU Protease synthase and sporulation negative regulatory protein PAI 1 OS=Bacillus subtilis (strain 168) GN=paiA PE=1 SV=3
gene-LUX28_RS00585	3102.21	1929.41	4275.01	2.21571	1.14777	0.00880415	0.151789	gi|2168040690|ref|NZ_CP089310.1|	109106	110206	+	1101	LUX28_RS00585	GO:0043169;GO:0008152;GO:0005623;GO:0006807;GO:0090305;GO:0003824;GO:0004518;GO:0006139;GO:0044237;GO:0005488;GO:0071944;GO:1901360;GO:0005618;GO:0046483;GO:0016787;GO:0008150;GO:0009987;GO:0030312;GO:0090304;GO:0043170;GO:0043167;GO:0016788;GO:0046872;GO:0005575;GO:0071704;GO:0006725;GO:0044238;GO:0044464;GO:0003674;GO:0034641	-	COG4956	R	hypothetical protein RBAM_001140 [Bacillus amyloliquefaciens FZB42]	-	-	-	sp|Q06754|YACL_BACSU Uncharacterized PIN and TRAM-domain containing protein YacL OS=Bacillus subtilis (strain 168) GN=yacL PE=3 SV=2
gene-LUX28_RS18445	3321.81	4354.44	2289.18	0.525711	-0.927657	0.00881707	0.151789	gi|2168040690|ref|NZ_CP089310.1|	3697944	3699098	-	1155	LUX28_RS18445	GO:0005576;GO:0048870;GO:0005198;GO:0005618;GO:0071944;GO:0051674;GO:0009420;GO:0005623;GO:0051179;GO:0043228;GO:0071973;GO:0042995;GO:0044422;GO:0044461;GO:0006928;GO:0001539;GO:0005575;GO:0044464;GO:0003674;GO:0043226;GO:0008150;GO:0009987;GO:0044463;GO:0040011;GO:0097588;GO:0030312;GO:0009288	K02406	-	-	Flagellin A Flagellin core protein [Bacillus amyloliquefaciens subsp. plantarum CAU B946]	VFG007543(gi:59712471) (flaE) flagellin [Flagella (CVF281)] [Vibrio fischeri ES114]	-	B2C317|PHI:4007__PHI:6948|FlaA|446|Legionella_pneumophila|unaffected_pathogenicity	sp|P02968|FLA_BACSU Flagellin OS=Bacillus subtilis (strain 168) GN=hag PE=1 SV=2
gene-LUX28_RS05965	390.547	260.484	520.61	1.99862	0.999008	0.00894872	0.153321	gi|2168040690|ref|NZ_CP089310.1|	1157920	1158891	+	972	LUX28_RS05965	GO:0019752;GO:1901564;GO:0006520;GO:0000050;GO:0044237;GO:0005737;GO:0043436;GO:0006526;GO:0004585;GO:1901566;GO:0009084;GO:0016053;GO:0006807;GO:1901576;GO:0003824;GO:0009058;GO:0044283;GO:0016743;GO:0044238;GO:0036094;GO:0034641;GO:0003674;GO:0009064;GO:0019627;GO:0008150;GO:0044424;GO:0044249;GO:1901607;GO:0043604;GO:0046394;GO:0016597;GO:0005488;GO:0043168;GO:0016741;GO:0044281;GO:0008152;GO:…	K00611	COG0078	E	ornithine carbamoyltransferase [Bacillus amyloliquefaciens subsp. plantarum UCMB5036]	VFG015903(gi:71735587) (argK) phaseolotoxin-insensitive ornithine carbamoyltransferase [Phytotoxin phaseolotoxin (CVF546)] [Pseudomonas syringae pv. phaseolicola 1448A]	-	Q725C8|PHI:9501|AguB_(LMOf2365_0045)|1639|Listeria_monocytogenes|reduced_virulence	sp|P18186|OTC_BACSU Ornithine carbamoyltransferase OS=Bacillus subtilis (strain 168) GN=argF PE=1 SV=1
gene-LUX28_RS02200	1471.05	1926.05	1016.06	0.527534	-0.922665	0.00903678	0.153766	gi|2168040690|ref|NZ_CP089310.1|	467799	468659	+	861	LUX28_RS02200	GO:0016491;GO:0008150;GO:0008152;GO:0003674;GO:0003824;GO:0055114	-	COG1028	QI	short chain dehydrogenase [Bacillus amyloliquefaciens subsp. plantarum YAU B9601-Y2]	VFG038840(gi:507521851) (flmH) flagellar-related 3-oxoacyl-ACP reductase [Polar flagella (VF0473)] [Aeromonas hydrophila ML09-119]	-	Q8Y0J2|PHI:5271|FabG1|305|Ralstonia_solanacearum|lethal	sp|P80873|GS39_BACSU General stress protein 39 OS=Bacillus subtilis (strain 168) GN=ydaD PE=1 SV=3
gene-LUX28_RS06185	335.285	213.67	456.899	2.13834	1.09649	0.00906014	0.153766	gi|2168040690|ref|NZ_CP089310.1|	1197938	1199047	+	1110	LUX28_RS06185	GO:0019637;GO:0044249;GO:0071949;GO:0044424;GO:0008150;GO:0072528;GO:0051188;GO:0050660;GO:0042724;GO:0006725;GO:0044238;GO:0009635;GO:0034641;GO:0003674;GO:0036094;GO:0042364;GO:0044283;GO:0006732;GO:0043799;GO:0042221;GO:0042357;GO:0044272;GO:0048037;GO:0006767;GO:0009058;GO:0072527;GO:0018130;GO:0016638;GO:0003824;GO:0006766;GO:0051186;GO:1901576;GO:0006807;GO:0009229;GO:0006796;GO:1901360;GO:…	K03153	COG0665	E	FAD-dependent glycine oxidase [Bacillus amyloliquefaciens subsp. plantarum UCMB5036]	VFG015931(gi:77459736) (hcnC) FAD dependent oxidoreductase [Hydrogen cyanide production (CVF549)] [Pseudomonas fluorescens Pf0-1]	-	-	sp|O31616|GLOX_BACSU Glycine oxidase OS=Bacillus subtilis (strain 168) GN=thiO PE=1 SV=1
gene-LUX28_RS08415	142176	92611	191741	2.0704	1.04991	0.00919043	0.155245	gi|2168040690|ref|NZ_CP089310.1|	1660788	1661135	+	348	LUX28_RS08415	GO:0009059;GO:0005198;GO:0010467;GO:0022625;GO:0006518;GO:0043229;GO:0005623;GO:0008152;GO:0043232;GO:0006412;GO:0044260;GO:0044422;GO:0044267;GO:0019538;GO:0043603;GO:0044464;GO:0071704;GO:0005575;GO:0005622;GO:0044446;GO:0044271;GO:1990904;GO:0009987;GO:0032991;GO:0034645;GO:0043170;GO:0044444;GO:0005737;GO:0005829;GO:0044237;GO:1901564;GO:1901566;GO:0003735;GO:0006807;GO:0044391;GO:1901576;GO:…	K02884	COG0335	J	50S ribosomal protein L19 [Bacillus amyloliquefaciens FZB42]	-	-	-	sp|A7Z4M4|RL19_BACA2 50S ribosomal protein L19 OS=Bacillus amyloliquefaciens (strain FZB42) GN=rplS PE=3 SV=1
gene-LUX28_RS18060	929.137	412.645	1445.63	3.50332	1.80872	0.00930571	0.155972	gi|2168040690|ref|NZ_CP089310.1|	3587713	3589182	-	1470	LUX28_RS18060	-	K01193	COG1621	G	sucrose-6-phosphate hydrolase [Bacillus amyloliquefaciens subsp. plantarum YAU B9601-Y2]	-	-	-	sp|P40714|CSCA_ECOLX Sucrose-6-phosphate hydrolase OS=Escherichia coli GN=cscA PE=3 SV=1
gene-LUX28_RS12285	606.618	845.448	367.788	0.435022	-1.20084	0.00932016	0.155972	gi|2168040690|ref|NZ_CP089310.1|	2453412	2454179	-	768	LUX28_RS12285	GO:0006355;GO:0009889;GO:0090304;GO:0044249;GO:0006352;GO:0008150;GO:0003674;GO:0034641;GO:0003677;GO:0050794;GO:0044238;GO:2000142;GO:0006725;GO:0065007;GO:0003676;GO:0140110;GO:0018130;GO:0009058;GO:0006139;GO:0048856;GO:0031326;GO:1901576;GO:0006807;GO:0051171;GO:0010556;GO:0046483;GO:0034654;GO:0016987;GO:1901360;GO:0019219;GO:0032774;GO:0080090;GO:0019438;GO:2000112;GO:0030154;GO:0044237;GO:…	K03091	COG1191	K	sporulation sigma factor SigF [Bacillus amyloliquefaciens FZB42]	VFG009734(gi:120402666) (sigF) RNA polymerase, sigma 28 subunit, FliA/WhiG family [Sigma F (CVF326)] [Mycobacterium vanbaalenii PYR-1]	-	P95844|PHI:9446|SigB|1280|Staphylococcus_aureus|reduced_virulence__unaffected_pathogenicity	sp|P07860|RPSF_BACSU RNA polymerase sigma-F factor OS=Bacillus subtilis (strain 168) GN=sigF PE=1 SV=1
gene-LUX28_RS14490	335.672	209.282	462.063	2.20785	1.14264	0.00942436	0.156985	gi|2168040690|ref|NZ_CP089310.1|	2891356	2892135	-	780	LUX28_RS14490	GO:0044237;GO:0016836;GO:1901564;GO:0019438;GO:1901360;GO:1901566;GO:0046483;GO:0008152;GO:0051186;GO:0006807;GO:1901576;GO:0006782;GO:0004852;GO:0009058;GO:0018130;GO:0003824;GO:0033014;GO:0042440;GO:0006783;GO:0042168;GO:1901362;GO:0016835;GO:0071704;GO:0006725;GO:0046501;GO:0034641;GO:0006778;GO:0003674;GO:0046148;GO:0009987;GO:0008150;GO:0051188;GO:0044271;GO:0016829;GO:0006779;GO:0044249;GO:…	K01719	COG1587	H	uroporphyrinogen-III synthase [Bacillus amyloliquefaciens subsp. plantarum YAU B9601-Y2]	-	-	-	sp|P21248|HEM4_BACSU Uroporphyrinogen-III synthase OS=Bacillus subtilis (strain 168) GN=hemD PE=3 SV=2
gene-LUX28_RS07975	675.598	438.28	912.917	2.08295	1.05863	0.00948028	0.157189	gi|2168040690|ref|NZ_CP089310.1|	1565977	1566408	+	432	LUX28_RS07975	GO:0010467;GO:0005488;GO:0051172;GO:0097659;GO:0060255;GO:0009295;GO:0031333;GO:0005623;GO:0044260;GO:0051253;GO:0010468;GO:0006351;GO:0071704;GO:0005575;GO:0097159;GO:1901362;GO:0044464;GO:0043254;GO:0044271;GO:0009890;GO:0019222;GO:0009987;GO:0044087;GO:0019438;GO:0080090;GO:0046483;GO:0034654;GO:0019219;GO:2000143;GO:0006807;GO:0018130;GO:0051129;GO:0009058;GO:0048523;GO:0065007;GO:0003676;GO:…	K03925	COG2001	S	cell division protein MraZ [Bacillus amyloliquefaciens]	-	-	-	sp|A7Z4D6|MRAZ_BACA2 Protein MraZ OS=Bacillus amyloliquefaciens (strain FZB42) GN=mraZ PE=3 SV=1
gene-LUX28_RS06205	421.815	270.832	572.799	2.11496	1.08063	0.00983724	0.16236	gi|2168040690|ref|NZ_CP089310.1|	1201044	1201856	+	813	LUX28_RS06205	GO:0042723;GO:0016301;GO:1901362;GO:0090407;GO:0097159;GO:0071704;GO:0030554;GO:0009108;GO:0043167;GO:0006772;GO:0035639;GO:0016740;GO:0016776;GO:0044271;GO:0097367;GO:0009987;GO:0044281;GO:0009228;GO:0008902;GO:0043168;GO:0005524;GO:0005488;GO:0017076;GO:0006793;GO:1901363;GO:0008152;GO:0017144;GO:0016773;GO:0036094;GO:0032559;GO:0034641;GO:0003674;GO:0006725;GO:0042357;GO:0008972;GO:0044272;GO:…	K00941	COG0351	H	phosphomethylpyrimidine kinase [Bacillus amyloliquefaciens FZB42]	-	-	G2X6A8|PHI:10410|VdTHI20|27337|Verticillium_dahliae|reduced_virulence	sp|O31620|THID_BACSU Hydroxymethylpyrimidine/phosphomethylpyrimidine kinase OS=Bacillus subtilis (strain 168) GN=thiD PE=1 SV=1
gene-LUX28_RS05510	1552.48	1036.33	2068.63	1.99612	0.997197	0.0100214	0.164643	gi|2168040690|ref|NZ_CP089310.1|	1068553	1069125	+	573	LUX28_RS05510	GO:0001067;GO:0065007;GO:0003676;GO:0003674;GO:0034641;GO:0003677;GO:0006725;GO:0044238;GO:0050794;GO:0003690;GO:0008150;GO:0044424;GO:0009889;GO:0006355;GO:0090304;GO:0044249;GO:2000112;GO:0019438;GO:0080090;GO:0005737;GO:0005829;GO:0044237;GO:0044212;GO:0046483;GO:0034654;GO:0019219;GO:0032774;GO:1901360;GO:0006807;GO:0031326;GO:1901576;GO:0051171;GO:0010556;GO:0018130;GO:0140110;GO:0009058;GO:…	-	-	-	Bacterial regulatory protein, TetR family protein [Bacillus sp. 5B6]	-	gb|AAC76296.1|ARO:3000656|acrS [Escherichia coli str. K-12 substr. MG1655]	-	sp|P32398|YHGD_BACSU Uncharacterized HTH-type transcriptional regulator YhgD OS=Bacillus subtilis (strain 168) GN=yhgD PE=4 SV=1
gene-LUX28_RS20890	26.2532	39.5237	12.9828	0.328481	-1.60612	0.0101461	0.165934	gi|2168040690|ref|NZ_CP089310.1|	4183359	4183556	+	198	LUX28_RS20890	-	-	-	-	Putative uncharacterized protein yycD [Bacillus amyloliquefaciens subsp. plantarum UCMB5036]	-	-	-	sp|P37480|YYCD_BACSU Uncharacterized protein YycD OS=Bacillus subtilis (strain 168) GN=yycD PE=4 SV=1
gene-LUX28_RS06895	378.17	192.727	563.614	2.92441	1.54815	0.0109192	0.17777	gi|2168040690|ref|NZ_CP089310.1|	1317933	1319030	+	1098	LUX28_RS06895	GO:0045229;GO:0016043;GO:0046872;GO:0043167;GO:0044237;GO:0005488;GO:0044248;GO:0003674;GO:0016853;GO:0071704;GO:0044036;GO:0071840;GO:0071554;GO:0009987;GO:0008150;GO:0008152;GO:0071555;GO:0043169;GO:0043170;GO:0003824;GO:0016998;GO:0044260;GO:0009056	K19802	COG4948	M	L-Ala-D/L-Glu epimerase [Bacillus amyloliquefaciens subsp. plantarum UCMB5036]	-	-	-	sp|O34508|AEEP_BACSU L-Ala-D/L-Glu epimerase OS=Bacillus subtilis (strain 168) GN=ykfB PE=1 SV=1
gene-LUX28_RS13125	13.884	22.2214	5.54667	0.249609	-2.00226	0.0111254	0.180312	gi|2168040690|ref|NZ_CP089310.1|	2651324	2651497	-	174	LUX28_RS13125	-	-	-	-	hypothetical protein RBAM_023200 [Bacillus amyloliquefaciens FZB42]	-	-	-	sp|P54492|YQGO_BACSU Uncharacterized protein YqgO OS=Bacillus subtilis (strain 168) GN=yqgO PE=4 SV=1
gene-LUX28_RS14805	504.474	330.423	678.525	2.0535	1.03809	0.011322	0.182675	gi|2168040690|ref|NZ_CP089310.1|	2961890	2963389	-	1500	LUX28_RS14805	GO:0009056;GO:0044424;GO:0000272;GO:0043170;GO:1901575;GO:0008150;GO:0009057;GO:0005622;GO:0005575;GO:0044238;GO:0071704;GO:0044464;GO:0003674;GO:0016052;GO:0005975;GO:0046556;GO:0019566;GO:0046373;GO:0031222;GO:0003824;GO:0016798;GO:0008152;GO:0005623;GO:0004553;GO:0005996;GO:0005976;GO:0016787;GO:0044281;GO:0031221;GO:0019321;GO:0005737	K01209	COG3534	G	glycoside hydrolase family protein [Bacillus sp. 5B6]	-	-	-	sp|P94531|IABF1_BACSU Intracellular exo-alpha-(1-&gt;5)-L-arabinofuranosidase 1 OS=Bacillus subtilis (strain 168) GN=abfA PE=1 SV=2
gene-LUX28_RS07730	1090.56	1435.62	745.502	0.51929	-0.945388	0.0115122	0.183482	gi|2168040690|ref|NZ_CP089310.1|	1523314	1524114	+	801	LUX28_RS07730	-	-	COG0726	G	polysaccharide deacetylase [Bacillus amyloliquefaciens subsp. plantarum AS43.3]	-	-	Q180A0|PHI:10937|PgdB_(CD630_32570)|1496|Clostridioides_difficile|unaffected_pathogenicity__increased_virulence_(hypervirulence)	sp|O07596|YHEN_BACSU Putative polysaccharide deacetylase YheN OS=Bacillus subtilis (strain 168) GN=yheN PE=3 SV=1
gene-LUX28_RS09020	1885.78	2453.44	1318.11	0.53725	-0.896334	0.0115218	0.183482	gi|2168040690|ref|NZ_CP089310.1|	1844393	1845604	-	1212	LUX28_RS09020	GO:0004497;GO:0005886;GO:0071944;GO:0016999;GO:0044237;GO:0005488;GO:0048037;GO:0046914;GO:0046906;GO:0009058;GO:0044425;GO:0003824;GO:0016020;GO:0055114;GO:0016491;GO:1901363;GO:0005623;GO:0008152;GO:0043169;GO:0017144;GO:0003674;GO:0016021;GO:0044464;GO:0097159;GO:0005575;GO:0005506;GO:0046872;GO:0043167;GO:0017000;GO:0044249;GO:0031224;GO:0016705;GO:0020037;GO:0009987;GO:0008150	K15468	COG2124	Q	cytochrome P450 of bacillaene metabolism [Bacillus amyloliquefaciens subsp. plantarum UCMB5036]	VFG030887(gi:118472698) (cyp125) P450 heme-thiolate protein [Cyp125 (CVF652)] [Mycobacterium smegmatis str. MC2 155]	-	G7TIP9|PHI:4138|Xrp14|347|Xanthomonas_oryzae|reduced_virulence	sp|O31785|PKSS_BACSU Polyketide biosynthesis cytochrome P450 PksS OS=Bacillus subtilis (strain 168) GN=pksS PE=3 SV=2
gene-LUX28_RS07100	819.529	547.307	1091.75	1.99477	0.996219	0.0115599	0.183482	gi|2168040690|ref|NZ_CP089310.1|	1356928	1357122	-	195	LUX28_RS07100	GO:0006996;GO:1901360;GO:0009653;GO:0046483;GO:0032502;GO:0006259;GO:0005488;GO:0030435;GO:0044237;GO:0016043;GO:0030154;GO:0071103;GO:0006139;GO:0044260;GO:0006265;GO:0008152;GO:0043934;GO:0048856;GO:0006807;GO:1901363;GO:0044238;GO:0071704;GO:0006725;GO:0097159;GO:0003690;GO:0034641;GO:0048869;GO:0003674;GO:0003677;GO:0003676;GO:0051276;GO:0048646;GO:0090304;GO:0043170;GO:0008150;GO:0009987;GO:…	K06421	-	-	SspD [Bacillus amyloliquefaciens FZB42]	-	-	-	sp|P04833|SSPD_BACSU Small, acid-soluble spore protein D OS=Bacillus subtilis (strain 168) GN=sspD PE=1 SV=3
gene-LUX28_RS17170	456.748	604.243	309.253	0.511803	-0.966339	0.0116601	0.183482	gi|2168040690|ref|NZ_CP089310.1|	3409762	3410439	+	678	LUX28_RS17170	GO:0043170;GO:0034645;GO:0044271;GO:0009987;GO:0019222;GO:0010468;GO:0097159;GO:1901362;GO:0044464;GO:0005575;GO:0005622;GO:0006351;GO:0071704;GO:0050789;GO:0050896;GO:2001141;GO:0044260;GO:0007165;GO:1901363;GO:0005623;GO:0008152;GO:0051252;GO:0016070;GO:1903506;GO:0060255;GO:0009059;GO:0010467;GO:0097659;GO:0005488;GO:0031323;GO:0044249;GO:0090304;GO:0006355;GO:0009889;GO:0044424;GO:0007154;GO:…	K07770	-	-	hypothetical protein RBAM_030120 [Bacillus amyloliquefaciens FZB42]	VFG031738(gi:169631126) (regX3) Sensory transduction protein RegX3 [RegX3 (CVF667)] [Mycobacterium abscessus ATCC 19977]	gb|BAA15935.1|ARO:3000828|baeR [Escherichia coli str. K-12 substr. W3110]	I6L8Z5|PHI:7050|CovR|1309|Streptococcus_mutans|increased_virulence_(hypervirulence)	sp|O32192|CSSR_BACSU Transcriptional regulatory protein CssR OS=Bacillus subtilis (strain 168) GN=cssR PE=1 SV=1
gene-LUX28_RS04550	711.367	938.695	484.04	0.515652	-0.95553	0.0117178	0.183482	gi|2168040690|ref|NZ_CP089310.1|	899014	899598	+	585	LUX28_RS04550	GO:0008150;GO:0008152;GO:0016491;GO:0055114;GO:0003674;GO:0003824	-	COG0778	C	putative oxidoreductase (nitroreductase family) [Bacillus amyloliquefaciens subsp. plantarum UCMB5036]	-	-	-	sp|O31571|YFHC_BACSU Putative NAD(P)H nitroreductase YfhC OS=Bacillus subtilis (strain 168) GN=yfhC PE=3 SV=1
gene-LUX28_RS16295	6872.81	2795.82	10949.8	3.91648	1.96956	0.0117508	0.183482	gi|2168040690|ref|NZ_CP089310.1|	3241847	3242413	+	567	LUX28_RS16295	-	K19784	COG0431	R	NADPH-dependent FMN reductase [Bacillus amyloliquefaciens subsp. plantarum UCMB5036]	-	-	-	sp|Q8H9D2|NQR_SOLTU NAD(P)H:quinone oxidoreductase OS=Solanum tuberosum PE=2 SV=1
gene-LUX28_RS01040	339.512	458.844	220.18	0.479859	-1.05932	0.0117989	0.183482	gi|2168040690|ref|NZ_CP089310.1|	182517	183473	-	957	LUX28_RS01040	GO:0044424;GO:0055076;GO:0042597;GO:0031975;GO:0008150;GO:0006811;GO:0048878;GO:0044464;GO:0051234;GO:0005622;GO:0005575;GO:0065007;GO:0006810;GO:0016020;GO:0098771;GO:0051179;GO:0005623;GO:0055072;GO:0042592;GO:0050801;GO:0005886;GO:0065008;GO:0071944;GO:0055080;GO:0030313;GO:0055065;GO:0005737;GO:0030288	K02016	COG0614	P	iron-binding protein FeuA [Bacillus amyloliquefaciens FZB42]	VFG044273(gi:151222290) (htsA) ferrichrome ABC transporter lipoprotein [staphyloferrin A (IA026)] [Staphylococcus aureus subsp. aureus str. Newman]	-	-	sp|P40409|FEUA_BACSU Iron-uptake system-binding protein OS=Bacillus subtilis (strain 168) GN=feuA PE=1 SV=1
gene-LUX28_RS12490	229.151	133.877	324.425	2.42331	1.27698	0.0118287	0.183482	gi|2168040690|ref|NZ_CP089310.1|	2485773	2486927	-	1155	LUX28_RS12490	-	-	COG2124	Q	DfnK [Bacillus amyloliquefaciens subsp. plantarum UCMB5036]	VFG024650(gi:387876064) (cyp143) P450 heme-thiolate protein [ESX-5 (T7SS) (CVF293)] [Mycobacterium intracellulare str. MOTT36Y]	-	G7TIP9|PHI:4138|Xrp14|347|Xanthomonas_oryzae|reduced_virulence	sp|O34374|YJIB_BACSU Putative cytochrome P450 YjiB OS=Bacillus subtilis (strain 168) GN=yjiB PE=3 SV=1
gene-LUX28_RS13065	1222.9	1577.49	868.311	0.550439	-0.861346	0.0118309	0.183482	gi|2168040690|ref|NZ_CP089310.1|	2642902	2643732	-	831	LUX28_RS13065	-	K17763	NOG87207	T	component of the piezosome (stressosome) [Bacillus amyloliquefaciens subsp. plantarum UCMB5036]	-	-	-	sp|P54504|RSBRD_BACSU RsbT co-antagonist protein RsbRD OS=Bacillus subtilis (strain 168) GN=rsbRD PE=1 SV=2
gene-LUX28_RS15250	420.447	564.507	276.386	0.489607	-1.03031	0.0121524	0.187658	gi|2168040690|ref|NZ_CP089310.1|	3055706	3056575	-	870	LUX28_RS15250	-	-	COG0053	P	Cation-efflux pump fieF [Bacillus amyloliquefaciens subsp. plantarum YAU B9601-Y2]	-	-	A0A0H3MZ24|PHI:7249|MntE|1307|Streptococcus_suis|reduced_virulence	sp|P74068|Y1263_SYNY3 Uncharacterized transporter sll1263 OS=Synechocystis sp. (strain PCC 6803 / Kazusa) GN=sll1263 PE=3 SV=1
gene-LUX28_RS16490	2466.72	1636.25	3297.2	2.01509	1.01085	0.0122733	0.188318	gi|2168040690|ref|NZ_CP089310.1|	3277608	3278831	-	1224	LUX28_RS16490	-	K07181	COG3434	T	hypothetical protein RBAM_028820 [Bacillus amyloliquefaciens FZB42]	-	-	-	sp|P14203|YUXH_BACSU Uncharacterized protein YuxH OS=Bacillus subtilis (strain 168) GN=yuxH PE=4 SV=1
gene-LUX28_RS14890	91.7745	57.5325	126.016	2.19035	1.13116	0.0123426	0.188318	gi|2168040690|ref|NZ_CP089310.1|	2977877	2978314	-	438	LUX28_RS14890	-	K05338	COG1380	R	murein hydrolase regulator LrgA [Bacillus amyloliquefaciens FZB42]	-	-	-	sp|P94515|LRGA_BACSU Antiholin-like protein LrgA OS=Bacillus subtilis (strain 168) GN=lrgA PE=3 SV=1
gene-LUX28_RS03755	190.682	253.56	127.804	0.504037	-0.9884	0.0123521	0.188318	gi|2168040690|ref|NZ_CP089310.1|	721554	722237	+	684	LUX28_RS03755	GO:0034654;GO:0046483;GO:0006796;GO:0043436;GO:0000166;GO:0032553;GO:0019438;GO:0009058;GO:0003824;GO:0018130;GO:0006807;GO:1901293;GO:0036094;GO:0003674;GO:0019693;GO:0009150;GO:1901137;GO:0032555;GO:0019637;GO:0044424;GO:0009156;GO:0008150;GO:0044281;GO:0005524;GO:0005488;GO:0006753;GO:0055086;GO:1901135;GO:0017076;GO:1901605;GO:0006793;GO:0046040;GO:0005623;GO:1901362;GO:0097159;GO:0044464;GO:…	K01952	COG0047	F	phosphoribosylformylglycinamidine synthase I [Bacillus amyloliquefaciens FZB42]	-	-	D4HYF4|PHI:9320|PurL|552|Erwinia_amylovora|reduced_virulence	sp|A7Z248|PURQ_BACA2 Phosphoribosylformylglycinamidine synthase 1 OS=Bacillus amyloliquefaciens (strain FZB42) GN=purQ PE=3 SV=1
gene-LUX28_RS04560	46.7138	66.2454	27.1822	0.410326	-1.28516	0.012497	0.189722	gi|2168040690|ref|NZ_CP089310.1|	899900	900010	-	111	LUX28_RS04560	-	-	-	-	hypothetical protein RBAM_008570 [Bacillus amyloliquefaciens FZB42]	-	-	-	sp|O31573|YFHE_BACSU Uncharacterized protein YfhE OS=Bacillus subtilis (strain 168) GN=yfhE PE=4 SV=1
gene-LUX28_RS04600	86.5446	120.421	52.6677	0.437361	-1.1931	0.012825	0.193884	gi|2168040690|ref|NZ_CP089310.1|	905236	905505	+	270	LUX28_RS04600	-	-	-	-	hypothetical protein BACAU_0840 [Bacillus amyloliquefaciens subsp. plantarum CAU B946]	-	-	-	sp|O31578|YFHJ_BACSU Uncharacterized protein YfhJ OS=Bacillus subtilis (strain 168) GN=yfhJ PE=4 SV=1
gene-LUX28_RS18765	179.976	243.347	116.604	0.479169	-1.06139	0.0129571	0.195062	gi|2168040690|ref|NZ_CP089310.1|	3768464	3768988	-	525	LUX28_RS18765	GO:0016491;GO:0008150;GO:0008152;GO:0003824;GO:0003674;GO:0055114	-	COG2249	R	protein YwrO [Bacillus amyloliquefaciens subsp. plantarum YAU B9601-Y2]	-	-	-	sp|P80871|GS14_BACSU General stress protein 14 OS=Bacillus subtilis (strain 168) GN=ywrO PE=1 SV=2
gene-LUX28_RS09285	343.213	457.956	228.47	0.498891	-1.0032	0.0131073	0.196117	gi|2168040690|ref|NZ_CP089310.1|	1893903	1894439	-	537	LUX28_RS09285	-	-	-	-	Stress response protein yvgO [Bacillus amyloliquefaciens subsp. plantarum YAU B9601-Y2]	-	-	-	sp|O32211|YVGO_BACSU Stress response protein YvgO OS=Bacillus subtilis (strain 168) GN=yvgO PE=2 SV=1
gene-LUX28_RS07235	13.662	21.8738	5.45008	0.24916	-2.00486	0.0131362	0.196117	gi|2168040690|ref|NZ_CP089310.1|	1384091	1384474	+	384	LUX28_RS07235	GO:0018130;GO:0003824;GO:0009058;GO:1901135;GO:0006139;GO:0042455;GO:0043169;GO:0008152;GO:1901576;GO:0006807;GO:1901360;GO:0009116;GO:0046483;GO:1901657;GO:0034654;GO:1901566;GO:0044281;GO:1901564;GO:0055086;GO:0044237;GO:0005488;GO:0019438;GO:0046116;GO:0044249;GO:1901137;GO:1901659;GO:0008150;GO:0009987;GO:0009119;GO:0016829;GO:0044271;GO:0071704;GO:0044238;GO:0006725;GO:0008616;GO:1901362;GO:…	K01737	COG0720	H	hypothetical protein RBAM_013500 [Bacillus amyloliquefaciens FZB42]	-	-	-	sp|O31676|QUED_BACSU 6-carboxy-5,6,7,8-tetrahydropterin synthase OS=Bacillus subtilis (strain 168) GN=queD PE=1 SV=2
gene-LUX28_RS04810	2509.7	1708.7	3310.7	1.93755	0.954236	0.0135671	0.201712	gi|2168040690|ref|NZ_CP089310.1|	934482	935837	-	1356	LUX28_RS04810	GO:0043168;GO:0097159;GO:1901265;GO:0003674;GO:0036094;GO:0005488;GO:0043167;GO:0000166;GO:0055114;GO:0048037;GO:0003824;GO:0016614;GO:0008152;GO:0008150;GO:0050662;GO:1901363;GO:0016491;GO:0050660	-	COG0277	C	FAD-dependent oxido-reductase [Bacillus sp. 5B6]	-	-	Q2VLJ1|PHI:716|ZEB1|5518|Fusarium_graminearum|unaffected_pathogenicity	sp|Q796Y5|YGAK_BACSU Uncharacterized FAD-linked oxidoreductase YgaK OS=Bacillus subtilis (strain 168) GN=ygaK PE=3 SV=4
gene-LUX28_RS06180	104.853	64.7837	144.922	2.23701	1.16157	0.0139961	0.207234	gi|2168040690|ref|NZ_CP089310.1|	1197337	1197954	+	618	LUX28_RS06180	GO:0044281;GO:0009228;GO:0016853;GO:0005623;GO:0017144;GO:0008152;GO:0004789;GO:0006793;GO:0006772;GO:0009108;GO:0042723;GO:0071704;GO:0005622;GO:0005575;GO:0090407;GO:1901362;GO:0044464;GO:0044271;GO:0009987;GO:0016740;GO:0019438;GO:0005737;GO:1901564;GO:0009110;GO:0044237;GO:0006790;GO:0046483;GO:1901566;GO:0016765;GO:1901360;GO:0006796;GO:0009229;GO:0006807;GO:1901576;GO:0051186;GO:0006766;GO:…	K10810	COG0352	H	Regulatory protein tenI (inhibitor of thiaminase TenA) [Bacillus amyloliquefaciens subsp. plantarum UCMB5036]	-	-	-	sp|P25053|TENI_BACSU Regulatory protein TenI OS=Bacillus subtilis (strain 168) GN=tenI PE=1 SV=1
gene-LUX28_RS14485	468.092	297.567	638.617	2.14613	1.10174	0.0141298	0.208357	gi|2168040690|ref|NZ_CP089310.1|	2890376	2891350	-	975	LUX28_RS14485	GO:0006807;GO:1901576;GO:0051186;GO:0043169;GO:0003824;GO:0018130;GO:0009058;GO:0046914;GO:0019438;GO:0005737;GO:0005829;GO:1901564;GO:0044237;GO:0046483;GO:1901566;GO:1901360;GO:0016829;GO:0051188;GO:0008150;GO:0044424;GO:0044249;GO:0008270;GO:0033014;GO:0003674;GO:0034641;GO:0006778;GO:0016835;GO:0006725;GO:0005623;GO:0008152;GO:0006782;GO:0016836;GO:0005488;GO:0006779;GO:0044271;GO:0009987;GO:…	K01698	COG0113	H	delta-aminolevulinic acid dehydratase [Bacillus amyloliquefaciens FZB42]	VFG013197(gi:170717931) (hemB) Porphobilinogen synthase [Heme biosynthesis (CVF506)] [Haemophilus somnus 2336]	-	-	sp|P30950|HEM2_BACSU Delta-aminolevulinic acid dehydratase OS=Bacillus subtilis (strain 168) GN=hemB PE=3 SV=1
gene-LUX28_RS20065	123.647	63.6032	183.691	2.88807	1.53011	0.0143434	0.208656	gi|2168040690|ref|NZ_CP089310.1|	4007510	4007821	+	312	LUX28_RS20065	GO:0006810;GO:0003824;GO:0008982;GO:0006793;GO:0051179;GO:0015144;GO:0005623;GO:0016310;GO:0008152;GO:0016772;GO:0008643;GO:0071702;GO:0006796;GO:0022857;GO:0033036;GO:0005737;GO:0033037;GO:0044237;GO:0009401;GO:0022804;GO:0016740;GO:0044424;GO:0015774;GO:0008150;GO:0009987;GO:0016773;GO:0003674;GO:0016301;GO:0044464;GO:0051234;GO:0005622;GO:0005575;GO:0055085;GO:0034219;GO:0005215	K02760	COG1440	G	hypothetical protein RBAM_035870 [Bacillus amyloliquefaciens FZB42]	-	-	Q8E1M5|PHI:8620|Cel-EIIB_(SAG0329)|1311|Streptococcus_agalactiae|reduced_virulence	sp|O05505|PTEB_BACSU Oligo-beta-mannoside-specific phosphotransferase enzyme IIB component OS=Bacillus subtilis (strain 168) GN=gmuB PE=1 SV=1
gene-LUX28_RS16935	588.936	350.406	827.467	2.36145	1.23967	0.0143805	0.208656	gi|2168040690|ref|NZ_CP089310.1|	3369673	3369876	-	204	LUX28_RS16935	-	-	-	-	Killing factor sdpC Toxic peptide sdpC [Bacillus amyloliquefaciens subsp. plantarum YAU B9601-Y2]	-	-	-	-
gene-LUX28_RS16690	106.19	148.375	64.0045	0.431371	-1.213	0.0144824	0.208656	gi|2168040690|ref|NZ_CP089310.1|	3323176	3323880	-	705	LUX28_RS16690	GO:0016462;GO:0003824;GO:0015893;GO:0071705;GO:0071702;GO:0043213;GO:1901265;GO:0000166;GO:0032553;GO:0044237;GO:0016818;GO:0032555;GO:0016887;GO:0042891;GO:0042493;GO:0008150;GO:0042886;GO:0003674;GO:0036094;GO:0032559;GO:0016817;GO:0045184;GO:0042221;GO:0008144;GO:0050896;GO:0017076;GO:0030153;GO:0006810;GO:0019748;GO:0051179;GO:1901363;GO:0015833;GO:0008152;GO:0016787;GO:0043168;GO:0017111;GO:…	K01990	COG1131	V	putative ABC-transporter ATP-binding protein [Bacillus amyloliquefaciens subsp. plantarum UCMB5036]	VFG007914(gi:120404101) (ddrA) daunorubicin resistance ABC transporter ATPase subunit [PDIM (phthiocerol dimycocerosate) and PGL (phenolic glycolipid) biosynthesis and transport (CVF288)] [Mycobacterium vanbaalenii PYR-1]	gb|AAA99504.1|ARO:3002987|bcrA [Bacillus licheniformis]	Q53763|PHI:6324|StpC|1280|Staphylococcus_aureus|unaffected_pathogenicity	sp|P94440|YFIL_BACSU Uncharacterized ABC transporter ATP-binding protein YfiL OS=Bacillus subtilis (strain 168) GN=yfiL PE=3 SV=2
gene-LUX28_RS05620	226.256	324.496	128.016	0.394507	-1.34188	0.0144872	0.208656	gi|2168040690|ref|NZ_CP089310.1|	1092294	1092527	-	234	LUX28_RS05620	-	-	-	-	hypothetical protein RBAM_010590 [Bacillus amyloliquefaciens FZB42]	-	-	-	sp|O31594|YHZC_BACSU Uncharacterized protein YhzC OS=Bacillus subtilis (strain 168) GN=yhzC PE=4 SV=1
gene-LUX28_RS02810	34.9404	50.6825	19.1983	0.378795	-1.40051	0.0144986	0.208656	gi|2168040690|ref|NZ_CP089310.1|	564797	565000	+	204	LUX28_RS02810	-	-	-	-	hypothetical protein B938_02595 [Bacillus amyloliquefaciens subsp. plantarum AS43.3]	-	-	-	-
gene-LUX28_RS04325	784.435	378.101	1190.77	3.14935	1.65505	0.0145344	0.208656	gi|2168040690|ref|NZ_CP089310.1|	847304	847777	+	474	LUX28_RS04325	GO:0003824;GO:0042578;GO:0006793;GO:0044260;GO:0019538;GO:0044267;GO:0006470;GO:0006807;GO:0008152;GO:0016787;GO:0006464;GO:0006796;GO:0043412;GO:0016791;GO:1901564;GO:0044237;GO:0043170;GO:0036211;GO:0140096;GO:0004725;GO:0008150;GO:0009987;GO:0003674;GO:0035335;GO:0071704;GO:0044238;GO:0016788;GO:0004721;GO:0016311	K01104	COG0394	T	protein-tyrosine phosphatase [Bacillus amyloliquefaciens subsp. plantarum CAU B946]	VFG031530(gi:183983299) (ptpA) phosphotyrosine protein phosphatase PtpA [Tyrosine phosphatase (CVF661)] [Mycobacterium marinum M]	-	B4EDS9|PHI:5297|BCAL2200|95486|Burkholderia_cenocepacia|reduced_virulence	sp|O35016|YFKJ_BACSU Low molecular weight protein-tyrosine-phosphatase YfkJ OS=Bacillus subtilis (strain 168) GN=yfkJ PE=1 SV=1
gene-LUX28_RS18255	286.54	190.23	382.849	2.01255	1.00903	0.014556	0.208656	gi|2168040690|ref|NZ_CP089310.1|	3625912	3627102	+	1191	LUX28_RS18255	GO:0046395;GO:0046983;GO:1901135;GO:0017144;GO:0008152;GO:0016054;GO:0016787;GO:0044281;GO:0005515;GO:0005488;GO:0016999;GO:1901071;GO:0006082;GO:1901575;GO:0009987;GO:0071704;GO:0005506;GO:0043167;GO:0005975;GO:0044248;GO:0046872;GO:0003824;GO:0044282;GO:0046348;GO:0016811;GO:0046914;GO:0043169;GO:1901072;GO:0043436;GO:0042802;GO:0017001;GO:0019752;GO:0044237;GO:0009056;GO:0006054;GO:0042737;GO:…	K01443	COG1820	G	hypothetical protein RBAM_032200 [Bacillus amyloliquefaciens FZB42]	-	-	G4NB58|PHI:5471|MoDac|318829|Magnaporthe_oryzae|reduced_virulence	sp|O34450|NAGA_BACSU N-acetylglucosamine-6-phosphate deacetylase OS=Bacillus subtilis (strain 168) GN=nagA PE=1 SV=1
gene-LUX28_RS20015	2930.47	3763.87	2097.07	0.557157	-0.843844	0.0147663	0.21083	gi|2168040690|ref|NZ_CP089310.1|	3997414	3997746	-	333	LUX28_RS20015	GO:0003824;GO:0006810;GO:0016740;GO:0044424;GO:0051179;GO:0005623;GO:0008643;GO:0008150;GO:0071702;GO:0003674;GO:0044464;GO:0005575;GO:0051234;GO:0005622;GO:0005737;GO:0009401	K02759	COG1447	G	PTS system cellobiose-specific transporter subunit IIA [Bacillus amyloliquefaciens subsp. plantarum CAU B946]	-	-	O50981|PHI:6528|ChbA|139|Borreliella_burgdorferi|unaffected_pathogenicity	sp|P46319|PTJA_BACSU Lichenan-specific phosphotransferase enzyme IIA component OS=Bacillus subtilis (strain 168) GN=licA PE=2 SV=1
gene-LUX28_RS12835	19.3062	30.3143	8.29813	0.273736	-1.86914	0.0148725	0.211507	gi|2168040690|ref|NZ_CP089310.1|	2607459	2607713	-	255	LUX28_RS12835	GO:0009318;GO:0044270;GO:0016787;GO:0006259;GO:0008152;GO:0005623;GO:1902494;GO:0019439;GO:0090305;GO:0044260;GO:0004518;GO:0044248;GO:0016788;GO:0071704;GO:0016895;GO:0005575;GO:0034655;GO:0005622;GO:0044464;GO:0004529;GO:0009987;GO:0016796;GO:0032991;GO:0043170;GO:1901575;GO:0006308;GO:0008855;GO:0044237;GO:0005737;GO:1901360;GO:0046483;GO:0046700;GO:0006807;GO:0004527;GO:0003824;GO:0006139;GO:…	K03602	COG1722	L	exodeoxyribonuclease VII small subunit [Bacillus amyloliquefaciens FZB42]	-	-	-	sp|A7Z6J7|EX7S_BACA2 Exodeoxyribonuclease 7 small subunit OS=Bacillus amyloliquefaciens (strain FZB42) GN=xseB PE=3 SV=1
gene-LUX28_RS08845	652.312	443.953	860.67	1.93865	0.955053	0.0150202	0.212289	gi|2168040690|ref|NZ_CP089310.1|	1748465	1748722	+	258	LUX28_RS08845	-	-	NOG81721	S	hypothetical protein RBAM_016730 [Bacillus amyloliquefaciens FZB42]	-	-	-	sp|O31768|YMFJ_BACSU Uncharacterized protein YmfJ OS=Bacillus subtilis (strain 168) GN=ymfJ PE=4 SV=1
gene-LUX28_RS08260	266.835	166.969	366.701	2.19622	1.13502	0.0150696	0.212289	gi|2168040690|ref|NZ_CP089310.1|	1631518	1632471	+	954	LUX28_RS08260	GO:0016741;GO:0006396;GO:0006518;GO:0010467;GO:0009059;GO:0019538;GO:0044267;GO:0044260;GO:0006412;GO:0016070;GO:0008152;GO:0071704;GO:0071951;GO:0006413;GO:0043603;GO:0140101;GO:0016740;GO:0043170;GO:0034645;GO:0004479;GO:0006400;GO:0009987;GO:0044271;GO:1901360;GO:0006464;GO:0046483;GO:1901566;GO:0034660;GO:1901564;GO:0034470;GO:0044237;GO:0043412;GO:0016742;GO:0003824;GO:0140098;GO:0006139;GO:…	K00604	COG0223	J	methionyl-tRNA formyltransferase [Bacillus amyloliquefaciens subsp. plantarum YAU B9601-Y2]	VFG011178(gi:33594843) (wbmU) putative formyl transferase [LPS (CVF380)] [Bordetella parapertussis 12822]	gb|AAG06942.1|ARO:3002985|arnA [Pseudomonas aeruginosa PAO1]	A6QGB6|PHI:3999|FMT|1280|Staphylococcus_aureus|reduced_virulence	sp|A7Z4J3|FMT_BACA2 Methionyl-tRNA formyltransferase OS=Bacillus amyloliquefaciens (strain FZB42) GN=fmt PE=3 SV=1
gene-LUX28_RS12670	9154.88	5073.1	13236.7	2.60919	1.3836	0.0151045	0.212289	gi|2168040690|ref|NZ_CP089310.1|	2573280	2574176	+	897	LUX28_RS12670	GO:0006629;GO:0035639;GO:0044255;GO:0016740;GO:0044249;GO:0019637;GO:0032555;GO:0097367;GO:0008150;GO:0009987;GO:0016301;GO:0003674;GO:0036094;GO:0032559;GO:0016773;GO:0044238;GO:0071704;GO:0090407;GO:0097159;GO:0030554;GO:0046872;GO:0008610;GO:0043167;GO:0008144;GO:0003824;GO:0006793;GO:0017076;GO:0008654;GO:0009058;GO:1901576;GO:1901363;GO:0016310;GO:0043169;GO:0008152;GO:0016772;GO:0006644;GO:…	-	COG1597	I	putative lipid kinase BmrU [Bacillus amyloliquefaciens subsp. plantarum UCMB5036]	-	-	-	sp|P39074|BMRU_BACSU Putative lipid kinase BmrU OS=Bacillus subtilis (strain 168) GN=bmrU PE=1 SV=2
gene-LUX28_RS12300	2887.45	3738.18	2036.72	0.544842	-0.87609	0.0154183	0.215856	gi|2168040690|ref|NZ_CP089310.1|	2455077	2456246	-	1170	LUX28_RS12300	GO:0044036;GO:0006022;GO:0065008;GO:1901566;GO:0006508;GO:0004180;GO:0005576;GO:1901564;GO:0044237;GO:0016043;GO:0022604;GO:0000270;GO:0044085;GO:0003824;GO:0009058;GO:0070011;GO:1901576;GO:0006807;GO:0050794;GO:0044238;GO:0003674;GO:0044038;GO:0065007;GO:0045229;GO:0009002;GO:0030203;GO:0070589;GO:0140096;GO:0044249;GO:1901137;GO:0008233;GO:0008150;GO:0042546;GO:0071555;GO:0006023;GO:0016787;GO:…	K07258	COG1686	M	D-alanyl-D-alanine carboxypeptidase (penicilin binding protein) [Bacillus amyloliquefaciens subsp. plantarum UCMB5036]	VFG038246(gi:384130247) (pbpG) pbpG [PbpG (CVF779)] [Acinetobacter baumannii 1656-2]	-	-	sp|P38422|DACF_BACSU D-alanyl-D-alanine carboxypeptidase DacF OS=Bacillus subtilis (strain 168) GN=dacF PE=2 SV=2
gene-LUX28_RS13735	3095.96	3956.84	2235.09	0.564867	-0.824017	0.0159037	0.221789	gi|2168040690|ref|NZ_CP089310.1|	2760612	2760767	-	156	LUX28_RS13735	-	-	-	-	hypothetical protein BAMF_2525 [Bacillus amyloliquefaciens DSM 7]	-	-	-	-
gene-LUX28_RS07060	2767.48	3630.06	1904.91	0.52476	-0.930271	0.0160732	0.222632	gi|2168040690|ref|NZ_CP089310.1|	1348599	1349063	+	465	LUX28_RS07060	GO:0044212;GO:0044237;GO:0080090;GO:2000112;GO:0019438;GO:1901360;GO:0032774;GO:0019219;GO:0034654;GO:0046483;GO:0010556;GO:0051171;GO:0031326;GO:1901576;GO:0006807;GO:0009058;GO:0006139;GO:0140110;GO:0018130;GO:0003676;GO:0065007;GO:0001067;GO:0050794;GO:0044238;GO:0006725;GO:0003677;GO:0003674;GO:0034641;GO:0008150;GO:0044249;GO:0090304;GO:0006355;GO:0009889;GO:0097659;GO:0005488;GO:0031323;GO:…	K15973	NOG64169	K	hypothetical protein RBAM_013160 [Bacillus amyloliquefaciens FZB42]	-	-	-	sp|O34949|YKOM_BACSU Uncharacterized HTH-type transcriptional regulator YkoM OS=Bacillus subtilis (strain 168) GN=ykoM PE=4 SV=1
gene-LUX28_RS16965	1016.7	676.11	1357.3	2.00751	1.00541	0.0161468	0.222632	gi|2168040690|ref|NZ_CP089310.1|	3373226	3374062	+	837	LUX28_RS16965	GO:0016798;GO:0003824;GO:0016977;GO:0004553;GO:0008152;GO:0008150;GO:0016787;GO:0003674;GO:0071704;GO:0044238;GO:0005575;GO:0005576;GO:0005975	K01233	NOG18709	M	chitosanase [Bacillus amyloliquefaciens subsp. plantarum CAU B946]	-	-	-	sp|O07921|CHIS_BACSU Chitosanase OS=Bacillus subtilis (strain 168) GN=csn PE=1 SV=1
gene-LUX28_RS16780	163.282	223.124	103.439	0.463596	-1.10906	0.0161532	0.222632	gi|2168040690|ref|NZ_CP089310.1|	3340529	3341029	+	501	LUX28_RS16780	GO:0006796;GO:0044238;GO:0071704;GO:0003674;GO:0016787;GO:0016311;GO:0044237;GO:0016791;GO:0016788;GO:0006629;GO:0003824;GO:0042578;GO:0006793;GO:0008962;GO:0008152;GO:0008150;GO:0009987	-	COG1267	I	phosphatidylglycerophosphatase A [Bacillus amyloliquefaciens subsp. plantarum YAU B9601-Y2]	-	-	-	sp|O32124|YUTG_BACSU Uncharacterized protein YutG OS=Bacillus subtilis (strain 168) GN=yutG PE=4 SV=1
gene-LUX28_RS19500	38.505	55.5493	21.4606	0.386335	-1.37207	0.0162117	0.222632	gi|2168040690|ref|NZ_CP089310.1|	3900237	3900668	-	432	LUX28_RS19500	-	-	NOG176498	S	Putative uncharacterized protein [Bacillus amyloliquefaciens subsp. plantarum UCMB5036]	-	-	-	-
gene-LUX28_RS08575	112.035	156.738	67.333	0.42959	-1.21897	0.0163753	0.223358	gi|2168040690|ref|NZ_CP089310.1|	1689421	1690086	+	666	LUX28_RS08575	GO:0044425;GO:0044422;GO:0044461;GO:0006810;GO:0042995;GO:0016020;GO:0015833;GO:0051179;GO:0043228;GO:0030030;GO:0005623;GO:0071705;GO:0071702;GO:0005886;GO:0033036;GO:0071944;GO:0006996;GO:0046903;GO:0032940;GO:0002790;GO:0016043;GO:0008104;GO:0009288;GO:0031224;GO:0071840;GO:0044463;GO:0009425;GO:0043226;GO:0042886;GO:0009987;GO:0008150;GO:0009306;GO:0044781;GO:0044464;GO:0016021;GO:0045184;GO:…	K02419	COG1338	N	flagellar biosynthesis protein FliP [Bacillus amyloliquefaciens subsp. plantarum YAU B9601-Y2]	VFG011932(gi:121612246) (fliP) flagellar biosynthetic protein FliP [Flagella (CVF397)] [Campylobacter jejuni subsp. jejuni 81-176]	-	A0A0F6B111|PHI:10149|STM14_RS07950_(ssaR)|28901|Salmonella_enterica|reduced_virulence	sp|P35528|FLIP_BACSU Flagellar biosynthetic protein FliP OS=Bacillus subtilis (strain 168) GN=fliP PE=3 SV=1
gene-LUX28_RS18130	62.5349	38.6071	86.4627	2.23956	1.16321	0.0163887	0.223358	gi|2168040690|ref|NZ_CP089310.1|	3602530	3602787	-	258	LUX28_RS18130	-	K11184	COG1925	G	phosphocarrier protein Chr [Bacillus amyloliquefaciens FZB42]	-	-	P99143|PHI:11269|PtsH|1280|Staphylococcus_aureus|reduced_virulence	sp|O06976|CRH_BACSU HPr-like protein Crh OS=Bacillus subtilis (strain 168) GN=crh PE=1 SV=1
gene-LUX28_RS04130	1842.69	2356.69	1328.69	0.563796	-0.826756	0.0165404	0.224191	gi|2168040690|ref|NZ_CP089310.1|	802367	803632	+	1266	LUX28_RS04130	GO:0005488;GO:0044237;GO:0005576;GO:0005976;GO:0016837;GO:0043169;GO:0008152;GO:0017144;GO:0010393;GO:0003824;GO:0044248;GO:0043167;GO:0005975;GO:0046872;GO:0045490;GO:0071704;GO:0044238;GO:0016835;GO:0005575;GO:0016052;GO:0003674;GO:0009987;GO:0008150;GO:0016829;GO:0009057;GO:0000272;GO:0009056;GO:1901575;GO:0030570;GO:0045488;GO:0042737;GO:0043170	K01728	COG3866	G	pectate lyase [Bacillus amyloliquefaciens subsp. plantarum UCMB5036]	-	-	Q5H4P5|PHI:6841|Pel|347|Xanthomonas_oryzae|unaffected_pathogenicity	sp|P39116|PLY_BACSU Pectate lyase OS=Bacillus subtilis (strain 168) GN=pel PE=1 SV=1
gene-LUX28_RS03620	310.215	205.81	414.621	2.01458	1.01048	0.0165745	0.224191	gi|2168040690|ref|NZ_CP089310.1|	694570	695430	-	861	LUX28_RS03620	GO:0016021;GO:0016020;GO:0044464;GO:0005886;GO:0005575;GO:0071944;GO:0031224;GO:0044425;GO:0005623	-	NOG24108	S	hypothetical protein [Bacillus sp. 5B6]	-	-	-	sp|O05403|RSIV_BACSU Anti-sigma-V factor RsiV OS=Bacillus subtilis (strain 168) GN=rsiV PE=1 SV=1
gene-LUX28_RS14850	1087.41	573.013	1601.81	2.79541	1.48306	0.0167489	0.225702	gi|2168040690|ref|NZ_CP089310.1|	2972575	2973540	-	966	LUX28_RS14850	-	K06113	COG3507	G	arabinan endo-1,5-alpha-L-arabinosidase [Bacillus amyloliquefaciens subsp. plantarum YAU B9601-Y2]	-	-	-	sp|P94522|EABN1_BACSU Extracellular endo-alpha-(1-&gt;5)-L-arabinanase 1 OS=Bacillus subtilis (strain 168) GN=abnA PE=1 SV=3
gene-LUX28_RS12515	1349.93	918.592	1781.27	1.93913	0.955408	0.0168529	0.226256	gi|2168040690|ref|NZ_CP089310.1|	2522785	2528511	-	5727	LUX28_RS12515	-	-	NOG00135;firmNOG34662	Q	Polyketide synthase type I DfnF [Bacillus amyloliquefaciens subsp. plantarum UCMB5036]	VFG029828(gi:169628036) (pks) Probable polyketide synthase [GPL locus (CVF650)] [Mycobacterium abscessus ATCC 19977]	-	Q63KU5|PHI:7014|GlbC|28450|Burkholderia_pseudomallei|increased_virulence_(hypervirulence)	sp|P40872|PKSM_BACSU Polyketide synthase PksM OS=Bacillus subtilis (strain 168) GN=pksM PE=1 SV=4
gene-LUX28_RS04650	180.484	73.2718	287.696	3.92642	1.97322	0.0173354	0.231869	gi|2168040690|ref|NZ_CP089310.1|	914682	914852	+	171	LUX28_RS04650	-	K06422	-	-	SspE [Bacillus amyloliquefaciens FZB42]	-	-	-	-
gene-LUX28_RS00280	2027.83	1310.19	2745.48	2.09548	1.06728	0.0174962	0.233153	gi|2168040690|ref|NZ_CP089310.1|	53753	53941	+	189	LUX28_RS00280	GO:1901363;GO:0006807;GO:0048856;GO:0008152;GO:0043934;GO:0006265;GO:0044260;GO:0006139;GO:0071103;GO:0030154;GO:0016043;GO:0005488;GO:0030435;GO:0044237;GO:0032502;GO:0006259;GO:0009653;GO:0046483;GO:1901360;GO:0006996;GO:0071840;GO:0009987;GO:0008150;GO:0043170;GO:0048646;GO:0090304;GO:0051276;GO:0003676;GO:0003677;GO:0048869;GO:0034641;GO:0003674;GO:0097159;GO:0003690;GO:0071704;GO:0044238;GO:…	K06423	NOG84566	S	SspF [Bacillus amyloliquefaciens FZB42]	-	-	-	sp|P37549|SSPF_BACSU Protein SspF OS=Bacillus subtilis (strain 168) GN=sspF PE=3 SV=1
gene-LUX28_RS17020	114.391	152.891	75.8906	0.496372	-1.01051	0.0177771	0.236022	gi|2168040690|ref|NZ_CP089310.1|	3383115	3383465	-	351	LUX28_RS17020	-	-	-	-	hypothetical protein RBAM_029840 [Bacillus amyloliquefaciens FZB42]	-	-	-	sp|O32170|YUSD_BACSU Uncharacterized protein YusD OS=Bacillus subtilis (strain 168) GN=yusD PE=4 SV=1
gene-LUX28_RS13785	67.58	94.1213	41.0386	0.436019	-1.19754	0.0180573	0.238861	gi|2168040690|ref|NZ_CP089310.1|	2769847	2770488	-	642	LUX28_RS13785	GO:0009451;GO:0016072;GO:0140102;GO:0008150;GO:0090304;GO:0044424;GO:0031167;GO:0008170;GO:0034641;GO:0003674;GO:0044238;GO:0006725;GO:0006807;GO:0022613;GO:0008757;GO:0006139;GO:0140098;GO:0003824;GO:0044085;GO:0008168;GO:0005737;GO:0043412;GO:0034470;GO:0044237;GO:0000154;GO:0034660;GO:0046483;GO:1901360;GO:0071840;GO:0001510;GO:0009987;GO:0008173;GO:0043170;GO:0008649;GO:0016740;GO:0016433;GO:…	K17462	NOG42898	R	hypothetical protein RBAM_024380 [Bacillus amyloliquefaciens FZB42]	-	-	-	sp|A7Z722|Y2438_BACA2 Uncharacterized methyltransferase RBAM_024380 OS=Bacillus amyloliquefaciens (strain FZB42) GN=yrrT PE=3 SV=1
gene-LUX28_RS18890	617.323	809.22	425.425	0.525722	-0.927628	0.0186226	0.245437	gi|2168040690|ref|NZ_CP089310.1|	3789655	3790089	-	435	LUX28_RS18890	-	-	-	-	hypothetical protein RBAM_033430 [Bacillus amyloliquefaciens FZB42]	-	-	-	sp|P96720|YWQH_BACSU Uncharacterized protein YwqH OS=Bacillus subtilis (strain 168) GN=ywqH PE=4 SV=1
gene-LUX28_RS15585	10399.7	7271.71	13527.8	1.86033	0.895557	0.0188917	0.24583	gi|2168040690|ref|NZ_CP089310.1|	3122835	3123107	-	273	LUX28_RS15585	-	-	-	-	hypothetical protein RBAM_027410 [Bacillus amyloliquefaciens FZB42]	-	-	-	sp|O32073|YTZC_BACSU Uncharacterized protein YtzC OS=Bacillus subtilis (strain 168) GN=ytzC PE=4 SV=1
gene-LUX28_RS02515	5825.86	7386.05	4265.67	0.577531	-0.79203	0.0190352	0.24583	gi|2168040690|ref|NZ_CP089310.1|	524561	524890	+	330	LUX28_RS02515	GO:0031326;GO:0010556;GO:0051252;GO:0008150;GO:0019222;GO:0051171;GO:2001141;GO:0006355;GO:0009889;GO:0080090;GO:2000112;GO:0005488;GO:0065007;GO:0031323;GO:0050789;GO:0010468;GO:0005515;GO:1903506;GO:0003674;GO:0045152;GO:0050794;GO:0060255;GO:0019219	K04749	COG1366	T	RsbV [Bacillus amyloliquefaciens FZB42]	-	-	-	sp|P17903|RSBV_BACSU Anti-sigma-B factor antagonist OS=Bacillus subtilis (strain 168) GN=rsbV PE=1 SV=1
gene-LUX28_RS09860	395.427	265.752	525.102	1.97591	0.98252	0.0190697	0.24583	gi|2168040690|ref|NZ_CP089310.1|	2074703	2074927	-	225	LUX28_RS09860	-	-	-	-	hypothetical protein [Bacillus sp. 916]	-	-	-	-
gene-LUX28_RS13310	53.7383	30.9478	76.5289	2.47284	1.30617	0.0191172	0.24583	gi|2168040690|ref|NZ_CP089310.1|	2684944	2685087	-	144	LUX28_RS13310	-	-	-	-	hypothetical protein [Bacillus sp. 5B6]	-	-	-	sp|C0H452|YQZL_BACSU Uncharacterized protein YqzL OS=Bacillus subtilis (strain 168) GN=yqzL PE=4 SV=1
gene-LUX28_RS19710	304.285	202.004	406.566	2.01266	1.0091	0.0191198	0.24583	gi|2168040690|ref|NZ_CP089310.1|	3939521	3940261	-	741	LUX28_RS19710	-	K07257	COG1861	M	SpsF [Bacillus amyloliquefaciens subsp. plantarum AS43.3]	VFG050160(gb|YP_002392932.1) (kpsU) 3-deoxy-manno-octulosonate cytidylyltransferase [K1 capsule (VF0239)] [Escherichia coli O45:K1:H7 str. S88]	-	-	sp|P39626|SPSF_BACSU Spore coat polysaccharide biosynthesis protein SpsF OS=Bacillus subtilis (strain 168) GN=spsF PE=3 SV=2
gene-LUX28_RS00120	2538.8	3271.3	1806.29	0.552164	-0.856831	0.0191224	0.24583	gi|2168040690|ref|NZ_CP089310.1|	26022	26534	-	513	LUX28_RS00120	GO:0009987;GO:0008150;GO:1901575;GO:0042737;GO:1901361;GO:0009056;GO:0044424;GO:1901565;GO:0044248;GO:0006212;GO:0006208;GO:0009112;GO:0046113;GO:0072529;GO:0034641;GO:0003674;GO:0044464;GO:0005622;GO:0005575;GO:0044238;GO:0071704;GO:0006725;GO:0006807;GO:0046700;GO:0005623;GO:0008152;GO:0017144;GO:0006139;GO:0019860;GO:0003824;GO:0072527;GO:0044270;GO:0005737;GO:0006206;GO:0044237;GO:1901564;GO:…	-	COG1335	Q	Putative isochorismatase (Isochorismate hydrolase) [Bacillus amyloliquefaciens subsp. plantarum UCMB5036]	VFG000933(gb|NP_752613) (entB) isochorismatase [Enterobactin (VF0228)] [Escherichia coli CFT073]	-	-	sp|P37532|YAAI_BACSU Uncharacterized isochorismatase family protein YaaI OS=Bacillus subtilis (strain 168) GN=yaaI PE=3 SV=1
gene-LUX28_RS04040	421.104	268.919	573.289	2.13183	1.09209	0.0191675	0.24583	gi|2168040690|ref|NZ_CP089310.1|	782248	783159	+	912	LUX28_RS04040	-	-	NOG26028	M	putative glycosyltransferase [Bacillus amyloliquefaciens subsp. plantarum UCMB5036]	-	-	-	sp|O06484|YFNF_BACSU Uncharacterized protein YfnF OS=Bacillus subtilis (strain 168) GN=yfnF PE=4 SV=1
gene-LUX28_RS05780	490.184	640.407	339.961	0.530852	-0.913619	0.0191991	0.24583	gi|2168040690|ref|NZ_CP089310.1|	1122029	1122934	+	906	LUX28_RS05780	GO:0046872;GO:0043167;GO:0008150;GO:0008152;GO:0005488;GO:0043169;GO:0003824;GO:0003674	-	COG0179	Q	5-carboxymethyl-2-hydroxymuconate isomerase [Bacillus amyloliquefaciens subsp. plantarum AS43.3]	-	-	A0A0H3LPR7|PHI:9188|BB_RS07570_(BB1518)|518|Bordetella_bronchiseptica|unaffected_pathogenicity	sp|O06724|YISK_BACSU Uncharacterized protein YisK OS=Bacillus subtilis (strain 168) GN=yisK PE=2 SV=1
gene-LUX28_RS14470	377.471	195.32	559.622	2.86516	1.51861	0.0194751	0.24848	gi|2168040690|ref|NZ_CP089310.1|	2885947	2886969	-	1023	LUX28_RS14470	-	-	NOG105830	R	spore coat protein [Bacillus amyloliquefaciens subsp. plantarum UCMB5036]	-	-	-	sp|P37964|YSXE_BACSU Uncharacterized protein YsxE OS=Bacillus subtilis (strain 168) GN=ysxE PE=4 SV=1
gene-LUX28_RS04670	1851.15	2404.61	1297.68	0.539665	-0.889864	0.0196255	0.249514	gi|2168040690|ref|NZ_CP089310.1|	917850	918917	-	1068	LUX28_RS04670	GO:0071944;GO:0005575;GO:0031224;GO:0016020;GO:0016021;GO:0005886;GO:0044464;GO:0044425;GO:0005623	-	-	-	putative membrane protein [Bacillus amyloliquefaciens subsp. plantarum UCMB5036]	-	-	-	sp|P71083|YGAE_BACSU UPF0421 protein YgaE OS=Bacillus subtilis (strain 168) GN=ygaE PE=3 SV=1
gene-LUX28_RS08710	136.248	86.2329	186.263	2.16	1.11103	0.0197763	0.250546	gi|2168040690|ref|NZ_CP089310.1|	1718092	1718394	+	303	LUX28_RS08710	GO:0043229;GO:0042254;GO:0005737;GO:0005488;GO:0044085;GO:0005623;GO:0043228;GO:1901363;GO:0043232;GO:0022613;GO:0003674;GO:0005622;GO:0005575;GO:0044464;GO:0097159;GO:0003676;GO:0003723;GO:0032991;GO:0044424;GO:0044444;GO:0071840;GO:1990904;GO:0005840;GO:0008150;GO:0043226	-	COG1358	J	hypothetical protein RBAM_016460 [Bacillus amyloliquefaciens FZB42]	-	-	-	sp|P32729|YLXQ_BACSU Probable ribosomal protein YlxQ OS=Bacillus subtilis (strain 168) GN=rplGA PE=1 SV=1
gene-LUX28_RS19120	816.408	1046.89	585.926	0.559683	-0.837319	0.0198581	0.2507	gi|2168040690|ref|NZ_CP089310.1|	3830144	3831169	-	1026	LUX28_RS19120	GO:0016829;GO:0051188;GO:0019720;GO:0008150;GO:0032549;GO:0032555;GO:0001882;GO:0044249;GO:0019637;GO:0006732;GO:0005525;GO:0036094;GO:0003674;GO:0044238;GO:0006807;GO:1901576;GO:0051186;GO:0043169;GO:0018130;GO:0003824;GO:0009058;GO:0048037;GO:0061798;GO:0019008;GO:0032553;GO:0019001;GO:0006777;GO:0000166;GO:0001883;GO:1901564;GO:0044237;GO:0046483;GO:1901566;GO:0051536;GO:1901265;GO:1901360;GO:…	K03639	COG2896	H	Molybdenum cofactor biosynthesis protein A [Bacillus amyloliquefaciens subsp. plantarum YAU B9601-Y2]	-	-	P9WJS3|PHI:7746|Rv3109|1773|Mycobacterium_tuberculosis|reduced_virulence__unaffected_pathogenicity	sp|A7Z9P0|MOAA_BACA2 Cyclic pyranopterin monophosphate synthase OS=Bacillus amyloliquefaciens (strain FZB42) GN=moaA PE=3 SV=1
gene-LUX28_RS17005	501.614	654.032	349.196	0.533912	-0.905325	0.0199562	0.251057	gi|2168040690|ref|NZ_CP089310.1|	3380277	3381092	-	816	LUX28_RS17005	GO:0005886;GO:0044464;GO:0051234;GO:0071944;GO:0005575;GO:0071705;GO:0071702;GO:0006811;GO:0006865;GO:0015711;GO:0016020;GO:0006810;GO:0006820;GO:0008150;GO:0046942;GO:0051179;GO:0015849;GO:0005623	K02073	COG1464	P	hypothetical protein RBAM_029810 [Bacillus amyloliquefaciens FZB42]	VFG045346(gb|NP_933683) (IlpA) immunogenic lipoprotein A [IlpA (VF0513)] [Vibrio vulnificus YJ016]	-	Q97T11|PHI:2732|MetQ|1313|Streptococcus_pneumoniae|unaffected_pathogenicity__reduced_virulence	sp|O32167|METQ_BACSU Methionine-binding lipoprotein MetQ OS=Bacillus subtilis (strain 168) GN=metQ PE=1 SV=1
gene-LUX28_RS07710	4339.93	2957.78	5722.09	1.93459	0.952027	0.0205571	0.257642	gi|2168040690|ref|NZ_CP089310.1|	1518797	1519774	+	978	LUX28_RS07710	GO:0046496;GO:0005975;GO:0009126;GO:0090407;GO:0009127;GO:0009124;GO:0006163;GO:0072525;GO:1901575;GO:0019363;GO:0009185;GO:0009259;GO:0009145;GO:0009199;GO:0008152;GO:0019359;GO:0006165;GO:0009152;GO:0019439;GO:0009165;GO:0006732;GO:0004739;GO:0072521;GO:0009144;GO:0006725;GO:0044238;GO:0046434;GO:0034641;GO:0046031;GO:0016052;GO:0009260;GO:0032787;GO:0009123;GO:0006164;GO:0051188;GO:0009166;GO:…	K00162	COG0022	C	hypothetical protein RBAM_014430 [Bacillus amyloliquefaciens FZB42]	VFG016506(gi:71894295) (pdhB) pyruvate dehydrogenase E1 component, beta subunit [PDH-B (CVF588)] [Mycoplasma synoviae 53]	-	A5IXN3|PHI:4610|PdhB|2110|Mycoplasma_agalactiae|reduced_virulence	sp|P21882|ODPB_BACSU Pyruvate dehydrogenase E1 component subunit beta OS=Bacillus subtilis (strain 168) GN=pdhB PE=3 SV=2
gene-LUX28_RS00390	330.645	434.871	226.419	0.520657	-0.941595	0.0206812	0.257642	gi|2168040690|ref|NZ_CP089310.1|	73616	74353	+	738	LUX28_RS00390	-	K07114	COG2304	R	hypothetical protein MUS_0072 [Bacillus amyloliquefaciens Y2]	-	-	-	sp|P37561|YABS_BACSU Uncharacterized protein YabS OS=Bacillus subtilis (strain 168) GN=yabS PE=4 SV=1
gene-LUX28_RS02785	17613	26567.7	8658.24	0.325893	-1.61753	0.0206944	0.257642	gi|2168040690|ref|NZ_CP089310.1|	560252	561289	+	1038	LUX28_RS02785	GO:0043167;GO:0000041;GO:0051234;GO:0005575;GO:0097159;GO:0044464;GO:0003674;GO:0006811;GO:0036094;GO:0016709;GO:0008150;GO:0050660;GO:0070838;GO:0006824;GO:0016705;GO:0004499;GO:0006812;GO:0006813;GO:0005488;GO:0072511;GO:0050661;GO:0000166;GO:0006829;GO:0071944;GO:1901265;GO:0043168;GO:0005886;GO:0030001;GO:0004497;GO:0015672;GO:0008152;GO:0005623;GO:0051179;GO:1901363;GO:0016491;GO:0050662;GO:…	K07222	COG2072	P	hypothetical protein [Bacillus sp. 916]	-	-	-	sp|A7Z1S7|CZCO_BACA2 Uncharacterized oxidoreductase CzcO OS=Bacillus amyloliquefaciens (strain FZB42) GN=czcO PE=3 SV=1
gene-LUX28_RS09090	53.9676	75.5771	32.3582	0.428147	-1.22382	0.0211443	0.261473	gi|2168040690|ref|NZ_CP089310.1|	1853990	1854265	+	276	LUX28_RS09090	-	-	-	-	hypothetical protein BANAU_1694 [Bacillus amyloliquefaciens subsp. plantarum YAU B9601-Y2]	-	-	-	sp|O31797|YMZC_BACSU Uncharacterized protein YmzC OS=Bacillus subtilis (strain 168) GN=ymzC PE=1 SV=1
gene-LUX28_RS05485	738.149	443.228	1033.07	2.33078	1.22081	0.0211475	0.261473	gi|2168040690|ref|NZ_CP089310.1|	1061983	1062483	-	501	LUX28_RS05485	GO:0005488;GO:0043167;GO:0005737;GO:0046872;GO:0051704;GO:0044419;GO:0044464;GO:0005575;GO:0005622;GO:0004497;GO:0003674;GO:0008152;GO:0043169;GO:0008150;GO:0009405;GO:0016491;GO:0005623;GO:0016020;GO:0055114;GO:0044424;GO:0003824	-	COG2329	S	hypothetical protein BACAU_0994 [Bacillus amyloliquefaciens subsp. plantarum CAU B946]	-	-	-	sp|P38049|HMOB_BACSU Heme-degrading monooxygenase HmoB OS=Bacillus subtilis (strain 168) GN=hmoB PE=1 SV=1
gene-LUX28_RS00275	659.281	828.774	489.789	0.59098	-0.758818	0.0214519	0.264329	gi|2168040690|ref|NZ_CP089310.1|	53330	53590	+	261	LUX28_RS00275	GO:0030435;GO:0030154;GO:0005737;GO:0005622;GO:0005575;GO:0044464;GO:0009653;GO:0048869;GO:0032502;GO:0009987;GO:0008150;GO:0043934;GO:0048856;GO:0005623;GO:0044424;GO:0048646	-	COG4466	S	hypothetical protein BSU00440 [Bacillus subtilis subsp. subtilis str. 168]	-	-	-	sp|P37466|VEG_BACSU Protein Veg OS=Bacillus subtilis (strain 168) GN=veg PE=1 SV=1
gene-LUX28_RS05015	2712.75	1147.42	4278.08	3.72843	1.89857	0.0216213	0.265507	gi|2168040690|ref|NZ_CP089310.1|	971954	972493	+	540	LUX28_RS05015	GO:0009653;GO:0048869;GO:0032502;GO:0005575;GO:0048646;GO:0016020;GO:0048856;GO:0030154;GO:0009987;GO:0008150;GO:0030435;GO:0043934	-	NOG81021	S	Lipoprotein yhcN [Bacillus amyloliquefaciens subsp. plantarum CAU B946]	-	-	-	sp|P54598|YHCN_BACSU Lipoprotein YhcN OS=Bacillus subtilis (strain 168) GN=yhcN PE=1 SV=2
gene-LUX28_RS06985	314.265	204.427	424.103	2.0746	1.05283	0.0221337	0.270874	gi|2168040690|ref|NZ_CP089310.1|	1332727	1333734	-	1008	LUX28_RS06985	-	-	-	-	Putative uncharacterized protein [Bacillus amyloliquefaciens subsp. plantarum UCMB5036]	-	-	-	-
gene-LUX28_RS11640	577.921	397.48	758.363	1.90793	0.932007	0.0222098	0.270884	gi|2168040690|ref|NZ_CP089310.1|	2340724	2340876	+	153	LUX28_RS11640	-	-	-	-	hypothetical protein RBAM_020300 [Bacillus amyloliquefaciens FZB42]	-	-	-	sp|C0H444|YPZG_BACSU Uncharacterized protein YpzG OS=Bacillus subtilis (strain 168) GN=ypzG PE=4 SV=1
gene-LUX28_RS10110	5187.92	3703.56	6672.29	1.80159	0.849267	0.0223816	0.271171	gi|2168040690|ref|NZ_CP089310.1|	2118676	2119140	+	465	LUX28_RS10110	GO:0005618;GO:0071944;GO:0005575;GO:0044464;GO:0031160;GO:0030312;GO:0005623	-	-	-	Spore germination protein gerT [Bacillus amyloliquefaciens subsp. plantarum CAU B946]	-	-	-	sp|Q65IG4|GERT_BACLD Spore germination protein GerT OS=Bacillus licheniformis (strain DSM 13 / ATCC 14580) GN=gerT PE=3 SV=1
gene-LUX28_RS02325	329.035	229.273	428.796	1.87024	0.903224	0.0224262	0.271171	gi|2168040690|ref|NZ_CP089310.1|	493093	494370	-	1278	LUX28_RS02325	GO:0015075;GO:0008150;GO:0034220;GO:0031224;GO:0006812;GO:0022804;GO:0015318;GO:0005215;GO:0015291;GO:0044464;GO:0016021;GO:0055085;GO:0005575;GO:0051234;GO:0003674;GO:0006811;GO:0022890;GO:0051179;GO:0005623;GO:0098655;GO:0046873;GO:0016020;GO:0044425;GO:0006810;GO:0022857;GO:0005886;GO:0015293;GO:0071944;GO:0030001;GO:0008324	K03322	COG1914	P	putative manganese transport protein mntH [Bacillus amyloliquefaciens subsp. plantarum YAU B9601-Y2]	-	-	A0A2R6UD96|PHI:8587|MntH2|1351|Enterococcus_faecalis|unaffected_pathogenicity__reduced_virulence	sp|P96593|MNTH_BACSU Divalent metal cation transporter MntH OS=Bacillus subtilis (strain 168) GN=mntH PE=1 SV=1
gene-LUX28_RS10605	463.02	586.416	339.623	0.57915	-0.78799	0.0224594	0.271171	gi|2168040690|ref|NZ_CP089310.1|	2193778	2194386	+	609	LUX28_RS10605	-	-	COG1670	J	N-acetyltransferase GCN5 [Bacillus amyloliquefaciens subsp. plantarum CAU B946]	-	-	-	sp|P40586|YIW2_YEAST Uncharacterized protein YIR042C OS=Saccharomyces cerevisiae (strain ATCC 204508 / S288c) GN=YIR042C PE=4 SV=1
gene-LUX28_RS01320	695.051	489.325	900.778	1.84086	0.880377	0.0225498	0.271352	gi|2168040690|ref|NZ_CP089310.1|	267759	269933	-	2175	LUX28_RS01320	GO:0044425;GO:0005575;GO:0071944;GO:0031224;GO:0016020;GO:0016021;GO:0005886;GO:0044464;GO:0005623	-	COG3409	M	putative pepdidoglycan binding protein [Bacillus amyloliquefaciens subsp. plantarum UCMB5036]	-	-	-	sp|O31447|YBFG_BACSU Uncharacterized protein YbfG OS=Bacillus subtilis (strain 168) GN=ybfG PE=3 SV=1
gene-LUX28_RS06495	2371.81	3011.24	1732.38	0.575305	-0.797602	0.0228194	0.273681	gi|2168040690|ref|NZ_CP089310.1|	1244851	1247808	+	2958	LUX28_RS06495	-	K00123	COG3383	C	YjgC [Bacillus sp. 916]	VFG017490(gi:120402877) (nuoG) NADH-quinone oxidoreductase, chain G [NuoG (CVF620)] [Mycobacterium vanbaalenii PYR-1]	-	P33937|PHI:10522|NapA|562|Escherichia_coli|reduced_virulence	sp|O34720|YJGC_BACSU Probable oxidoreductase YjgC OS=Bacillus subtilis (strain 168) GN=yjgC PE=3 SV=1
gene-LUX28_RS12805	1470.96	1022.91	1919.01	1.87602	0.907679	0.0229296	0.274089	gi|2168040690|ref|NZ_CP089310.1|	2599940	2601220	-	1281	LUX28_RS12805	GO:0006807;GO:0070011;GO:0048856;GO:0043934;GO:0008152;GO:0003824;GO:0019538;GO:0030154;GO:0030435;GO:1901564;GO:0032502;GO:0006508;GO:0016787;GO:0009653;GO:0009987;GO:0008150;GO:0008233;GO:0043170;GO:0048646;GO:0140096;GO:0003674;GO:0048869;GO:0017171;GO:0008236;GO:0044238;GO:0071704	K06399	COG0750	M	stage IV sporulation protein B [Bacillus amyloliquefaciens IT-45]	-	-	-	sp|P17896|SP4B_BACSU SpoIVB peptidase OS=Bacillus subtilis (strain 168) GN=spoIVB PE=1 SV=2
gene-LUX28_RS08440	1995.86	1360.65	2631.08	1.9337	0.951362	0.0233985	0.277262	gi|2168040690|ref|NZ_CP089310.1|	1665139	1666296	+	1158	LUX28_RS08440	GO:0032553;GO:0000166;GO:0019752;GO:0044237;GO:0016877;GO:0016874;GO:0043436;GO:1901265;GO:0006091;GO:0043169;GO:0003824;GO:0004774;GO:0016878;GO:0008144;GO:0003674;GO:0032559;GO:0036094;GO:0044238;GO:0009060;GO:0008150;GO:0032555;GO:0005524;GO:0016999;GO:0072350;GO:0005488;GO:0044281;GO:0043168;GO:0015980;GO:0006099;GO:1901363;GO:0017144;GO:0008152;GO:0017076;GO:0055114;GO:0030554;GO:0046872;GO:…	K01903	COG0045	C	succinyl-CoA synthetase subunit beta [Bacillus amyloliquefaciens FZB42]	-	-	-	sp|A7Z4M9|SUCC_BACA2 Succinyl-CoA ligase [ADP-forming] subunit beta OS=Bacillus amyloliquefaciens (strain FZB42) GN=sucC PE=3 SV=1
gene-LUX28_RS17730	280.881	188.896	372.867	1.97393	0.98107	0.0234224	0.277262	gi|2168040690|ref|NZ_CP089310.1|	3518770	3519231	+	462	LUX28_RS17730	GO:0016740;GO:0016746;GO:0003674;GO:0003824	-	NOG224292	R	hypothetical protein RBAM_031150 [Bacillus amyloliquefaciens FZB42]	-	gb|BAD14386.1|ARO:3002573|AAC(6&apos;)-Iae [Pseudomonas aeruginosa]	-	sp|O32248|YVBK_BACSU Uncharacterized N-acetyltransferase YvbK OS=Bacillus subtilis (strain 168) GN=yvbK PE=1 SV=1
gene-LUX28_RS17925	102.046	65.5699	138.521	2.11258	1.079	0.0235466	0.277262	gi|2168040690|ref|NZ_CP089310.1|	3563984	3564949	-	966	LUX28_RS17925	GO:0003674;GO:0071704;GO:0044238;GO:0000271;GO:0005976;GO:0009059;GO:0005975;GO:0003824;GO:0043170;GO:0016051;GO:0009058;GO:0016740;GO:1901576;GO:0008150;GO:0008152	K19431	COG5039	M	hypothetical protein RBAM_031530 [Bacillus amyloliquefaciens FZB42]	VFG048858 (KPK_1657) hypothetical protein [Capsule (CVF854)] [Klebsiella pneumoniae 342]	-	-	sp|P71065|EPSO_BACSU Putative pyruvyl transferase EpsO OS=Bacillus subtilis (strain 168) GN=epsO PE=2 SV=1
gene-LUX28_RS14535	5461.38	3287.63	7635.13	2.32238	1.2156	0.0235502	0.277262	gi|2168040690|ref|NZ_CP089310.1|	2902482	2903756	-	1275	LUX28_RS14535	GO:0071702;GO:0006457;GO:0071705;GO:0006464;GO:0043412;GO:0005737;GO:1901564;GO:0044237;GO:0018193;GO:0003824;GO:0018208;GO:0051301;GO:0006807;GO:0003674;GO:0044238;GO:0045184;GO:0044424;GO:0140096;GO:0036211;GO:0042886;GO:0008150;GO:0033036;GO:0016853;GO:0008104;GO:0006810;GO:0044260;GO:0019538;GO:0007049;GO:0044267;GO:0005623;GO:0015833;GO:0003755;GO:0051179;GO:0008152;GO:0000413;GO:0071704;GO:…	K03545	COG0544	O	trigger factor [Bacillus amyloliquefaciens FZB42]	VFG005549(gi:116516755) (tig/ropA) trigger factor [Trigger factor (CVF149)] [Streptococcus pneumoniae D39]	-	-	sp|A7Z7B3|TIG_BACA2 Trigger factor OS=Bacillus amyloliquefaciens (strain FZB42) GN=tig PE=3 SV=1
gene-LUX28_RS09215	1466.79	2139.07	794.519	0.371432	-1.42883	0.0235804	0.277262	gi|2168040690|ref|NZ_CP089310.1|	1883253	1883438	+	186	LUX28_RS09215	-	-	-	-	hypothetical protein B938_09015 [Bacillus amyloliquefaciens subsp. plantarum AS43.3]	-	-	-	-
gene-LUX28_RS05360	1068.12	511.105	1625.13	3.17963	1.66886	0.0236745	0.277463	gi|2168040690|ref|NZ_CP089310.1|	1040629	1041396	+	768	LUX28_RS05360	GO:0003674;GO:0071944;GO:0005575;GO:0005886;GO:0044464;GO:0016021;GO:0005623;GO:0008150;GO:0008152;GO:0003824;GO:0044425;GO:0031224;GO:0016020	-	COG1024	I	enoyl-CoA hydratase [Bacillus amyloliquefaciens subsp. plantarum CAU B946]	-	-	A0A088U4K2|PHI:9577|PaaB|95486|Burkholderia_cenocepacia|reduced_virulence	sp|O07533|YHAR_BACSU Putative enoyl-CoA hydratase/isomerase YhaR OS=Bacillus subtilis (strain 168) GN=yhaR PE=3 SV=4
gene-LUX28_RS20895	143.22	187.942	98.4975	0.524085	-0.932127	0.0240678	0.280763	gi|2168040690|ref|NZ_CP089310.1|	4183587	4183796	-	210	LUX28_RS20895	-	-	-	-	hypothetical protein BANAU_3925 [Bacillus amyloliquefaciens subsp. plantarum YAU B9601-Y2]	-	-	-	-
gene-LUX28_RS04930	606.663	427.927	785.399	1.83536	0.876062	0.0241123	0.280763	gi|2168040690|ref|NZ_CP089310.1|	956001	957896	+	1896	LUX28_RS04930	GO:0016740;GO:0140096;GO:0036211;GO:0004672;GO:0043170;GO:0009987;GO:0008150;GO:0071704;GO:0044238;GO:0016773;GO:0003674;GO:0016301;GO:0006468;GO:0044267;GO:0019538;GO:0044260;GO:0003824;GO:0006793;GO:0008152;GO:0016772;GO:0016310;GO:0006807;GO:0006796;GO:0006464;GO:0044237;GO:1901564;GO:0043412	K07180	COG2766	T	hypothetical protein RBAM_009250 [Bacillus amyloliquefaciens FZB42]	-	-	-	sp|P39134|PRKA_BACSU Protein PrkA OS=Bacillus subtilis (strain 168) GN=prkA PE=3 SV=1
gene-LUX28_RS14480	1383.12	762.468	2003.78	2.62801	1.39397	0.0246108	0.285295	gi|2168040690|ref|NZ_CP089310.1|	2889058	2890347	-	1290	LUX28_RS14480	GO:0051188;GO:0008150;GO:0044249;GO:0044424;GO:0008144;GO:0033014;GO:0036094;GO:0006778;GO:0034641;GO:0003674;GO:0006725;GO:0006807;GO:1901576;GO:0051186;GO:0030170;GO:0009058;GO:0016769;GO:0048037;GO:0018130;GO:0003824;GO:0016866;GO:0005737;GO:0019438;GO:0044237;GO:1901564;GO:1901566;GO:0046483;GO:1901360;GO:0044271;GO:0008483;GO:0006779;GO:0046148;GO:0070279;GO:0009987;GO:0016740;GO:0033013;GO:…	K01845	COG0001	H	glutamate-1-semialdehyde aminotransferase [Bacillus amyloliquefaciens FZB42]	VFG013203(gi:170719024) (hemL) glutamate-1-semialdehyde-2,1-aminomutase [Heme biosynthesis (CVF506)] [Haemophilus somnus 2336]	-	Q4UYA7|PHI:3950|XC_0892|339|Xanthomonas_campestris|reduced_virulence	sp|A7Z7A2|GSA2_BACA2 Glutamate-1-semialdehyde 2,1-aminomutase 2 OS=Bacillus amyloliquefaciens (strain FZB42) GN=hemL2 PE=3 SV=1
gene-LUX28_RS20445	161.26	106.393	216.127	2.03141	1.02248	0.0246601	0.285295	gi|2168040690|ref|NZ_CP089310.1|	4091164	4091526	+	363	LUX28_RS20445	-	-	-	-	hypothetical protein RBAM_036540 [Bacillus amyloliquefaciens FZB42]	-	-	-	-
gene-LUX28_RS02670	3.09553	6.19106	0	0	-Inf	0.0251396	0.289776	gi|2168040690|ref|NZ_CP089310.1|	543025	543270	-	246	LUX28_RS02670	-	K07478	COG2256	L	recombination factor protein RarA [Bacillus sp. 916]	-	-	-	-
gene-LUX28_RS17915	4561.19	2041.75	7080.64	3.46793	1.79408	0.0252084	0.289776	gi|2168040690|ref|NZ_CP089310.1|	3562364	3563674	-	1311	LUX28_RS17915	GO:0065007;GO:0003676;GO:0097747;GO:0003899;GO:0010628;GO:0009893;GO:0003674;GO:0003677;GO:0008150;GO:0051254;GO:0048518;GO:0006355;GO:0009889;GO:0080090;GO:0019438;GO:0016779;GO:0019219;GO:0046483;GO:0016987;GO:0034654;GO:0016772;GO:0006807;GO:0045893;GO:0003824;GO:0018130;GO:0140098;GO:0009058;GO:0006351;GO:0071704;GO:0043254;GO:0097159;GO:1901362;GO:0010468;GO:0009987;GO:0019222;GO:0001130;GO:…	K03092	COG1508	K	SigL [Bacillus sp. 916]	VFG042736(gi:15599658) (rpoN) RNA polymerase factor sigma-54 [type IV pili (AI097)] [Pseudomonas aeruginosa PAO1]	-	Q8Y2C8|PHI:5419|RpoN1|305|Ralstonia_solanacearum|reduced_virulence	sp|P24219|RP54_BACSU RNA polymerase sigma-54 factor OS=Bacillus subtilis (strain 168) GN=sigL PE=3 SV=1
gene-LUX28_RS08350	602.919	417.308	788.53	1.88956	0.918054	0.0253975	0.290978	gi|2168040690|ref|NZ_CP089310.1|	1649011	1649751	+	741	LUX28_RS08350	GO:0008150;GO:0032787;GO:0006629;GO:0046394;GO:0044255;GO:0044249;GO:0030497;GO:0044283;GO:0008610;GO:0036094;GO:0003674;GO:0044238;GO:1901576;GO:0016053;GO:0051287;GO:0003824;GO:0072330;GO:0004312;GO:0009058;GO:0048037;GO:0006633;GO:0050661;GO:0000166;GO:0019752;GO:0044237;GO:0102131;GO:1901265;GO:0043436;GO:0004316;GO:0006631;GO:0009987;GO:0016746;GO:0016747;GO:0006082;GO:0016740;GO:0071704;GO:…	K00059	COG1028	QI	hypothetical protein RBAM_015740 [Bacillus amyloliquefaciens FZB42]	VFG038840(gi:507521851) (flmH) flagellar-related 3-oxoacyl-ACP reductase [Polar flagella (VF0473)] [Aeromonas hydrophila ML09-119]	-	Q8Y0J2|PHI:5271|FabG1|305|Ralstonia_solanacearum|lethal	sp|P51831|FABG_BACSU 3-oxoacyl-[acyl-carrier-protein] reductase FabG OS=Bacillus subtilis (strain 168) GN=fabG PE=3 SV=3
gene-LUX28_RS20930	1570.26	2014.89	1125.62	0.558652	-0.839978	0.0255176	0.290978	gi|2168040690|ref|NZ_CP089310.1|	4189346	4190002	-	657	LUX28_RS20930	-	-	COG2120	S	Uncharacterized proteins, LmbE homologs [Bacillus amyloliquefaciens subsp. plantarum UCMB5036]	-	-	-	sp|P71311|YAIS_ECOLI Uncharacterized deacetylase YaiS OS=Escherichia coli (strain K12) GN=yaiS PE=3 SV=1
gene-LUX28_RS20925	1269.24	1641.28	897.188	0.546639	-0.87134	0.0255556	0.290978	gi|2168040690|ref|NZ_CP089310.1|	4188015	4189349	-	1335	LUX28_RS20925	-	-	COG0438	M	hypothetical protein BANAU_3932 [Bacillus amyloliquefaciens subsp. plantarum YAU B9601-Y2]	VFG048887 (Kvar_1556) group 1 glycosyl transferase [Capsule (CVF854)] [Klebsiella variicola At-22]	-	Q6XVV0|PHI:10400|Sfgtr4_(ORF186)|623|Shigella_flexneri|reduced_virulence	sp|Q59002|Y1607_METJA Uncharacterized glycosyltransferase MJ1607 OS=Methanocaldococcus jannaschii (strain ATCC 43067 / DSM 2661 / JAL-1 / JCM 10045 / NBRC 100440) GN=MJ1607 PE=3 SV=1
gene-LUX28_RS01950	147.2	198.496	95.9033	0.48315	-1.04946	0.0257457	0.292217	gi|2168040690|ref|NZ_CP089310.1|	418588	419379	+	792	LUX28_RS01950	GO:0006865;GO:0015711;GO:0005886;GO:0044464;GO:0051234;GO:0071944;GO:0005575;GO:0071705;GO:0006811;GO:0071702;GO:0006820;GO:0008150;GO:0046942;GO:0051179;GO:0005623;GO:0015849;GO:0016020;GO:0006810	K16961	COG0834	E	hypothetical protein RBAM_003920 [Bacillus amyloliquefaciens FZB42]	VFG041139(gi:206558740) (bscS) periplasmic solute-binding protein [T6SS (SS193)] [Burkholderia cenocepacia J2315]	-	Q9K035|PHI:8621|Cbp_(NMB0787)|487|Neisseria_meningitidis|reduced_virulence__unaffected_pathogenicity	sp|P54952|YXEM_BACSU Probable amino-acid-binding protein YxeM OS=Bacillus subtilis (strain 168) GN=yxeM PE=1 SV=1
gene-LUX28_RS19925	34.5031	50.6116	18.3945	0.363445	-1.46019	0.0260628	0.294886	gi|2168040690|ref|NZ_CP089310.1|	3979342	3980022	+	681	LUX28_RS19925	GO:0005623;GO:0044425;GO:0005886;GO:0044464;GO:0016020;GO:0016021;GO:0031224;GO:0071944;GO:0005575	-	COG1346	M	hypothetical protein RBAM_035590 [Bacillus amyloliquefaciens FZB42]	-	-	-	sp|P39590|YWBG_BACSU Uncharacterized protein YwbG OS=Bacillus subtilis (strain 168) GN=ywbG PE=3 SV=2
gene-LUX28_RS09310	523.499	338.352	708.646	2.0944	1.06654	0.0261816	0.295302	gi|2168040690|ref|NZ_CP089310.1|	1898691	1899512	+	822	LUX28_RS09310	GO:0044425;GO:0016020;GO:0016021;GO:0044464;GO:0005886;GO:0071944;GO:0031224;GO:0005575;GO:0005623	-	COG4195	S	hypothetical protein B938_09115 [Bacillus amyloliquefaciens subsp. plantarum AS43.3]	-	-	-	sp|O31815|YNDL_BACSU UPF0714 protein YndL OS=Bacillus subtilis (strain 168) GN=yndL PE=2 SV=1
gene-LUX28_RS00180	393.233	509.613	276.853	0.54326	-0.880284	0.026559	0.298273	gi|2168040690|ref|NZ_CP089310.1|	36484	37098	+	615	LUX28_RS00180	GO:0003674;GO:0003824;GO:0016787	-	COG4915	S	Protein xpaC [Bacillus amyloliquefaciens subsp. plantarum CAU B946]	-	-	-	sp|P37467|XPAC_BACSU Protein XpaC OS=Bacillus subtilis (strain 168) GN=xpaC PE=4 SV=1
gene-LUX28_RS10155	397.314	513.664	280.965	0.546982	-0.870436	0.0266108	0.298273	gi|2168040690|ref|NZ_CP089310.1|	2123502	2124992	+	1491	LUX28_RS10155	GO:0003674;GO:0016021;GO:0022857;GO:0044464;GO:0005886;GO:0071944;GO:0051234;GO:0005575;GO:0055085;GO:0005215;GO:0044425;GO:0006810;GO:0016020;GO:0031224;GO:0051179;GO:0005623;GO:0008150	K03307	COG0591	E	putative Na+/metabolite permease [Bacillus amyloliquefaciens subsp. plantarum UCMB5036]	-	-	-	sp|O34745|YODF_BACSU Uncharacterized symporter YodF OS=Bacillus subtilis (strain 168) GN=yodF PE=2 SV=1
gene-LUX28_RS20495	601.605	424.745	778.465	1.83278	0.874036	0.0269105	0.300695	gi|2168040690|ref|NZ_CP089310.1|	4100437	4101348	+	912	LUX28_RS20495	-	K20459	COG1131	V	MrsF [Bacillus sp. 5B6]	VFG050113(gb|YP_002336033.1) (cesC) ABC transporter ATP-binding protein, CesC [Cereulide (VF0583)] [Bacillus cereus AH187]	gb|AAA99504.1|ARO:3002987|bcrA [Bacillus licheniformis]	Q53763|PHI:6324|StpC|1280|Staphylococcus_aureus|unaffected_pathogenicity	sp|P42332|BCRA_BACLI Bacitracin transport ATP-binding protein BcrA OS=Bacillus licheniformis GN=bcrA PE=3 SV=1
gene-LUX28_RS08520	39.4329	57.5219	21.3439	0.371057	-1.43029	0.0271259	0.301385	gi|2168040690|ref|NZ_CP089310.1|	1681881	1682324	+	444	LUX28_RS08520	GO:0045184;GO:0005575;GO:0051234;GO:0044464;GO:0044781;GO:0015031;GO:0006935;GO:0006928;GO:0001539;GO:0042221;GO:0042330;GO:0009288;GO:0043226;GO:0042886;GO:0008150;GO:0009987;GO:0040011;GO:0097588;GO:0071840;GO:0033036;GO:0071944;GO:0006996;GO:0005886;GO:0071702;GO:0071705;GO:0051674;GO:0008104;GO:0048870;GO:0016043;GO:0009605;GO:0016020;GO:0071973;GO:0042995;GO:0006810;GO:0050896;GO:0030030;GO:…	K02413	COG2882	N	flagellar biosynthesis chaperone [Bacillus amyloliquefaciens FZB42]	-	-	-	sp|P20487|FLIJ_BACSU Flagellar FliJ protein OS=Bacillus subtilis (strain 168) GN=fliJ PE=1 SV=3
gene-LUX28_RS19425	556.572	391.97	721.174	1.83987	0.879605	0.0271397	0.301385	gi|2168040690|ref|NZ_CP089310.1|	3887565	3888281	-	717	LUX28_RS19425	GO:0005623;GO:1901363;GO:0016070;GO:0008152;GO:0051252;GO:2001141;GO:0044260;GO:0010467;GO:0009059;GO:0031323;GO:0003700;GO:0097659;GO:0005488;GO:1903506;GO:0060255;GO:0051540;GO:0051539;GO:0044271;GO:0009987;GO:0019222;GO:0043170;GO:0034645;GO:0046872;GO:0050789;GO:0043167;GO:0010468;GO:0005575;GO:0005622;GO:0006351;GO:0071704;GO:0097159;GO:1901362;GO:0044464;GO:0031326;GO:1901576;GO:0006807;GO:…	K01420	COG0664	T	Fnr [Bacillus amyloliquefaciens FZB42]	-	-	-	sp|P46908|FNR_BACSU Anaerobic regulatory protein OS=Bacillus subtilis (strain 168) GN=fnr PE=2 SV=1
gene-LUX28_RS06900	292.964	197.236	388.693	1.9707	0.97871	0.02733	0.302564	gi|2168040690|ref|NZ_CP089310.1|	1319027	1319926	+	900	LUX28_RS06900	GO:0044248;GO:0045229;GO:0008234;GO:0071704;GO:0044238;GO:0003674;GO:0009987;GO:0008150;GO:0071555;GO:0071840;GO:0009056;GO:0140096;GO:0043170;GO:0008233;GO:1901564;GO:0044237;GO:0016043;GO:0044036;GO:0016787;GO:0006508;GO:0008152;GO:0070011;GO:0071554;GO:0006807;GO:0019538;GO:0003824;GO:0016998;GO:0044260	-	COG0791	M	gamma-D-glutamyl-L-diaminoacid endopeptidase [Bacillus amyloliquefaciens subsp. plantarum UCMB5036]	VFG043441(gi:294623697) (sagA) SagA [Fibronectin-binding protein (AI158)] [Enterococcus faecium U0317]	-	-	sp|O35010|YKFC_BACSU Gamma-D-glutamyl-L-lysine endopeptidase OS=Bacillus subtilis (strain 168) GN=ykfC PE=1 SV=2
gene-LUX28_RS01440	227.519	293.117	161.921	0.55241	-0.856188	0.0284405	0.313892	gi|2168040690|ref|NZ_CP089310.1|	292252	292641	+	390	LUX28_RS01440	GO:0044425;GO:0050896;GO:0003824;GO:0019439;GO:0055114;GO:0016020;GO:0016491;GO:0005623;GO:0008152;GO:0005886;GO:0071944;GO:0009636;GO:0044237;GO:0031224;GO:0009056;GO:0009987;GO:0008150;GO:0003674;GO:0044464;GO:0016021;GO:0006725;GO:0005575;GO:0042221;GO:0044248	K15977	COG2259	S	hypothetical protein B938_01195 [Bacillus amyloliquefaciens subsp. plantarum AS43.3]	-	-	-	sp|P96694|MHQP_BACSU Putative oxidoreductase MhqP OS=Bacillus subtilis (strain 168) GN=mhqP PE=2 SV=1
gene-LUX28_RS06195	138.58	92.7037	184.456	1.98974	0.992579	0.0285853	0.314526	gi|2168040690|ref|NZ_CP089310.1|	1199244	1200014	+	771	LUX28_RS06195	GO:0042724;GO:0051188;GO:0072528;GO:0008150;GO:0044424;GO:0044249;GO:0019637;GO:0044272;GO:0042357;GO:0006732;GO:0044283;GO:0042364;GO:0034641;GO:0003674;GO:0006725;GO:0009229;GO:0006807;GO:1901576;GO:0051186;GO:0006766;GO:0072527;GO:0018130;GO:0003824;GO:0006767;GO:0009058;GO:0019438;GO:0005737;GO:1901564;GO:0044237;GO:0009110;GO:0006790;GO:0046483;GO:1901566;GO:1901360;GO:0006796;GO:0044271;GO:…	K03149	COG2022	H	thiazole synthase [Bacillus sp. 5B6]	-	-	-	sp|A7Z3F8|THIG_BACA2 Thiazole synthase OS=Bacillus amyloliquefaciens (strain FZB42) GN=thiG PE=3 SV=1
gene-LUX28_RS07915	89.0585	121.803	56.3143	0.462341	-1.11297	0.0286917	0.314734	gi|2168040690|ref|NZ_CP089310.1|	1555377	1555931	+	555	LUX28_RS07915	GO:0034641;GO:0003674;GO:0071704;GO:0044238;GO:0006725;GO:0031167;GO:0043414;GO:0043170;GO:0016740;GO:0090304;GO:0009451;GO:0001510;GO:0071840;GO:0016072;GO:0008150;GO:0009987;GO:0006396;GO:0000154;GO:0034660;GO:0046483;GO:0016741;GO:1901360;GO:0010467;GO:0042254;GO:0043412;GO:0044237;GO:0032259;GO:0034470;GO:0006139;GO:0044260;GO:0003824;GO:0044085;GO:0006364;GO:0008168;GO:0006807;GO:0022613;GO:…	-	COG0742	L	hypothetical protein RBAM_014870 [Bacillus amyloliquefaciens FZB42]	-	-	-	sp|O34331|YLBH_BACSU Putative rRNA methyltransferase YlbH OS=Bacillus subtilis (strain 168) GN=ylbH PE=3 SV=2
gene-LUX28_RS19470	70.0634	35.2972	104.83	2.96992	1.57042	0.0291888	0.316764	gi|2168040690|ref|NZ_CP089310.1|	3894365	3894646	+	282	LUX28_RS19470	-	-	-	-	hypothetical protein RBAM_034580 [Bacillus amyloliquefaciens FZB42]	-	-	-	-
gene-LUX28_RS15150	1584.28	1970.13	1198.43	0.608304	-0.717137	0.0292643	0.316764	gi|2168040690|ref|NZ_CP089310.1|	3033976	3034782	+	807	LUX28_RS15150	GO:0044424;GO:0006741;GO:0032555;GO:0044249;GO:0019637;GO:0006739;GO:0051188;GO:0008150;GO:0032559;GO:0036094;GO:0034641;GO:0003674;GO:0016773;GO:1901293;GO:0044238;GO:0006725;GO:0006732;GO:0008144;GO:0018130;GO:0006733;GO:0003824;GO:0072524;GO:0009058;GO:0006139;GO:0006807;GO:1901576;GO:0051186;GO:0016772;GO:0016310;GO:0046483;GO:1901566;GO:0034654;GO:1901265;GO:1901360;GO:0006796;GO:0032553;GO:…	K00858	COG0061	G	inorganic polyphosphate/ATP-NAD kinase [Bacillus amyloliquefaciens FZB42]	-	-	-	sp|O34934|PPNK2_BACSU Probable inorganic polyphosphate/ATP-NAD kinase 2 OS=Bacillus subtilis (strain 168) GN=ppnK2 PE=3 SV=1
gene-LUX28_RS05305	256.446	181.18	331.712	1.83084	0.872505	0.0292752	0.316764	gi|2168040690|ref|NZ_CP089310.1|	1028638	1029996	-	1359	LUX28_RS05305	GO:0042601;GO:0030435;GO:0031160;GO:0030154;GO:0005575;GO:0071944;GO:0005618;GO:0044464;GO:0048869;GO:0009653;GO:0032502;GO:0009987;GO:0008150;GO:0043934;GO:0005623;GO:0030312;GO:0048856;GO:0016020;GO:0048646;GO:0042763	-	NOG15890	S	Endospore coat-associated protein yheD [Bacillus amyloliquefaciens IT-45]	-	-	-	sp|O07545|YHED_BACSU Endospore coat-associated protein YheD OS=Bacillus subtilis (strain 168) GN=yheD PE=1 SV=2
gene-LUX28_RS05575	19005.5	8334.39	29676.7	3.56075	1.83218	0.0292938	0.316764	gi|2168040690|ref|NZ_CP089310.1|	1081971	1083119	-	1149	LUX28_RS05575	GO:0008150;GO:0140096;GO:0042730;GO:0008233;GO:0065007;GO:0044238;GO:0061041;GO:0003674;GO:0032102;GO:0043169;GO:0051241;GO:0048856;GO:0070011;GO:0006807;GO:0051239;GO:0003824;GO:1901564;GO:0005576;GO:0030435;GO:1903034;GO:0030154;GO:0050819;GO:0065008;GO:0006508;GO:0009987;GO:0050878;GO:0048646;GO:0061045;GO:0043170;GO:0032101;GO:0030195;GO:0048519;GO:0043167;GO:0050789;GO:1903035;GO:0046872;GO:…	K01342	COG1404	O	hypothetical protein RBAM_010500 [Bacillus amyloliquefaciens FZB42]	VFG024594(gi:387877648) (mycP4) peptidase [ESX-4 (T7SS) (CVF636)] [Mycobacterium intracellulare str. MOTT36Y]	-	I1RGU8|PHI:5897|FGSG_02976|5518|Fusarium_graminearum|unaffected_pathogenicity	sp|P00782|SUBT_BACAM Subtilisin BPN&apos; OS=Bacillus amyloliquefaciens GN=apr PE=1 SV=1
gene-LUX28_RS14075	10.8651	4.83401	16.8962	3.49528	1.80541	0.0293472	0.316764	gi|2168040690|ref|NZ_CP089310.1|	2810151	2810468	-	318	LUX28_RS14075	-	-	-	-	hypothetical protein KSO_006890 [Bacillus amyloliquefaciens IT-45]	-	-	-	-
gene-LUX28_RS12855	1456.41	1917.56	995.253	0.519021	-0.946135	0.029405	0.316764	gi|2168040690|ref|NZ_CP089310.1|	2610700	2611107	-	408	LUX28_RS12855	-	-	COG1302	S	hypothetical protein BACAU_2279 [Bacillus amyloliquefaciens subsp. plantarum CAU B946]	-	-	-	sp|P54519|YQHY_BACSU Uncharacterized protein YqhY OS=Bacillus subtilis (strain 168) GN=yqhY PE=3 SV=2
gene-LUX28_RS06005	348.224	240.809	455.64	1.89212	0.920003	0.0298913	0.321041	gi|2168040690|ref|NZ_CP089310.1|	1162674	1163612	+	939	LUX28_RS06005	GO:0006633;GO:0004315;GO:0009058;GO:0004312;GO:0003824;GO:0072330;GO:1901576;GO:0005623;GO:0008152;GO:0016053;GO:0033818;GO:0044281;GO:0043436;GO:0005737;GO:0044237;GO:0019752;GO:0016747;GO:0046394;GO:0006629;GO:0016740;GO:0044249;GO:0044424;GO:0006082;GO:0044255;GO:0032787;GO:0016746;GO:0008150;GO:0009987;GO:0006631;GO:0003674;GO:0044464;GO:0005575;GO:0005622;GO:0044238;GO:0071704;GO:0008610;GO:…	K00648	COG0332	I	3-oxoacyl-ACP synthase [Bacillus amyloliquefaciens FZB42]	-	-	P20582|PHI:3522|PqsD|287|Pseudomonas_aeruginosa|reduced_virulence	sp|O34746|FABH1_BACSU 3-oxoacyl-[acyl-carrier-protein] synthase 3 protein 1 OS=Bacillus subtilis (strain 168) GN=fabHA PE=2 SV=1
gene-LUX28_RS03760	583.52	744.383	422.657	0.567795	-0.816559	0.0300471	0.321755	gi|2168040690|ref|NZ_CP089310.1|	722221	724449	+	2229	LUX28_RS03760	GO:0044237;GO:1901564;GO:0009117;GO:0005737;GO:0000166;GO:0032553;GO:0019438;GO:0006796;GO:1901265;GO:1901360;GO:0016874;GO:0034654;GO:1901566;GO:0009161;GO:0046483;GO:0043169;GO:0009168;GO:0006807;GO:1901576;GO:0009058;GO:0006139;GO:0018130;GO:0003824;GO:0008144;GO:0019693;GO:0044238;GO:0006725;GO:0072521;GO:1901293;GO:0036094;GO:0032559;GO:0034641;GO:0003674;GO:0009156;GO:0009260;GO:0009123;GO:…	K01952	COG0046	F	phosphoribosylformylglycinamidine synthetase II [Bacillus amyloliquefaciens subsp. plantarum UCMB5036]	-	-	D4HYF4|PHI:9320|PurL|552|Erwinia_amylovora|reduced_virulence	sp|A7Z249|PURL_BACA2 Phosphoribosylformylglycinamidine synthase 2 OS=Bacillus amyloliquefaciens (strain FZB42) GN=purL PE=3 SV=1
gene-LUX28_RS13610	111.5	145.18	77.8198	0.536024	-0.899632	0.0307637	0.328429	gi|2168040690|ref|NZ_CP089310.1|	2734275	2734691	-	417	LUX28_RS13610	-	K13256	COG3223	S	phosphate-starvation-inducible protein PsiE [Bacillus amyloliquefaciens FZB42]	-	-	-	sp|A7Z6Z1|PSIE_BACA2 Protein PsiE homolog OS=Bacillus amyloliquefaciens (strain FZB42) GN=psiE PE=3 SV=1
gene-LUX28_RS14130	59.6502	78.3215	40.9789	0.523214	-0.934527	0.030853	0.328429	gi|2168040690|ref|NZ_CP089310.1|	2819970	2820236	-	267	LUX28_RS14130	-	-	COG4472	S	hypothetical protein BACAU_2464 [Bacillus amyloliquefaciens subsp. plantarum CAU B946]	-	-	Q8CZ89|PHI:3155|Spr0175|1313|Streptococcus_pneumoniae|reduced_virulence	sp|Q7WY61|YRZL_BACSU UPF0297 protein YrzL OS=Bacillus subtilis (strain 168) GN=yrzL PE=3 SV=1
gene-LUX28_RS02645	1209.78	1690.77	728.792	0.431041	-1.2141	0.03129	0.331359	gi|2168040690|ref|NZ_CP089310.1|	539139	540542	+	1404	LUX28_RS02645	-	K03762	COG0477	G	putative proline/betaine transporter [Bacillus amyloliquefaciens subsp. plantarum YAU B9601-Y2]	-	gb|ABO11759.2|ARO:3004573|Acinetobacter baumannii AbaF [Acinetobacter baumannii ATCC 17978]	-	sp|Q5HRH0|PROP_STAEQ Putative proline/betaine transporter OS=Staphylococcus epidermidis (strain ATCC 35984 / RP62A) GN=proP PE=3 SV=1
gene-LUX28_RS05750	354.763	202.387	507.14	2.50579	1.32527	0.0313124	0.331359	gi|2168040690|ref|NZ_CP089310.1|	1119715	1120110	-	396	LUX28_RS05750	GO:0032502;GO:0009653;GO:0048869;GO:0048646;GO:0030154;GO:0048856;GO:0030435;GO:0043934;GO:0008150;GO:0009987	K06303	-	-	putative spore germination protein gerPE [Bacillus amyloliquefaciens subsp. plantarum YAU B9601-Y2]	-	-	-	sp|O06717|GERPE_BACSU Probable spore germination protein GerPE OS=Bacillus subtilis (strain 168) GN=gerPE PE=1 SV=1
gene-LUX28_RS12785	1321.65	1662.4	980.896	0.590047	-0.761098	0.0316845	0.334248	gi|2168040690|ref|NZ_CP089310.1|	2596803	2597015	+	213	LUX28_RS12785	-	-	-	-	Spore germination protein gerPA/gerPF [Bacillus sp. 5B6]	-	-	-	sp|O32013|YPZD_BACSU Spore germination protein-like protein YpzD OS=Bacillus subtilis (strain 168) GN=ypzD PE=3 SV=1
gene-LUX28_RS12685	206.745	139.782	273.708	1.95811	0.969465	0.0318919	0.334248	gi|2168040690|ref|NZ_CP089310.1|	2576500	2577492	-	993	LUX28_RS12685	GO:0043169;GO:0008152;GO:0003826;GO:0016491;GO:0003863;GO:0006807;GO:0046395;GO:0055114;GO:0003824;GO:0044282;GO:0019752;GO:1901564;GO:0005488;GO:0006520;GO:0044237;GO:0016903;GO:0009083;GO:0016054;GO:0043436;GO:0044281;GO:0008150;GO:0009987;GO:0006082;GO:0009056;GO:1901575;GO:0016624;GO:0043167;GO:0044248;GO:0046872;GO:1901565;GO:0009081;GO:0009063;GO:0071704;GO:0044238;GO:0003674	K00166	COG1071	C	3-methyl-2-oxobutanoate dehydrogenase subunit alpha [Bacillus amyloliquefaciens subsp. plantarum YAU B9601-Y2]	-	-	Q1KSF2|PHI:3102|BCKDH|5811|Toxoplasma_gondii|reduced_virulence	sp|P37940|ODBA_BACSU 2-oxoisovalerate dehydrogenase subunit alpha OS=Bacillus subtilis (strain 168) GN=bfmBAA PE=1 SV=1
gene-LUX28_RS17365	224.892	155.795	293.988	1.88702	0.916108	0.0319449	0.334248	gi|2168040690|ref|NZ_CP089310.1|	3446686	3447483	+	798	LUX28_RS17365	GO:0015689;GO:0042597;GO:0008150;GO:0006820;GO:0031975;GO:0003674;GO:0006811;GO:0030973;GO:0051234;GO:0005575;GO:0044464;GO:0046872;GO:0043167;GO:0015698;GO:0006810;GO:0016020;GO:0005623;GO:0051179;GO:0043169;GO:0030313;GO:0071944;GO:0005886;GO:0043168;GO:0030288;GO:0005488	K02020	COG0725	P	Bacterial extracellular solute-binding protein [Bacillus sp. 5B6]	-	-	P45323|PHI:5422|ModA10|727|Haemophilus_influenzae|increased_virulence_(hypervirulence)	sp|O32208|YVGL_BACSU Putative ABC transporter substrate-binding lipoprotein YvgL OS=Bacillus subtilis (strain 168) GN=yvgL PE=3 SV=1
gene-LUX28_RS01630	296.608	205.571	387.644	1.88569	0.915092	0.031957	0.334248	gi|2168040690|ref|NZ_CP089310.1|	330959	331447	+	489	LUX28_RS01630	-	-	-	-	putative integral inner membrane protein [Bacillus amyloliquefaciens subsp. plantarum UCMB5036]	-	-	-	sp|P55909|YCGB_BACSU Uncharacterized protein YcgB OS=Bacillus subtilis (strain 168) GN=ycgB PE=4 SV=2
gene-LUX28_RS14780	456.595	326.097	587.093	1.80036	0.848288	0.0321063	0.334837	gi|2168040690|ref|NZ_CP089310.1|	2955713	2955928	+	216	LUX28_RS14780	GO:0043934;GO:0008150;GO:0009987;GO:0048856;GO:0048646;GO:0030435;GO:0019954;GO:0030154;GO:0030436;GO:0000003;GO:0032502;GO:0009653;GO:0048869	K06426	NOG103557	M	small acid-soluble spore protein SspI [Bacillus amyloliquefaciens FZB42]	-	-	-	sp|A7Z7F5|SSPI_BACA2 Small, acid-soluble spore protein I OS=Bacillus amyloliquefaciens (strain FZB42) GN=sspI PE=3 SV=1
gene-LUX28_RS18305	3814.19	4896.12	2732.26	0.558047	-0.841542	0.0327927	0.341006	gi|2168040690|ref|NZ_CP089310.1|	3635900	3638773	-	2874	LUX28_RS18305	GO:1905348;GO:0097159;GO:0044464;GO:0006289;GO:0071704;GO:0005575;GO:0005622;GO:0046872;GO:0030554;GO:0016788;GO:0043167;GO:0035639;GO:0009991;GO:0032991;GO:0043170;GO:0033554;GO:0009380;GO:0009987;GO:0097367;GO:0006259;GO:0016787;GO:0017111;GO:0043168;GO:0006974;GO:0005524;GO:1905347;GO:0005488;GO:0044260;GO:0050896;GO:0004518;GO:0006950;GO:0017076;GO:0090305;GO:1902494;GO:1901363;GO:0005623;GO:…	K03701	COG0178	L	excinuclease ABC (subunit A) [Bacillus amyloliquefaciens subsp. plantarum UCMB5036]	VFG044091(gi:15598602) (hasD) transport protein HasD [HasA-type hemophore-mediated heme uptake system (IA041)] [Pseudomonas aeruginosa PAO1]	gb|ABX00624.1|ARO:3002881|lmrC [Streptomyces lincolnensis]	Q8ZQE4|PHI:3928|MacB|28901|Salmonella_enterica|reduced_virulence	sp|O34863|UVRA_BACSU UvrABC system protein A OS=Bacillus subtilis (strain 168) GN=uvrA PE=3 SV=1
gene-LUX28_RS07365	479.176	611.47	346.881	0.56729	-0.817841	0.033237	0.344631	gi|2168040690|ref|NZ_CP089310.1|	1409208	1409984	-	777	LUX28_RS07365	-	-	COG2340	S	hypothetical protein BANAU_1310 [Bacillus amyloliquefaciens subsp. plantarum YAU B9601-Y2]	-	-	-	sp|O31398|YKWD_BACSU Uncharacterized protein YkwD OS=Bacillus subtilis (strain 168) GN=ykwD PE=4 SV=1
gene-LUX28_RS07340	4038.1	5058.16	3018.05	0.596669	-0.744998	0.0334851	0.346206	gi|2168040690|ref|NZ_CP089310.1|	1402974	1404689	+	1716	LUX28_RS07340	GO:0051234;GO:0005622;GO:0005575;GO:0044464;GO:0003674;GO:0016301;GO:0043167;GO:0046872;GO:0044424;GO:0016740;GO:0008965;GO:0008150;GO:0009987;GO:0006796;GO:0071702;GO:0009401;GO:0005488;GO:0044237;GO:0005737;GO:0003824;GO:0006793;GO:0006810;GO:0016775;GO:0008643;GO:0043169;GO:0016772;GO:0008152;GO:0016310;GO:0005623;GO:0051179	K08483	COG1080	G	phosphotransferase system (PTS) enzyme I [Bacillus amyloliquefaciens subsp. plantarum UCMB5036]	-	-	Q99Z66|PHI:8022|PtsI|1314|Streptococcus_pyogenes|increased_virulence_(hypervirulence)	sp|P08838|PT1_BACSU Phosphoenolpyruvate-protein phosphotransferase OS=Bacillus subtilis (strain 168) GN=ptsI PE=1 SV=3
gene-LUX28_RS09395	101.237	135.946	66.5282	0.48937	-1.031	0.0337014	0.347443	gi|2168040690|ref|NZ_CP089310.1|	1909993	1910364	-	372	LUX28_RS09395	GO:0048646;GO:0009653;GO:0048869;GO:0032502;GO:0008150;GO:0009987;GO:0030435;GO:0043934;GO:0048856;GO:0030154	K06335	COG0071	O	Spore coat protein M [Bacillus amyloliquefaciens subsp. plantarum YAU B9601-Y2]	-	-	-	sp|Q45058|COTM_BACSU Spore coat protein M OS=Bacillus subtilis (strain 168) GN=cotM PE=2 SV=1
gene-LUX28_RS10535	30.4363	41.7906	19.082	0.456609	-1.13097	0.0344183	0.35382	gi|2168040690|ref|NZ_CP089310.1|	2183714	2183896	-	183	LUX28_RS10535	-	-	-	-	DegR [Bacillus amyloliquefaciens FZB42]	-	-	-	sp|P68730|DEGR_BACNA Regulatory protein DegR OS=Bacillus subtilis subsp. natto GN=degR PE=4 SV=1
gene-LUX28_RS05815	303.294	208.41	398.177	1.91055	0.933987	0.0345858	0.354263	gi|2168040690|ref|NZ_CP089310.1|	1128493	1129356	+	864	LUX28_RS05815	GO:0044260;GO:2001141;GO:0008152;GO:0051252;GO:0016070;GO:1901363;GO:0060255;GO:1903506;GO:0005488;GO:0097659;GO:0031323;GO:0003700;GO:0009059;GO:0010467;GO:0034645;GO:0043170;GO:0019222;GO:0009987;GO:0044271;GO:0097159;GO:1901362;GO:0006351;GO:0071704;GO:0010468;GO:0050789;GO:0043565;GO:0009058;GO:0006139;GO:0018130;GO:0140110;GO:0010556;GO:0051171;GO:0006807;GO:0031326;GO:1901576;GO:0019219;GO:…	-	NOG04443	K	putative transcriptional regulator (AraC/XylS family) [Bacillus amyloliquefaciens subsp. plantarum UCMB5036]	-	-	Q9S1J0|PHI:3008|ZmpR|1313|Streptococcus_pneumoniae|unaffected_pathogenicity	sp|P40331|YISR_BACSU Uncharacterized HTH-type transcriptional regulator YisR OS=Bacillus subtilis (strain 168) GN=yisR PE=4 SV=2
gene-LUX28_RS09970	72.6311	98.9741	46.2882	0.46768	-1.09641	0.0347524	0.354263	gi|2168040690|ref|NZ_CP089310.1|	2091629	2092009	-	381	LUX28_RS09970	-	-	-	-	Putative uncharacterized protein yocL [Bacillus amyloliquefaciens subsp. plantarum UCMB5036]	-	-	-	sp|O34976|YOCL_BACSU Uncharacterized protein YocL OS=Bacillus subtilis (strain 168) GN=yocL PE=4 SV=1
gene-LUX28_RS07335	611.864	902.662	321.067	0.355689	-1.49131	0.0348521	0.354263	gi|2168040690|ref|NZ_CP089310.1|	1402708	1402974	+	267	LUX28_RS07335	GO:0050789;GO:0006351;GO:0071704;GO:0051234;GO:0005575;GO:0005622;GO:1901362;GO:0044464;GO:0010468;GO:0019222;GO:0009987;GO:0043610;GO:0044271;GO:0034645;GO:0043170;GO:0009401;GO:0031323;GO:0097659;GO:0010467;GO:0009059;GO:0060255;GO:1903506;GO:0016070;GO:0008643;GO:0051252;GO:0008152;GO:0005623;GO:0051179;GO:0006810;GO:0044260;GO:2001141;GO:0065007;GO:0044238;GO:0006725;GO:0050794;GO:0034641;GO:…	K11189	COG1925	G	phosphocarrier protein HPr [Bacillus subtilis subsp. subtilis str. 168]	-	-	P99143|PHI:11269|PtsH|1280|Staphylococcus_aureus|reduced_virulence	sp|P08877|PTHP_BACSU Phosphocarrier protein HPr OS=Bacillus subtilis (strain 168) GN=ptsH PE=1 SV=3
gene-LUX28_RS18805	6159.75	4585.98	7733.52	1.68634	0.753896	0.0348553	0.354263	gi|2168040690|ref|NZ_CP089310.1|	3777239	3777847	+	609	LUX28_RS18805	-	-	-	-	CotG [Bacillus amyloliquefaciens FZB42]	-	-	-	sp|P39801|COTG_BACSU Spore coat protein G OS=Bacillus subtilis (strain 168) GN=cotG PE=1 SV=1
gene-LUX28_RS09025	274.078	93.2487	454.907	4.87843	2.28642	0.0350148	0.354883	gi|2168040690|ref|NZ_CP089310.1|	1845893	1846327	+	435	LUX28_RS09025	GO:1901360;GO:0032502;GO:0046483;GO:0009653;GO:0016787;GO:0044237;GO:0030435;GO:0005576;GO:0030154;GO:0004518;GO:0006139;GO:0090305;GO:0003824;GO:0043934;GO:0008152;GO:0006807;GO:0048856;GO:0005575;GO:0006725;GO:0071704;GO:0044238;GO:0034641;GO:0048869;GO:0003674;GO:0016788;GO:0090304;GO:0048646;GO:0043170;GO:0009987;GO:0008150	-	-	-	NucB [Bacillus amyloliquefaciens FZB42]	-	-	-	sp|P42983|NUCB_BACSU Sporulation-specific extracellular nuclease OS=Bacillus subtilis (strain 168) GN=nucB PE=2 SV=1
gene-LUX28_RS12255	25.7724	38.0991	13.4456	0.352912	-1.50262	0.035312	0.35689	gi|2168040690|ref|NZ_CP089310.1|	2449795	2450403	-	609	LUX28_RS12255	GO:0048856;GO:0030154;GO:0009987;GO:0008150;GO:0030435;GO:0043934;GO:0009653;GO:0048869;GO:0032502;GO:0048646	K06407	-	-	SpoVAE1 [Bacillus amyloliquefaciens FZB42]	-	-	-	sp|P40870|S5AEA_BACSU Stage V sporulation protein AE OS=Bacillus subtilis (strain 168) GN=spoVAEA PE=4 SV=2
gene-LUX28_RS11720	128.972	86.679	171.265	1.97585	0.982472	0.0356193	0.357997	gi|2168040690|ref|NZ_CP089310.1|	2350728	2351690	-	963	LUX28_RS11720	-	-	-	-	hypothetical protein BACAU_2053 [Bacillus amyloliquefaciens subsp. plantarum CAU B946]	-	-	-	sp|P39791|YPPC_BACSU Uncharacterized protein YppC OS=Bacillus subtilis (strain 168) GN=yppC PE=4 SV=2
gene-LUX28_RS09625	205.277	269.8	140.755	0.521699	-0.938711	0.0356206	0.357997	gi|2168040690|ref|NZ_CP089310.1|	1989922	1991028	-	1107	LUX28_RS09625	GO:0008150;GO:0032787;GO:0006768;GO:0051188;GO:0044249;GO:0043604;GO:0046394;GO:0044283;GO:0006732;GO:0008144;GO:0042364;GO:0008710;GO:0044272;GO:0034641;GO:0003674;GO:0036094;GO:0009102;GO:0016053;GO:0051186;GO:0006766;GO:1901576;GO:0006807;GO:0018130;GO:0072330;GO:0003824;GO:0048037;GO:0030170;GO:0009058;GO:0006767;GO:0019752;GO:1901564;GO:0009110;GO:0044237;GO:0006790;GO:0043436;GO:1901360;GO:…	K00652	COG0156	H	8-amino-7-oxononanoate synthase [Bacillus amyloliquefaciens subsp. plantarum UCMB5036]	VFG026063(gi:206561564) (wcbT) putative acyl-CoA transferase [Capsule I (CVF645)] [Burkholderia cenocepacia J2315]	-	Q1L2E2|PHI:595__PHI:2248|ALS1__Als1|13684|Parastagonospora_nodorum|reduced_virulence__loss_of_pathogenicity	sp|A7Z5B4|BIOF2_BACA2 Putative 8-amino-7-oxononanoate synthase 2 OS=Bacillus amyloliquefaciens (strain FZB42) GN=bioF PE=3 SV=1
gene-LUX28_RS05775	29.8436	43.2747	16.4125	0.379263	-1.39873	0.0360181	0.360585	gi|2168040690|ref|NZ_CP089310.1|	1121596	1121811	-	216	LUX28_RS05775	-	-	-	-	YisI [Bacillus amyloliquefaciens subsp. plantarum YAU B9601-Y2]	-	-	-	sp|O06722|YISI_BACSU Aspartyl-phosphate phosphatase YisI OS=Bacillus subtilis (strain 168) GN=yisI PE=2 SV=1
gene-LUX28_RS04315	269.064	345.683	192.444	0.556707	-0.845009	0.0360859	0.360585	gi|2168040690|ref|NZ_CP089310.1|	845402	846595	-	1194	LUX28_RS04315	-	-	NOG05154	G	YfkL [Bacillus sp. 916]	-	-	-	sp|O34597|YFKL_BACSU Uncharacterized MFS-type transporter YfkL OS=Bacillus subtilis (strain 168) GN=yfkL PE=3 SV=1
gene-LUX28_RS19115	577.788	728.721	426.856	0.58576	-0.771618	0.0361787	0.360585	gi|2168040690|ref|NZ_CP089310.1|	3828823	3829953	-	1131	LUX28_RS19115	-	K06360	COG0457	R	RapB [Bacillus amyloliquefaciens FZB42]	-	-	-	sp|P70962|RAPB_BACSU Response regulator aspartate phosphatase B OS=Bacillus subtilis (strain 168) GN=rapB PE=3 SV=1
gene-LUX28_RS05350	51.2535	69.703	32.804	0.470625	-1.08735	0.0365877	0.363654	gi|2168040690|ref|NZ_CP089310.1|	1039567	1040064	-	498	LUX28_RS05350	GO:0015672;GO:0051179;GO:0098655;GO:0005623;GO:0016020;GO:0006810;GO:0006813;GO:0022857;GO:0005886;GO:0071944;GO:0008324;GO:0030001;GO:0008150;GO:0015075;GO:0034220;GO:0006812;GO:0005215;GO:0044464;GO:0005575;GO:0051234;GO:0055085;GO:0003674;GO:0006811	K07228	COG0490	P	K+/H+ antiporter for K+ efflux [Bacillus amyloliquefaciens subsp. plantarum UCMB5036]	-	-	-	sp|O07535|KHTT_BACSU K(+)/H(+) antiporter subunit KhtT OS=Bacillus subtilis (strain 168) GN=khtT PE=1 SV=1
gene-LUX28_RS02275	6309.11	8211.6	4406.61	0.536632	-0.897994	0.0369821	0.366403	gi|2168040690|ref|NZ_CP089310.1|	484864	486585	+	1722	LUX28_RS02275	GO:0003674;GO:0036094;GO:0019842;GO:0043168;GO:0097159;GO:0046872;GO:0000287;GO:0005488;GO:0043167;GO:0048037;GO:0030976;GO:1901681;GO:0003824;GO:1901363;GO:0050662;GO:0043169	K00158	COG0028	E	pyruvate oxidase [Bacillus amyloliquefaciens subsp. plantarum YAU B9601-Y2]	-	-	Q54970|PHI:3604|SpxB|1313|Streptococcus_pneumoniae|increased_virulence_(hypervirulence)	sp|P96591|YDAP_BACSU Putative thiamine pyrophosphate-containing protein YdaP OS=Bacillus subtilis (strain 168) GN=ydaP PE=2 SV=1
gene-LUX28_RS16750	114.425	152.379	76.4705	0.501843	-0.994692	0.0371552	0.366403	gi|2168040690|ref|NZ_CP089310.1|	3333416	3333751	+	336	LUX28_RS16750	GO:0005506;GO:0051536;GO:0051540;GO:0003674;GO:0043167;GO:0044237;GO:0006790;GO:0005488;GO:0016043;GO:0022607;GO:0046872;GO:0044085;GO:0031163;GO:0009399;GO:0048037;GO:0046914;GO:0071941;GO:0051186;GO:0008150;GO:0009987;GO:0043169;GO:0008152;GO:0071840;GO:0016226;GO:0006807	-	COG0694	O	(Fe-S)-binding protein [Bacillus subtilis subsp. subtilis str. 168]	-	-	Q2FID9|PHI:3348|Nfu|1280|Staphylococcus_aureus|reduced_virulence	sp|O32119|YUTI_BACSU Putative nitrogen fixation protein YutI OS=Bacillus subtilis (strain 168) GN=yutI PE=3 SV=1
gene-LUX28_RS14990	213.692	275.586	151.798	0.550817	-0.860355	0.0371698	0.366403	gi|2168040690|ref|NZ_CP089310.1|	3000479	3001198	-	720	LUX28_RS14990	GO:0006810;GO:0044260;GO:0050896;GO:2001141;GO:0006817;GO:0005623;GO:1901363;GO:0051179;GO:0007165;GO:0016070;GO:0008152;GO:0051252;GO:1903506;GO:0060255;GO:0010467;GO:0009059;GO:0031323;GO:0005488;GO:0097659;GO:0034645;GO:0043170;GO:0044271;GO:0019222;GO:0009987;GO:0006811;GO:0010468;GO:0006351;GO:0071704;GO:0051234;GO:0005575;GO:0005622;GO:0044464;GO:1901362;GO:0097159;GO:0050789;GO:0015698;GO:…	K07658	COG0745	T	Alkaline phosphatase synthesis transcriptional regulatory protein sphR [Bacillus amyloliquefaciens subsp. plantarum YAU B9601-Y2]	VFG031776(gi:433645400) (regX3) response regulator with CheY-like receiver domain and winged-helix DNA-binding domain [RegX3 (CVF667)] [Mycobacterium smegmatis JS623]	gb|CCP46065.1|ARO:3000816|mtrA [Mycobacterium tuberculosis H37Rv]	S4E4Q5|PHI:11131|WalR|1351|Enterococcus_faecalis|increased_virulence_(hypervirulence)	sp|P13792|PHOP_BACSU Alkaline phosphatase synthesis transcriptional regulatory protein PhoP OS=Bacillus subtilis (strain 168) GN=phoP PE=1 SV=4
gene-LUX28_RS09910	76.4882	103.386	49.5908	0.479668	-1.05989	0.0375505	0.368217	gi|2168040690|ref|NZ_CP089310.1|	2081851	2082183	-	333	LUX28_RS09910	GO:0034645;GO:0043170;GO:0044271;GO:0019222;GO:0009987;GO:0010468;GO:0006351;GO:0071704;GO:0005622;GO:0005575;GO:1901362;GO:0044464;GO:0097159;GO:0046872;GO:0043167;GO:0050789;GO:0044260;GO:2001141;GO:0005623;GO:1901363;GO:0016070;GO:0051252;GO:0008152;GO:1903506;GO:0060255;GO:0010467;GO:0009059;GO:0031323;GO:0003700;GO:0005488;GO:0097659;GO:0044424;GO:0009889;GO:0006355;GO:0044249;GO:0090304;GO:…	-	COG0640	K	hypothetical protein RBAM_018890 [Bacillus amyloliquefaciens FZB42]	-	-	Q56405|PHI:7387|CadC|1639|Listeria_monocytogenes|reduced_virulence	sp|O31844|CZRA_BACSU HTH-type transcriptional repressor CzrA OS=Bacillus subtilis (strain 168) GN=czrA PE=1 SV=1
gene-LUX28_RS09635	136.278	180.516	92.0406	0.509876	-0.971783	0.0375586	0.368217	gi|2168040690|ref|NZ_CP089310.1|	1992415	1993185	-	771	LUX28_RS09635	GO:0006768;GO:0051188;GO:0008150;GO:0032787;GO:0046394;GO:0032555;GO:0044249;GO:0043604;GO:0044272;GO:0016878;GO:0006732;GO:0044283;GO:0042364;GO:0008144;GO:0036094;GO:0032559;GO:0034641;GO:0003674;GO:0009102;GO:0006807;GO:1901576;GO:0051186;GO:0016053;GO:0006766;GO:0072330;GO:0003824;GO:0018130;GO:0006767;GO:0009058;GO:0090409;GO:0032553;GO:0000166;GO:0019752;GO:1901564;GO:0009110;GO:0044237;GO:…	K01906	COG1424	H	6-carboxyhexanoate--CoA ligase [Bacillus amyloliquefaciens subsp. plantarum AS43.3]	-	-	-	sp|A7Z5B6|BIOW_BACA2 6-carboxyhexanoate--CoA ligase OS=Bacillus amyloliquefaciens (strain FZB42) GN=bioW PE=3 SV=1
gene-LUX28_RS15165	12456	3095.64	21816.4	7.04745	2.8171	0.0380423	0.371947	gi|2168040690|ref|NZ_CP089310.1|	3038153	3038374	-	222	LUX28_RS15165	-	K06418	NOG79921	R	hypothetical protein RBAM_026500 [Bacillus amyloliquefaciens FZB42]	-	-	-	sp|P84583|SAS1_BACIU Small, acid-soluble spore protein 1 OS=Bacillus subtilis PE=1 SV=2
gene-LUX28_RS18480	80.6223	112.26	48.9847	0.436351	-1.19644	0.0383574	0.372647	gi|2168040690|ref|NZ_CP089310.1|	3703540	3703806	-	267	LUX28_RS18480	GO:0031323;GO:0051172;GO:0097659;GO:1903507;GO:0010467;GO:0010605;GO:0009059;GO:0006996;GO:0060255;GO:1903506;GO:0016070;GO:0051252;GO:0008152;GO:0030030;GO:2001141;GO:0044260;GO:0050789;GO:0048519;GO:0006351;GO:0071704;GO:0044781;GO:1901362;GO:0010468;GO:0051253;GO:0009987;GO:0019222;GO:0010629;GO:0071840;GO:0009890;GO:0044271;GO:0043170;GO:0034645;GO:0044237;GO:0080090;GO:2000112;GO:0019438;GO:…	K02398	COG2747	K	hypothetical protein RBAM_032580 [Bacillus amyloliquefaciens FZB42]	-	-	-	sp|P39809|FLGM_BACSU Negative regulator of flagellin synthesis OS=Bacillus subtilis (strain 168) GN=flgM PE=3 SV=1
gene-LUX28_RS10350	367.16	464.873	269.447	0.579615	-0.786833	0.0383948	0.372647	gi|2168040690|ref|NZ_CP089310.1|	2154547	2155011	+	465	LUX28_RS10350	-	-	-	-	hypothetical protein [Lysinibacillus fusiformis]	-	-	-	-
gene-LUX28_RS09455	1496.67	1863.36	1129.98	0.606419	-0.721612	0.0384636	0.372647	gi|2168040690|ref|NZ_CP089310.1|	1916951	1917358	+	408	LUX28_RS09455	GO:0048037;GO:0003674;GO:0005488	-	COG1832	R	hypothetical protein RBAM_017890 [Bacillus amyloliquefaciens FZB42]	-	-	-	sp|Q45065|YNET_BACSU Uncharacterized protein YneT OS=Bacillus subtilis (strain 168) GN=yneT PE=4 SV=1
gene-LUX28_RS19060	410.421	306.561	514.282	1.67759	0.746386	0.0385423	0.372647	gi|2168040690|ref|NZ_CP089310.1|	3820547	3820984	-	438	LUX28_RS19060	GO:0005623;GO:0005886;GO:0044464;GO:0016020;GO:0016021;GO:0071944;GO:0005575;GO:0031224;GO:0044425	-	-	-	hypothetical protein RBAM_033760 [Bacillus amyloliquefaciens FZB42]	-	-	-	sp|P71041|YWNF_BACSU Uncharacterized protein YwnF OS=Bacillus subtilis (strain 168) GN=ywnF PE=4 SV=1
gene-LUX28_RS01755	293.054	384.361	201.747	0.52489	-0.929914	0.0386752	0.372647	gi|2168040690|ref|NZ_CP089310.1|	358916	361048	-	2133	LUX28_RS01755	GO:0022900;GO:0044237;GO:0005488;GO:0051540;GO:0043436;GO:0051536;GO:0044281;GO:0006091;GO:0043169;GO:0008152;GO:0009055;GO:0042126;GO:1901363;GO:0050662;GO:0006807;GO:0016491;GO:0055114;GO:0048037;GO:0043546;GO:0003824;GO:0043167;GO:0019333;GO:0046872;GO:0097159;GO:0071704;GO:0003674;GO:0009987;GO:0008150;GO:0042128;GO:0051539;GO:2001057;GO:0006082;GO:0071941	K00372	COG0243	C	NasC [Bacillus sp. 916]	VFG017486(gi:118462718) (nuoG) NADH-quinone oxidoreductase, chain g [NuoG (CVF620)] [Mycobacterium avium 104]	-	P33937|PHI:10522|NapA|562|Escherichia_coli|reduced_virulence	sp|P42434|NASC_BACSU Assimilatory nitrate reductase catalytic subunit OS=Bacillus subtilis (strain 168) GN=nasC PE=2 SV=3
gene-LUX28_RS18675	822.239	588.828	1055.65	1.7928	0.842216	0.0390818	0.372647	gi|2168040690|ref|NZ_CP089310.1|	3750354	3751340	+	987	LUX28_RS18675	GO:0044425;GO:0003824;GO:0016740;GO:0016020;GO:0031224;GO:0071554;GO:0071840;GO:0005623;GO:0071555;GO:0008150;GO:0009987;GO:0003674;GO:0044464;GO:0005886;GO:0016021;GO:0005575;GO:0071944;GO:0045229;GO:0016043	-	COG1316	K	putative transcriptional regulator ywtF [Bacillus amyloliquefaciens subsp. plantarum YAU B9601-Y2]	VFG016389(gi:42784428) (lytR) membrane-bound transcriptional regulator LytR [Polysaccharide capsule (CVF567)] [Bacillus cereus ATCC 10987]	-	J7M8M0|PHI:8563|LytR_(M5005_Spy_1474)|1314|Streptococcus_pyogenes|unaffected_pathogenicity	sp|Q7WY78|YWTF_BACSU Putative transcriptional regulator YwtF OS=Bacillus subtilis (strain 168) GN=ywtF PE=1 SV=2
gene-LUX28_RS16745	157.248	200.023	114.473	0.572301	-0.805154	0.0390836	0.372647	gi|2168040690|ref|NZ_CP089310.1|	3333010	3333336	-	327	LUX28_RS16745	-	-	-	-	hypothetical protein BANAU_3121 [Bacillus amyloliquefaciens subsp. plantarum YAU B9601-Y2]	-	-	-	sp|O32118|YUZD_BACSU Putative disulfide oxidoreductase YuzD OS=Bacillus subtilis (strain 168) GN=yuzD PE=4 SV=1
gene-LUX28_RS11915	79.2847	108.088	50.4819	0.467046	-1.09836	0.0391264	0.372647	gi|2168040690|ref|NZ_CP089310.1|	2388289	2389305	-	1017	LUX28_RS11915	GO:0044271;GO:0009987;GO:0009073;GO:0006568;GO:0016831;GO:0006586;GO:0006082;GO:0016740;GO:0008652;GO:0046872;GO:0043167;GO:0000162;GO:0071704;GO:0016757;GO:1901362;GO:0009309;GO:0008152;GO:1901605;GO:0006576;GO:0005488;GO:0009072;GO:0042435;GO:0044281;GO:0016830;GO:0016829;GO:0042401;GO:0016763;GO:0008150;GO:0046394;GO:1901607;GO:0044249;GO:0044283;GO:0004425;GO:0034641;GO:0003674;GO:0042430;GO:…	K00766	COG0547	E	anthranilate phosphoribosyltransferase [Bacillus amyloliquefaciens FZB42]	VFG009357(gi:41408029) (trpD) anthranilate phosphoribosyltransferase [Tryptophan synthesis (CVF308)] [Mycobacterium avium subsp. paratuberculosis K-10]	-	-	sp|A7Z619|TRPD_BACA2 Anthranilate phosphoribosyltransferase OS=Bacillus amyloliquefaciens (strain FZB42) GN=trpD PE=3 SV=1
gene-LUX28_RS08915	455.356	221.77	688.943	3.10656	1.63532	0.0391619	0.372647	gi|2168040690|ref|NZ_CP089310.1|	1763063	1763608	+	546	LUX28_RS08915	GO:0043934;GO:0008150;GO:0009987;GO:0048856;GO:0005623;GO:0030312;GO:0048646;GO:0005488;GO:0031160;GO:0030435;GO:0030154;GO:0042802;GO:0044464;GO:0005618;GO:0071944;GO:0005575;GO:0032502;GO:0005515;GO:0009653;GO:0048869;GO:0003674	K06328	-	-	CotE [Bacillus amyloliquefaciens FZB42]	-	-	-	sp|P14016|COTE_BACSU Spore coat protein E OS=Bacillus subtilis (strain 168) GN=cotE PE=1 SV=1
gene-LUX28_RS04865	73.3265	102.224	44.4286	0.434619	-1.20218	0.0392156	0.372647	gi|2168040690|ref|NZ_CP089310.1|	946588	947421	+	834	LUX28_RS04865	-	K15554	COG0600	P	aliphatic sulfonate ABC transporter (permease) [Bacillus amyloliquefaciens subsp. plantarum UCMB5036]	-	-	A0A550KY48|PHI:10342|NtrB|287|Pseudomonas_aeruginosa|unaffected_pathogenicity	sp|P40401|SSUC_BACSU Putative aliphatic sulfonates transport permease protein SsuC OS=Bacillus subtilis (strain 168) GN=ssuC PE=2 SV=1
gene-LUX28_RS20960	1063.21	631.759	1494.66	2.36587	1.24237	0.0393096	0.372647	gi|2168040690|ref|NZ_CP089310.1|	4194715	4195200	+	486	LUX28_RS20960	GO:0009987;GO:0008150;GO:0043934;GO:0030312;GO:0005623;GO:0048856;GO:0048646;GO:0031160;GO:0030435;GO:0030154;GO:0071944;GO:0005575;GO:0005618;GO:0044464;GO:0048869;GO:0009653;GO:0032502	K06329	COG5577	M	spore coat protein F [Bacillus amyloliquefaciens FZB42]	-	-	-	sp|P23261|COTF_BACSU Spore coat protein F OS=Bacillus subtilis (strain 168) GN=cotF PE=1 SV=1
gene-LUX28_RS05950	269.483	192.522	346.444	1.79951	0.847602	0.0393783	0.372647	gi|2168040690|ref|NZ_CP089310.1|	1152559	1153716	+	1158	LUX28_RS05950	GO:0005515;GO:0044281;GO:0043168;GO:0005488;GO:1901605;GO:1901363;GO:0050662;GO:0005623;GO:0008152;GO:0019842;GO:0097159;GO:0044464;GO:0005622;GO:0005575;GO:0071704;GO:0006525;GO:0043167;GO:0008652;GO:0016740;GO:0006082;GO:0008483;GO:0009987;GO:0070279;GO:1901566;GO:0006526;GO:0042802;GO:0043436;GO:0003992;GO:0005737;GO:0044237;GO:0006520;GO:0019752;GO:1901564;GO:0048037;GO:0016769;GO:0030170;GO:…	K00818	COG4992	E	N-acetylornithine aminotransferase [Bacillus amyloliquefaciens subsp. plantarum UCMB5036]	VFG044201(gi:66045819) (ascF) diaminobutyrate--2-oxoglutarate aminotransferase [achromobactin (IA003)] [Pseudomonas syringae pv. syringae B728a]	-	D4I307|PHI:3126__PHI:9305|ArgD|552|Erwinia_amylovora|loss_of_pathogenicity__reduced_virulence__unaffected_pathogenicity	sp|P36839|ARGD_BACSU Acetylornithine aminotransferase OS=Bacillus subtilis (strain 168) GN=argD PE=3 SV=2
gene-LUX28_RS02960	125.803	163.036	88.5702	0.543255	-0.880299	0.0394604	0.372647	gi|2168040690|ref|NZ_CP089310.1|	592586	593113	-	528	LUX28_RS02960	GO:0016740;GO:0016746;GO:0003674;GO:0003824	-	COG1670	J	putative N-acetyltransferase [Bacillus amyloliquefaciens subsp. plantarum UCMB5036]	-	-	-	sp|P94482|YNAD_BACSU Uncharacterized N-acetyltransferase YnaD OS=Bacillus subtilis (strain 168) GN=ynaD PE=3 SV=1
gene-LUX28_RS13190	403.528	510.425	296.631	0.581145	-0.783029	0.0402266	0.377918	gi|2168040690|ref|NZ_CP089310.1|	2662580	2663062	-	483	LUX28_RS13190	GO:0005623;GO:0005575;GO:0071944;GO:0031224;GO:0044464;GO:0005886;GO:0016021;GO:0016020;GO:0044425	K09793	COG2839	S	hypothetical protein RBAM_023350 [Bacillus amyloliquefaciens FZB42]	-	-	-	sp|P54486|YQGC_BACSU Uncharacterized protein YqgC OS=Bacillus subtilis (strain 168) GN=yqgC PE=4 SV=1
gene-LUX28_RS01510	332.437	236.876	427.998	1.80685	0.853473	0.0402286	0.377918	gi|2168040690|ref|NZ_CP089310.1|	304591	305523	+	933	LUX28_RS01510	GO:0055114;GO:0003824;GO:0003674;GO:0008152;GO:0008150;GO:0016491	-	COG0667	C	putative ion channel associated enzyme [Bacillus amyloliquefaciens subsp. plantarum UCMB5036]	-	-	Q4V006|PHI:3947|XC_0281|339|Xanthomonas_campestris|reduced_virulence	sp|P46905|YCCK_BACSU Uncharacterized oxidoreductase YccK OS=Bacillus subtilis (strain 168) GN=yccK PE=3 SV=2
gene-LUX28_RS09795	1267.4	920.848	1613.96	1.75269	0.809569	0.0407695	0.381809	gi|2168040690|ref|NZ_CP089310.1|	2057595	2062154	-	4560	LUX28_RS09795	GO:0051540;GO:0043650;GO:0044281;GO:0042133;GO:0005488;GO:0016639;GO:0055114;GO:0001505;GO:1901605;GO:0008152;GO:0017144;GO:0016491;GO:0005623;GO:0044464;GO:0005575;GO:0005622;GO:0071704;GO:0043167;GO:0046872;GO:0008652;GO:0006082;GO:0006541;GO:0009987;GO:0043648;GO:0019740;GO:0019676;GO:0065008;GO:0043436;GO:0051536;GO:1901566;GO:0006537;GO:0044237;GO:0006520;GO:1901564;GO:0019752;GO:0006536;GO:…	K00265	COG0067	E	glutamate synthase (NADPH/NADH) large chain [Bacillus amyloliquefaciens subsp. plantarum YAU B9601-Y2]	-	-	-	sp|P39812|GLTA_BACSU Glutamate synthase [NADPH] large chain OS=Bacillus subtilis (strain 168) GN=gltA PE=2 SV=3
gene-LUX28_RS10005	4.77036	8.76657	0.774157	0.0883078	-3.50131	0.0409219	0.381809	gi|2168040690|ref|NZ_CP089310.1|	2094266	2094469	-	204	LUX28_RS10005	-	-	NOG85840	S	hypothetical protein RBAM_019050 [Bacillus amyloliquefaciens FZB42]	-	-	-	sp|O31848|YOZC_BACSU Uncharacterized protein YozC OS=Bacillus subtilis (strain 168) GN=yozC PE=4 SV=1
gene-LUX28_RS15935	360.901	267.296	454.507	1.70038	0.765861	0.0409775	0.381809	gi|2168040690|ref|NZ_CP089310.1|	3171054	3172262	-	1209	LUX28_RS15935	GO:0005737;GO:0005829;GO:1901564;GO:0019285;GO:0044237;GO:0005488;GO:0006577;GO:0042133;GO:1901566;GO:0065008;GO:0005623;GO:0004022;GO:1901576;GO:0016491;GO:0006807;GO:0031456;GO:0042398;GO:0016614;GO:0043169;GO:0008152;GO:0097164;GO:0016616;GO:0003824;GO:0019695;GO:0009058;GO:0055114;GO:0001505;GO:0046872;GO:0006578;GO:0065007;GO:0043167;GO:0034641;GO:0003674;GO:0005622;GO:0005575;GO:0006575;GO:…	K11440	-	-	alcohol dehydrogenase [Bacillus amyloliquefaciens subsp. plantarum AS43.3]	VFG006720(gi:116873066) (lap) aldehyde-alcohol dehydrogenase protein [Listeria adhesion protein (CVF228)] [Listeria welshimeri serovar 6b str. SLCC5334]	-	A0A116Q7Z1|PHI:8932|AdhE|1307|Streptococcus_suis|reduced_virulence	sp|P71017|GBSB_BACSU Alcohol dehydrogenase OS=Bacillus subtilis (strain 168) GN=gbsB PE=1 SV=2
gene-LUX28_RS04945	2039.39	1480.17	2598.62	1.75562	0.811983	0.0411035	0.381809	gi|2168040690|ref|NZ_CP089310.1|	959942	960607	+	666	LUX28_RS04945	GO:0005623;GO:0044425;GO:0016021;GO:0016020;GO:0044464;GO:0005886;GO:0005575;GO:0071944;GO:0031224	-	COG1566	V	hypothetical protein RBAM_009280 [Bacillus amyloliquefaciens FZB42]	VFG036947(gi:385340746) (farA) fatty acid resistance protein A [FarAB (CVF758)] [Neisseria meningitidis G2136]	gb|BAA11236.1|ARO:3000206|emrK [Escherichia coli]	-	sp|O31593|YHBJ_BACSU Putative efflux system component YhbJ OS=Bacillus subtilis (strain 168) GN=yhbJ PE=3 SV=1
gene-LUX28_RS09600	390.089	278.151	502.028	1.80488	0.8519	0.0412723	0.381809	gi|2168040690|ref|NZ_CP089310.1|	1984528	1985229	-	702	LUX28_RS09600	GO:0003674;GO:0003824;GO:0016740;GO:0016782;GO:0008260;GO:0008410;GO:0008152;GO:0008150	K01028	COG1788	I	yxjD [Bacillus subtilis]	-	-	-	sp|P42315|SCOA_BACSU Probable succinyl-CoA:3-ketoacid coenzyme A transferase subunit A OS=Bacillus subtilis (strain 168) GN=scoA PE=1 SV=1
gene-LUX28_RS17890	1070.58	513.48	1627.68	3.1699	1.66444	0.0413816	0.381809	gi|2168040690|ref|NZ_CP089310.1|	3556147	3557577	-	1431	LUX28_RS17890	GO:0044237;GO:0005488;GO:0019752;GO:0044281;GO:0051540;GO:0043436;GO:0051536;GO:0008152;GO:0043169;GO:1901615;GO:0048037;GO:0055114;GO:0019516;GO:0046872;GO:0043167;GO:0003674;GO:0006089;GO:0071704;GO:0051539;GO:0032787;GO:0008150;GO:0009987;GO:0006082	K18929	COG1139	C	putative electron transport protein yvfW [Bacillus amyloliquefaciens subsp. plantarum YAU B9601-Y2]	-	-	-	sp|A7Z901|LUTB_BACA2 Lactate utilization protein B OS=Bacillus amyloliquefaciens (strain FZB42) GN=lutB PE=3 SV=2
gene-LUX28_RS12005	78.9155	108.357	49.4741	0.456585	-1.13105	0.0414684	0.381809	gi|2168040690|ref|NZ_CP089310.1|	2405056	2405658	-	603	LUX28_RS12005	GO:0005623;GO:0044425;GO:0005886;GO:0044464;GO:0016021;GO:0016020;GO:0031224;GO:0071944;GO:0005575	-	-	-	hypothetical protein BANAU_2252 [Bacillus amyloliquefaciens subsp. plantarum YAU B9601-Y2]	-	-	-	sp|P50741|YPHA_BACSU Uncharacterized protein YphA OS=Bacillus subtilis (strain 168) GN=yphA PE=4 SV=1
gene-LUX28_RS00350	13.5987	21.0786	6.11888	0.29029	-1.78444	0.0415599	0.381809	gi|2168040690|ref|NZ_CP089310.1|	68398	68658	+	261	LUX28_RS00350	GO:0003723;GO:0003674;GO:1901363;GO:0005488;GO:0097159;GO:0003676	-	COG1188	J	hypothetical protein RBAM_000680 [Bacillus amyloliquefaciens FZB42]	-	-	-	sp|P37557|YABO_BACSU Uncharacterized protein YabO OS=Bacillus subtilis (strain 168) GN=yabO PE=4 SV=1
gene-LUX28_RS17485	475.883	349.371	602.396	1.72423	0.785954	0.0416235	0.381809	gi|2168040690|ref|NZ_CP089310.1|	3474898	3476115	+	1218	LUX28_RS17485	-	-	COG0477	G	putative efflux transporter [Bacillus amyloliquefaciens subsp. plantarum UCMB5036]	-	-	-	sp|P96675|YDER_BACSU Uncharacterized MFS-type transporter YdeR OS=Bacillus subtilis (strain 168) GN=ydeR PE=3 SV=1
gene-LUX28_RS13385	573.23	402.462	743.998	1.84862	0.886446	0.041704	0.381809	gi|2168040690|ref|NZ_CP089310.1|	2696896	2698251	-	1356	LUX28_RS13385	GO:0006399;GO:0008150;GO:0009451;GO:0008033;GO:0090304;GO:0044424;GO:0050497;GO:0035600;GO:0016782;GO:0006725;GO:0044238;GO:0035598;GO:0034641;GO:0003674;GO:0043169;GO:0006807;GO:0006139;GO:0140098;GO:0048037;GO:0003824;GO:0044237;GO:0034470;GO:0005737;GO:0043412;GO:0051536;GO:0035596;GO:1901360;GO:0034660;GO:0046483;GO:0061712;GO:0009987;GO:0051539;GO:0016740;GO:0006400;GO:0043170;GO:0140101;GO:…	K18707	COG0621	J	Radical SAM superfamily protein [Bacillus sp. 5B6]	-	-	-	sp|P54462|MTAB_BACSU Threonylcarbamoyladenosine tRNA methylthiotransferase MtaB OS=Bacillus subtilis (strain 168) GN=mtaB PE=1 SV=1
gene-LUX28_RS09620	80.993	115.756	46.2302	0.399378	-1.32417	0.0421381	0.384754	gi|2168040690|ref|NZ_CP089310.1|	1989224	1989925	-	702	LUX28_RS09620	GO:0008144;GO:0042364;GO:0044283;GO:0006732;GO:0044272;GO:0000287;GO:0009102;GO:0034641;GO:0003674;GO:0036094;GO:0032559;GO:0032787;GO:0008150;GO:0051188;GO:0006768;GO:0044249;GO:0043604;GO:0032555;GO:0044424;GO:0046394;GO:0044237;GO:0006790;GO:0009110;GO:1901564;GO:0019752;GO:0000166;GO:0005737;GO:0032553;GO:0043436;GO:1901360;GO:1901265;GO:1901566;GO:0016874;GO:0046483;GO:0004141;GO:0043169;GO:…	K01935	COG0132	H	dithiobiotin synthetase [Bacillus sp. 916]	VFG047463 (FN3523_0973) dethiobiotin synthetase [Biotin metabolism (CVF838)] [Francisella cf. tularensis subsp. novicida 3523]	-	-	sp|A7Z5B3|BIOD_BACA2 ATP-dependent dethiobiotin synthetase BioD OS=Bacillus amyloliquefaciens (strain FZB42) GN=bioD PE=3 SV=1
gene-LUX28_RS12700	253.52	160.985	346.054	2.1496	1.10407	0.0423925	0.384754	gi|2168040690|ref|NZ_CP089310.1|	2580059	2581153	-	1095	LUX28_RS12700	GO:0003674;GO:0044238;GO:0071704;GO:0009063;GO:1901565;GO:0006551;GO:0009081;GO:0044248;GO:1901575;GO:0006082;GO:0009056;GO:0006552;GO:1901606;GO:0008150;GO:0009987;GO:0050049;GO:0044281;GO:0009083;GO:0016054;GO:0043436;GO:0016639;GO:0019752;GO:1901564;GO:0006520;GO:0044237;GO:0003824;GO:0016638;GO:0044282;GO:1901605;GO:0046395;GO:0055114;GO:0006807;GO:0016491;GO:0008152	K00263	COG0334	E	glutamate dehydrogenase/leucine dehydrogenase family protein [Bacillus amyloliquefaciens FZB42]	-	-	-	sp|P54531|DHLE_BACSU Leucine dehydrogenase OS=Bacillus subtilis (strain 168) GN=yqiT PE=3 SV=1
gene-LUX28_RS07005	10963	4714.13	17211.8	3.65111	1.86833	0.0424154	0.384754	gi|2168040690|ref|NZ_CP089310.1|	1338659	1339618	-	960	LUX28_RS07005	GO:1901564;GO:0005737;GO:0004252;GO:0006508;GO:0016787;GO:0008152;GO:0006807;GO:0004175;GO:0005623;GO:0070011;GO:0019538;GO:0003824;GO:0044464;GO:0071704;GO:0044238;GO:0005575;GO:0005622;GO:0008236;GO:0017171;GO:0003674;GO:0008150;GO:0044424;GO:0140096;GO:0008233;GO:0043170	K13275	COG1404	O	intracellular serine protease [Bacillus amyloliquefaciens subsp. plantarum UCMB5036]	VFG022260(gi:120402456) (mycP4) peptidase S8/S53 subtilisin kexin sedolisin [ESX-4 (T7SS) (CVF636)] [Mycobacterium vanbaalenii PYR-1]	-	A0A384JPY4|PHI:9903|Bcser2_(Bcin08g02990)|40559|Botrytis_cinerea|reduced_virulence	sp|P11018|ISP1_BACSU Major intracellular serine protease OS=Bacillus subtilis (strain 168) GN=isp PE=1 SV=2
gene-LUX28_RS09905	132.277	171.908	92.645	0.538922	-0.891851	0.0424534	0.384754	gi|2168040690|ref|NZ_CP089310.1|	2081300	2081821	+	522	LUX28_RS09905	GO:0030435;GO:0030154;GO:0005575;GO:0071944;GO:0016021;GO:0005886;GO:0044464;GO:0048869;GO:0009653;GO:0032502;GO:0008150;GO:0009987;GO:0043934;GO:0005623;GO:0048856;GO:0031224;GO:0016020;GO:0048646;GO:0044425	-	-	-	mother cell-specific membrane sporulation protein [Bacillus amyloliquefaciens subsp. plantarum UCMB5036]	-	-	-	sp|P94497|CSK22_BACSU Protein csk22 OS=Bacillus subtilis (strain 168) GN=csk22 PE=2 SV=1
gene-LUX28_RS20395	126.876	88.9073	164.845	1.85413	0.89074	0.0426192	0.385286	gi|2168040690|ref|NZ_CP089310.1|	4081839	4082789	+	951	LUX28_RS20395	GO:0019556;GO:0006725;GO:0044238;GO:0034641;GO:0003674;GO:0019557;GO:0016810;GO:0008150;GO:0009064;GO:0032787;GO:0043606;GO:1901606;GO:1901361;GO:0009056;GO:0019752;GO:1901564;GO:0006536;GO:0044237;GO:0006520;GO:0043436;GO:1901360;GO:0046483;GO:0043169;GO:0046700;GO:0006807;GO:0015942;GO:0044282;GO:0003824;GO:0043167;GO:0043603;GO:0044248;GO:0052805;GO:1901565;GO:0046872;GO:0071704;GO:0009063;GO:…	K01479	COG0010	E	formimidoylglutamase [Bacillus sp. 916]	-	-	P60651|PHI:9150|SpeB|562|Escherichia_coli|reduced_virulence__unaffected_pathogenicity	sp|P42068|HUTG_BACSU Formimidoylglutamase OS=Bacillus subtilis (strain 168) GN=hutG PE=1 SV=1
gene-LUX28_RS01730	1662.62	2080.08	1245.15	0.59861	-0.740313	0.042823	0.386085	gi|2168040690|ref|NZ_CP089310.1|	352033	353268	+	1236	LUX28_RS01730	GO:2000112;GO:0019438;GO:0080090;GO:0044237;GO:0046483;GO:0034654;GO:0032774;GO:0019219;GO:1901360;GO:0006807;GO:0031326;GO:1901576;GO:0051171;GO:0010556;GO:0018130;GO:0006139;GO:0009058;GO:0065007;GO:0003676;GO:0003674;GO:0034641;GO:0003677;GO:0006725;GO:0044238;GO:0050794;GO:0008150;GO:0009889;GO:0006355;GO:0044249;GO:0090304;GO:0010467;GO:0009059;GO:0031323;GO:0005488;GO:0097659;GO:1903506;GO:…	-	COG2508	K	hypothetical protein RBAM_003470 [Bacillus amyloliquefaciens FZB42]	-	-	-	sp|P94393|YCGP_BACSU Uncharacterized protein YcgP OS=Bacillus subtilis (strain 168) GN=ycgP PE=3 SV=2
gene-LUX28_RS05695	334.086	236.347	431.824	1.82708	0.869538	0.0429222	0.386085	gi|2168040690|ref|NZ_CP089310.1|	1102470	1103627	-	1158	LUX28_RS05695	GO:0044464;GO:0005886;GO:0016021;GO:0005575;GO:0071944;GO:0060255;GO:0010468;GO:0050789;GO:0065007;GO:0016020;GO:0031224;GO:0044425;GO:0019222;GO:0008150;GO:0005623	K07120	COG3180	S	putative integral inner membrane protein [Bacillus amyloliquefaciens subsp. plantarum UCMB5036]	-	-	-	sp|O07568|YHJN_BACSU Uncharacterized protein YhjN OS=Bacillus subtilis (strain 168) GN=yhjN PE=3 SV=1
gene-LUX28_RS12500	1281.08	926.173	1635.99	1.7664	0.820812	0.0431899	0.387525	gi|2168040690|ref|NZ_CP089310.1|	2493221	2499373	-	6153	LUX28_RS12500	-	-	NOG00135	Q	Polyketide synthase type I DfnI [Bacillus amyloliquefaciens subsp. plantarum UCMB5036]	VFG029830(gi:315442019) (pks) polyketide synthase family protein [GPL locus (CVF650)] [Mycobacterium gilvum Spyr1]	-	Q63KU5|PHI:7014|GlbC|28450|Burkholderia_pseudomallei|increased_virulence_(hypervirulence)	sp|P40872|PKSM_BACSU Polyketide synthase PksM OS=Bacillus subtilis (strain 168) GN=pksM PE=1 SV=4
gene-LUX28_RS13635	129.56	168.728	90.3922	0.535728	-0.900428	0.0435254	0.389254	gi|2168040690|ref|NZ_CP089310.1|	2738663	2739268	+	606	LUX28_RS13635	-	-	NOG48485	R	Uncharacterized protein yrkN [Bacillus amyloliquefaciens subsp. plantarum UCMB5036]	-	-	-	sp|P54441|YRKN_BACSU Uncharacterized protein YrkN OS=Bacillus subtilis (strain 168) GN=yrkN PE=4 SV=1
gene-LUX28_RS04205	30.0313	17.9931	42.0694	2.33809	1.22533	0.0436684	0.389254	gi|2168040690|ref|NZ_CP089310.1|	822964	823098	-	135	LUX28_RS04205	-	-	-	-	hypothetical protein RBAM_007860 [Bacillus amyloliquefaciens FZB42]	-	-	-	sp|O34345|YFLJ_BACSU Uncharacterized protein YflJ OS=Bacillus subtilis (strain 168) GN=yflJ PE=4 SV=1
gene-LUX28_RS14465	73.6652	46.4419	100.888	2.17236	1.11926	0.0437664	0.389254	gi|2168040690|ref|NZ_CP089310.1|	2885741	2885932	+	192	LUX28_RS14465	GO:0005623;GO:0071944;GO:0005575;GO:0031224;GO:0016021;GO:0016020;GO:0044464;GO:0005886;GO:0044425	-	-	-	hypothetical protein RBAM_025150 [Bacillus amyloliquefaciens FZB42]	-	-	-	sp|C0H465|YSZA_BACSU Uncharacterized membrane protein YszA OS=Bacillus subtilis (strain 168) GN=yszA PE=4 SV=1
gene-LUX28_RS01945	23.1644	33.6026	12.7262	0.378726	-1.40077	0.0438718	0.389254	gi|2168040690|ref|NZ_CP089310.1|	418068	418559	+	492	LUX28_RS01945	GO:0016746;GO:0016740;GO:0003824;GO:0003674	-	NOG41161	R	hypothetical protein RBAM_003910 [Bacillus amyloliquefaciens FZB42]	-	-	-	sp|P54951|YXEL_BACSU Uncharacterized N-acetyltransferase YxeL OS=Bacillus subtilis (strain 168) GN=yxeL PE=3 SV=2
gene-LUX28_RS05910	158.18	112.131	204.229	1.82135	0.865005	0.0440023	0.389254	gi|2168040690|ref|NZ_CP089310.1|	1145314	1146081	+	768	LUX28_RS05910	GO:0008233;GO:0043170;GO:0003824;GO:0019538;GO:0140096;GO:0006807;GO:0070011;GO:0008152;GO:0008150;GO:0006508;GO:0003674;GO:0016787;GO:0017171;GO:0008236;GO:0071704;GO:0044238;GO:1901564	K06889	COG1073	R	Esterase yjfP [Bacillus amyloliquefaciens subsp. plantarum CAU B946]	-	-	-	sp|P70948|YITV_BACSU Putative esterase YitV OS=Bacillus subtilis (strain 168) GN=yitV PE=4 SV=2
gene-LUX28_RS01725	2268.81	3052.11	1485.51	0.486716	-1.03885	0.0440941	0.389254	gi|2168040690|ref|NZ_CP089310.1|	350454	351875	+	1422	LUX28_RS01725	GO:0016021;GO:0015171;GO:0055085;GO:0003674;GO:0005215;GO:0015804;GO:0015711;GO:0015291;GO:0006812;GO:0098656;GO:0098660;GO:0006820;GO:0008150;GO:1903825;GO:0015849;GO:0005886;GO:0022857;GO:0071705;GO:0031402;GO:0071702;GO:0008324;GO:0006865;GO:0005283;GO:0015824;GO:0016020;GO:0015081;GO:1905039;GO:0043169;GO:0015294;GO:0022890;GO:0015077;GO:0044464;GO:0046943;GO:0005575;GO:0051234;GO:0008514;GO:…	K11928	-	-	proline permease [Bacillus amyloliquefaciens subsp. plantarum UCMB5036]	-	-	P32705|PHI:9229|ActP|562|Escherichia_coli|reduced_virulence__unaffected_pathogenicity	sp|P94392|YCGO_BACSU Uncharacterized symporter YcgO OS=Bacillus subtilis (strain 168) GN=ycgO PE=3 SV=3
gene-LUX28_RS19130	30.4203	42.9684	17.8723	0.415941	-1.26555	0.04414	0.389254	gi|2168040690|ref|NZ_CP089310.1|	3832070	3832234	-	165	LUX28_RS19130	-	-	-	-	hypothetical protein MUS_4039 [Bacillus amyloliquefaciens Y2]	-	-	-	-
gene-LUX28_RS16450	47.0898	61.8156	32.364	0.523557	-0.93358	0.0444615	0.390511	gi|2168040690|ref|NZ_CP089310.1|	3271540	3271914	+	375	LUX28_RS16450	GO:0071944;GO:0022857;GO:0005886;GO:0030001;GO:0008324;GO:0099516;GO:0006814;GO:0016020;GO:0006810;GO:0044425;GO:0022890;GO:0098662;GO:0015297;GO:0015672;GO:0015077;GO:0098655;GO:0005623;GO:0015491;GO:0051179;GO:0055085;GO:0005575;GO:0051234;GO:0044464;GO:0016021;GO:0006811;GO:0003674;GO:0005215;GO:1902600;GO:0015299;GO:0015291;GO:0031224;GO:0034220;GO:0005451;GO:0015298;GO:0015318;GO:0006812;GO:…	K05571	COG1320	P	monovalent cation/H+ antiporter subunit G [Bacillus amyloliquefaciens FZB42]	-	-	-	sp|O05227|MRPG_BACSU Na(+)/H(+) antiporter subunit G OS=Bacillus subtilis (strain 168) GN=mrpG PE=1 SV=1
gene-LUX28_RS10475	286.169	198.112	374.226	1.88896	0.917591	0.0446467	0.390511	gi|2168040690|ref|NZ_CP089310.1|	2173359	2174153	-	795	LUX28_RS10475	GO:0044271;GO:0009987;GO:0009219;GO:0016740;GO:0009130;GO:0046385;GO:0009212;GO:0009263;GO:0006220;GO:1901362;GO:0044464;GO:0090407;GO:0004799;GO:0009124;GO:0071704;GO:0005622;GO:0005575;GO:0006231;GO:0005623;GO:0008152;GO:0009265;GO:0009262;GO:0009221;GO:1901135;GO:0009162;GO:0006793;GO:0009165;GO:0006221;GO:0032259;GO:0006753;GO:0009200;GO:0055086;GO:0044281;GO:0009394;GO:0009142;GO:0016741;GO:…	K00560	COG0207	F	thymidylate synthase B [Bacillus amyloliquefaciens subsp. plantarum UCMB5036]	-	-	-	sp|A7Z5T3|TYSY_BACA2 Thymidylate synthase OS=Bacillus amyloliquefaciens (strain FZB42) GN=thyA PE=3 SV=1
gene-LUX28_RS00715	8765.96	11281.9	6250	0.553985	-0.852082	0.0446654	0.390511	gi|2168040690|ref|NZ_CP089310.1|	135802	136110	+	309	LUX28_RS00715	GO:1901363;GO:0005623;GO:0008152;GO:0015935;GO:0043232;GO:0006412;GO:0044260;GO:0044422;GO:0044267;GO:0019538;GO:0009059;GO:0005198;GO:0010467;GO:0005488;GO:0006518;GO:0043229;GO:0044271;GO:0044446;GO:1990904;GO:0009987;GO:0034645;GO:0032991;GO:0043170;GO:0044444;GO:0043603;GO:0097159;GO:0044464;GO:0071704;GO:0005575;GO:0005622;GO:0006807;GO:0044391;GO:1901576;GO:0043228;GO:0009058;GO:0005737;GO:…	K02946	COG0051	J	30S ribosomal protein S10 [Bacillus subtilis subsp. subtilis str. 168]	-	-	-	sp|A7Z0N7|RS10_BACA2 30S ribosomal protein S10 OS=Bacillus amyloliquefaciens (strain FZB42) GN=rpsJ PE=3 SV=1
gene-LUX28_RS07285	95.0641	125.651	64.4772	0.513145	-0.962561	0.0447167	0.390511	gi|2168040690|ref|NZ_CP089310.1|	1391302	1391487	-	186	LUX28_RS07285	-	-	COG4873	S	hypothetical protein BANAU_1293 [Bacillus amyloliquefaciens subsp. plantarum YAU B9601-Y2]	-	-	-	sp|O31684|YKVS_BACSU Uncharacterized protein YkvS OS=Bacillus subtilis (strain 168) GN=ykvS PE=4 SV=2
gene-LUX28_RS20730	23529.5	31860	15199	0.477057	-1.06777	0.0449015	0.391176	gi|2168040690|ref|NZ_CP089310.1|	4151314	4152009	-	696	LUX28_RS20730	-	-	-	-	Predicted Mitochondrial import inner membrane translocase subunit TIM16 [Bacillus amyloliquefaciens subsp. plantarum UCMB5036]	-	-	-	-
gene-LUX28_RS12220	153.404	199.878	106.929	0.534971	-0.902467	0.0450358	0.391398	gi|2168040690|ref|NZ_CP089310.1|	2443368	2443712	-	345	LUX28_RS12220	-	-	-	-	hypothetical protein RBAM_021430 [Bacillus amyloliquefaciens FZB42]	-	-	-	sp|P17616|YPUD_BACSU Uncharacterized protein YpuD OS=Bacillus subtilis (strain 168) GN=ypuD PE=4 SV=1
gene-LUX28_RS07440	219.403	276.436	162.37	0.587371	-0.767656	0.0452507	0.392318	gi|2168040690|ref|NZ_CP089310.1|	1424934	1425125	+	192	LUX28_RS07440	-	-	-	-	hypothetical protein BACAU_1363 [Bacillus amyloliquefaciens subsp. plantarum CAU B946]	-	-	-	sp|O31697|YKZF_BACSU Uncharacterized protein YkzF OS=Bacillus subtilis (strain 168) GN=ykzF PE=4 SV=1
gene-LUX28_RS20030	1358.35	1672.64	1044.06	0.624198	-0.679925	0.0453705	0.392411	gi|2168040690|ref|NZ_CP089310.1|	3999546	4001501	-	1956	LUX28_RS20030	GO:0003723;GO:0090304;GO:0044249;GO:0009889;GO:0006355;GO:0008150;GO:0016773;GO:0003674;GO:0034641;GO:0055085;GO:0044238;GO:0006725;GO:0050794;GO:0003676;GO:0005215;GO:0065007;GO:0006139;GO:0009058;GO:0018130;GO:0003824;GO:0008982;GO:0006807;GO:0015144;GO:0031326;GO:1901576;GO:0016772;GO:0016310;GO:0010556;GO:0051171;GO:0034654;GO:0071702;GO:0046483;GO:0006796;GO:0022857;GO:0019219;GO:0032774;GO:…	K03491	COG3711	K	BigG family transcription antiterminator [Bacillus sp. 916]	-	-	O51369|PHI:6524|FruA1|139|Borreliella_burgdorferi|unaffected_pathogenicity	sp|P46321|LICR_BACSU Probable licABCH operon regulator OS=Bacillus subtilis (strain 168) GN=licR PE=1 SV=1
gene-LUX28_RS14855	370.905	272.356	469.455	1.72368	0.785494	0.0457392	0.394651	gi|2168040690|ref|NZ_CP089310.1|	2973683	2974768	-	1086	LUX28_RS14855	GO:0008233;GO:0043170;GO:0003824;GO:0140096;GO:0019538;GO:0006807;GO:0070011;GO:0004177;GO:0043169;GO:0008152;GO:0008150;GO:0008238;GO:0006508;GO:0003674;GO:0016787;GO:0071704;GO:0044238;GO:0046872;GO:0008237;GO:0005488;GO:1901564;GO:0043167	-	COG1363	E	hypothetical protein RBAM_025880 [Bacillus amyloliquefaciens FZB42]	-	-	-	sp|P94521|YSDC_BACSU Putative aminopeptidase YsdC OS=Bacillus subtilis (strain 168) GN=ysdC PE=1 SV=1
gene-LUX28_RS09150	227.455	368.907	86.0029	0.233129	-2.1008	0.0462822	0.398382	gi|2168040690|ref|NZ_CP089310.1|	1866228	1866482	+	255	LUX28_RS09150	-	-	-	-	putative phage protein [Bacillus amyloliquefaciens subsp. plantarum UCMB5036]	-	-	-	sp|O31800|YNZG_BACSU UPF0457 protein YnzG OS=Bacillus subtilis (strain 168) GN=ynzG PE=3 SV=1
gene-LUX28_RS07220	157.53	208.446	106.613	0.511467	-0.967288	0.046618	0.400187	gi|2168040690|ref|NZ_CP089310.1|	1380865	1381902	+	1038	LUX28_RS07220	GO:0005623;GO:0016021;GO:0016020;GO:0044464;GO:0005886;GO:0071944;GO:0031224;GO:0005575;GO:0044425	-	COG3949	S	hypothetical protein RBAM_013470 [Bacillus amyloliquefaciens FZB42]	-	-	-	sp|O31674|YKVI_BACSU Uncharacterized membrane protein YkvI OS=Bacillus subtilis (strain 168) GN=ykvI PE=4 SV=1
gene-LUX28_RS07960	3903.06	4792.33	3013.8	0.62888	-0.669143	0.0467144	0.400187	gi|2168040690|ref|NZ_CP089310.1|	1562619	1563101	-	483	LUX28_RS07960	GO:0003824;GO:0003674;GO:0016746;GO:0016740	-	-	-	putative N-acetyltransferase [Bacillus amyloliquefaciens subsp. plantarum YAU B9601-Y2]	-	-	-	sp|A7Z4D3|Y1496_BACA2 Uncharacterized N-acetyltransferase RBAM_014960 OS=Bacillus amyloliquefaciens (strain FZB42) GN=RBAM_014960 PE=3 SV=1
gene-LUX28_RS08940	75.7722	98.5938	52.9506	0.537058	-0.89685	0.0468375	0.400288	gi|2168040690|ref|NZ_CP089310.1|	1769307	1769609	+	303	LUX28_RS08940	-	-	-	-	hypothetical protein B938_02335 [Bacillus amyloliquefaciens subsp. plantarum AS43.3]	-	-	-	-
gene-LUX28_RS02160	99.6894	132.071	67.3077	0.509632	-0.972471	0.0479774	0.408346	gi|2168040690|ref|NZ_CP089310.1|	458187	458936	+	750	LUX28_RS02160	GO:0003676;GO:0065007;GO:0045892;GO:0048523;GO:0006725;GO:0044238;GO:0050794;GO:0003677;GO:0034641;GO:0003674;GO:0008150;GO:0010558;GO:0090304;GO:0044249;GO:2000113;GO:0009889;GO:0006355;GO:0045934;GO:1902679;GO:0044237;GO:2000112;GO:0019438;GO:0080090;GO:0019219;GO:0032774;GO:1901360;GO:0034654;GO:0046483;GO:0010556;GO:0051171;GO:0006807;GO:0031326;GO:1901576;GO:0009892;GO:0031327;GO:0031324;GO:…	-	COG1414	K	KipR [Bacillus amyloliquefaciens subsp. plantarum AS43.3]	VFG049118(gb|YP_002918201.1) (allR) DNA-binding transcriptional repressor AllR [Allantion utilization (VF0572)] [Klebsiella pneumoniae subsp. pneumoniae NTUH-K2044]	-	U6ZHA8|PHI:4175|KdgR|1089444|Dickeya_solani|unaffected_pathogenicity	sp|P42968|KIPR_BACSU HTH-type transcriptional regulator KipR OS=Bacillus subtilis (strain 168) GN=kipR PE=2 SV=4
gene-LUX28_RS16550	3122.98	1999.55	4246.42	2.12369	1.08657	0.0480723	0.408346	gi|2168040690|ref|NZ_CP089310.1|	3288868	3293343	-	4476	LUX28_RS16550	GO:0032553;GO:0005524;GO:0000166;GO:0005488;GO:1901265;GO:0071944;GO:0005886;GO:0043168;GO:0005623;GO:1901363;GO:0044425;GO:0017076;GO:0016020;GO:0030554;GO:0043167;GO:0003676;GO:0008144;GO:0032559;GO:0036094;GO:0003674;GO:0003677;GO:0005575;GO:0044464;GO:0097159;GO:0016021;GO:0097367;GO:0035639;GO:0031224;GO:0032555	K03466	COG1674	D	putative cell division protein [Bacillus amyloliquefaciens subsp. plantarum UCMB5036]	VFG018161(gi:49482524) (essC) hypothetical protein [Type VII secretion system (CVF624)] [Staphylococcus aureus subsp. aureus MRSA252]	-	Q8YAQ5|PHI:7805|EssC_(lmo0061)|1639|Listeria_monocytogenes|increased_virulence_(hypervirulence)	sp|C0SPA7|YUKB_BACSU Ftsk domain-containing protein YukB OS=Bacillus subtilis (strain 168) GN=yukB PE=4 SV=1
gene-LUX28_RS20800	191.503	250.707	132.299	0.527704	-0.922199	0.0481635	0.408346	gi|2168040690|ref|NZ_CP089310.1|	4166100	4167290	-	1191	LUX28_RS20800	-	-	COG0477	G	Quinolone resistance protein norA [Bacillus amyloliquefaciens subsp. plantarum CAU B946]	-	gb|AAA20116.1|ARO:3000180|tetA(P) [Clostridium perfringens]	-	sp|P42112|YXAM_BACSU Uncharacterized MFS-type transporter YxaM OS=Bacillus subtilis (strain 168) GN=yxaM PE=3 SV=3
gene-LUX28_RS18220	118.408	155.459	81.3559	0.523326	-0.934217	0.0482343	0.408346	gi|2168040690|ref|NZ_CP089310.1|	3619991	3620632	-	642	LUX28_RS18220	GO:0035639;GO:0016740;GO:0008652;GO:0006082;GO:0009987;GO:0097367;GO:1901362;GO:0097159;GO:0044464;GO:0016757;GO:0071704;GO:0005622;GO:0005575;GO:0030554;GO:0043167;GO:0017076;GO:1901605;GO:0052803;GO:1901363;GO:0005623;GO:0008152;GO:0044281;GO:0043168;GO:0006547;GO:0005524;GO:0005488;GO:0046394;GO:0032555;GO:1901607;GO:0044249;GO:0044424;GO:0016763;GO:0008150;GO:0036094;GO:0032559;GO:0003674;GO:…	K00765	COG0040	E	ATP phosphoribosyltransferase [Bacillus amyloliquefaciens FZB42]	-	-	B5QZL1|PHI:5109|Prt|28901|Salmonella_enterica|reduced_virulence	sp|A7Z967|HIS1_BACA2 ATP phosphoribosyltransferase OS=Bacillus amyloliquefaciens (strain FZB42) GN=hisG PE=3 SV=1
gene-LUX28_RS06095	188.577	246.169	130.985	0.532095	-0.910245	0.0484319	0.409056	gi|2168040690|ref|NZ_CP089310.1|	1182429	1183085	-	657	LUX28_RS06095	GO:0005623;GO:0031224;GO:0071944;GO:0005575;GO:0044464;GO:0005886;GO:0016020;GO:0016021;GO:0044425	-	COG0861	P	YjbE [Bacillus sp. 916]	-	-	Q882D7|PHI:3118|PSPTO_2691|317|Pseudomonas_syringae|unaffected_pathogenicity	sp|O31603|YJBE_BACSU Uncharacterized membrane protein YjbE OS=Bacillus subtilis (strain 168) GN=yjbE PE=3 SV=1
gene-LUX28_RS11655	1679.89	2094.27	1265.51	0.604273	-0.726728	0.0487069	0.410416	gi|2168040690|ref|NZ_CP089310.1|	2342617	2342916	-	300	LUX28_RS11655	GO:0051128;GO:0022604;GO:0005737;GO:0065007;GO:0050789;GO:0005575;GO:0050794;GO:0005622;GO:0044464;GO:0065008;GO:0005623;GO:0051301;GO:0050793;GO:0009987;GO:0008150;GO:0022603;GO:0008360;GO:0044424;GO:0007049	-	COG3599	D	cell division protein GpsB [Bacillus amyloliquefaciens FZB42]	-	-	Q8Y614|PHI:5373|GpsB|1639|Listeria_monocytogenes|reduced_virulence	sp|A7Z5W9|GPSB_BACA2 Cell cycle protein GpsB OS=Bacillus amyloliquefaciens (strain FZB42) GN=gpsB PE=3 SV=1
gene-LUX28_RS19665	519.717	654.448	384.985	0.58826	-0.765474	0.049219	0.413761	gi|2168040690|ref|NZ_CP089310.1|	3929820	3931502	-	1683	LUX28_RS19665	GO:0006525;GO:0044237;GO:0006520;GO:1901564;GO:0019752;GO:0044281;GO:0003674;GO:0016787;GO:0043436;GO:0071704;GO:0044238;GO:0006807;GO:0008152;GO:0008150;GO:0009987;GO:0009064;GO:1901605;GO:0003824;GO:0006082	-	COG4187	E	RocB [Bacillus sp. 916]	-	-	-	sp|P39635|ROCB_BACSU Protein RocB OS=Bacillus subtilis (strain 168) GN=rocB PE=2 SV=1
gene-LUX28_RS15090	479.76	604.461	355.058	0.587396	-0.767594	0.0497194	0.416994	gi|2168040690|ref|NZ_CP089310.1|	3022693	3023379	-	687	LUX28_RS15090	GO:0016787;GO:0003824;GO:0003674	-	COG2220	R	hypothetical protein BANAU_2852 [Bacillus amyloliquefaciens subsp. plantarum YAU B9601-Y2]	-	-	-	sp|A7Z7L6|Y2634_BACA2 UPF0173 metal-dependent hydrolase RBAM_026340 OS=Bacillus amyloliquefaciens (strain FZB42) GN=RBAM_026340 PE=3 SV=1
gene-LUX28_RS00935	1507.2	498.49	2515.92	5.04707	2.33545	0.0501482	0.419612	gi|2168040690|ref|NZ_CP089310.1|	160313	161077	-	765	LUX28_RS00935	GO:0016020;GO:0003824;GO:0043934;GO:0008152;GO:0005623;GO:0048856;GO:0032502;GO:0009653;GO:0016787;GO:0030435;GO:0030154;GO:0048646;GO:0042763;GO:0008150;GO:0009987;GO:0044464;GO:0005575;GO:0071704;GO:0044238;GO:0016810;GO:0048869;GO:0003674;GO:0005975	-	COG0726	G	polysaccharide deacetylase involved in sporulation [Bacillus amyloliquefaciens subsp. plantarum UCMB5036]	VFG033027(gi:116871798) (pdgA) polysaccharide deacetylase [PdgA (CVF675)] [Listeria welshimeri serovar 6b str. SLCC5334]	-	-	sp|P50865|PDAB_BACSU Probable polysaccharide deacetylase PdaB OS=Bacillus subtilis (strain 168) GN=pdaB PE=3 SV=2
gene-LUX28_RS20380	390.576	282.371	498.781	1.7664	0.820812	0.0505132	0.421686	gi|2168040690|ref|NZ_CP089310.1|	4077380	4078918	+	1539	LUX28_RS20380	GO:0005623;GO:0008152;GO:0017144;GO:1901605;GO:0004397;GO:0019439;GO:0052803;GO:0046395;GO:0006547;GO:0044270;GO:0016999;GO:0044281;GO:0016054;GO:0009987;GO:0043648;GO:1901575;GO:0006082;GO:1901565;GO:0052805;GO:0043603;GO:0044248;GO:0006548;GO:0044464;GO:0005575;GO:0005622;GO:0009063;GO:0071704;GO:0006807;GO:0046700;GO:0044282;GO:0003824;GO:0015942;GO:0005737;GO:0016840;GO:0044237;GO:0006520;GO:…	K01745	COG2986	E	histidine ammonia-lyase [Bacillus sp. 5B6]	-	-	-	sp|A7ZAE4|HUTH_BACA2 Histidine ammonia-lyase OS=Bacillus amyloliquefaciens (strain FZB42) GN=hutH PE=3 SV=2
gene-LUX28_RS17700	89.6156	65.5617	113.67	1.73378	0.793921	0.051284	0.426172	gi|2168040690|ref|NZ_CP089310.1|	3512375	3513028	-	654	LUX28_RS17700	GO:0005215;GO:0015711;GO:0051234;GO:0005575;GO:0055085;GO:0016021;GO:0044464;GO:0003674;GO:0006811;GO:0006820;GO:0008150;GO:0015849;GO:0031224;GO:0006865;GO:0071944;GO:0005886;GO:0071702;GO:0071705;GO:0005623;GO:0046942;GO:0051179;GO:0016020;GO:0006810;GO:0044425	K05846	COG1174	E	OpuCB [Bacillus amyloliquefaciens FZB42]	-	-	A0A550KY48|PHI:10342|NtrB|287|Pseudomonas_aeruginosa|unaffected_pathogenicity	sp|O34878|OPUCB_BACSU Glycine betaine/carnitine/choline transport system permease protein OpuCB OS=Bacillus subtilis (strain 168) GN=opuCB PE=1 SV=1
gene-LUX28_RS17075	464.854	341.657	588.05	1.72117	0.783387	0.0513617	0.426172	gi|2168040690|ref|NZ_CP089310.1|	3392741	3394366	+	1626	LUX28_RS17075	GO:0008150;GO:0005623;GO:0051179;GO:0031226;GO:0031224;GO:0016020;GO:0044459;GO:0006810;GO:0044425;GO:0005215;GO:0005887;GO:0055085;GO:0071944;GO:0051234;GO:0005575;GO:0044464;GO:0022857;GO:0005886;GO:0016021;GO:0003674	-	bactNOG00104	P	multidrug resistance protein B [Bacillus sp. JS]	VFG036955(gi:218768903) (farB) multidrug resistance translocase [FarAB (CVF758)] [Neisseria meningitidis Z2491]	gb|BAA07390.1|ARO:3002893|tcr3 [Kitasatospora aureofaciens]	A0A290WI18|PHI:7706|VEDA_05196|27337|Verticillium_dahliae|reduced_virulence__unaffected_pathogenicity__increased_virulence_(hypervirulence)	sp|O32182|YUSP_BACSU Uncharacterized MFS-type transporter YusP OS=Bacillus subtilis (strain 168) GN=yusP PE=3 SV=1
gene-LUX28_RS07790	88.6548	117.604	59.7054	0.507681	-0.978007	0.051406	0.426172	gi|2168040690|ref|NZ_CP089310.1|	1532149	1532337	-	189	LUX28_RS07790	-	-	-	-	hypothetical protein RBAM_014620 [Bacillus amyloliquefaciens FZB42]	-	-	-	sp|O07630|YLAF_BACSU Uncharacterized protein YlaF OS=Bacillus subtilis (strain 168) GN=ylaF PE=4 SV=1
gene-LUX28_RS11980	554.909	415.604	694.214	1.67037	0.740171	0.0522334	0.431413	gi|2168040690|ref|NZ_CP089310.1|	2399557	2401035	-	1479	LUX28_RS11980	GO:0009653;GO:0016787;GO:0032502;GO:0071944;GO:0005618;GO:0043168;GO:0017111;GO:0005524;GO:0051259;GO:0070499;GO:0010927;GO:0005488;GO:0017076;GO:1901135;GO:0005623;GO:0071554;GO:1901363;GO:0042244;GO:0043934;GO:0008152;GO:0048869;GO:0005575;GO:0005622;GO:0071704;GO:0070590;GO:0097159;GO:0044464;GO:0030554;GO:0043167;GO:0070726;GO:0043595;GO:0043170;GO:0035639;GO:0009847;GO:0065003;GO:0048646;GO:…	K06398	NOG02831	S	SpoIVA [Bacillus amyloliquefaciens FZB42]	-	-	-	sp|P35149|SP4A_BACSU Stage IV sporulation protein A OS=Bacillus subtilis (strain 168) GN=spoIVA PE=1 SV=1
gene-LUX28_RS15370	799.66	992.285	607.034	0.611754	-0.708976	0.0523542	0.431413	gi|2168040690|ref|NZ_CP089310.1|	3078864	3080561	-	1698	LUX28_RS15370	GO:0004471;GO:0044424;GO:0016829;GO:0016615;GO:0032787;GO:0008150;GO:0036094;GO:0003674;GO:0006090;GO:0048037;GO:0003824;GO:0043169;GO:0051287;GO:0004470;GO:1901265;GO:0043436;GO:0005829;GO:0005737;GO:0000166;GO:0044237;GO:0019752;GO:0044444;GO:0006082;GO:0016831;GO:0043648;GO:0009987;GO:0006108;GO:0044464;GO:0097159;GO:0071704;GO:0005622;GO:0005575;GO:0046872;GO:0008948;GO:0043167;GO:0016616;GO:…	K00027	COG0281	C	malate dehydrogenase [Bacillus amyloliquefaciens Y2]	-	-	-	sp|O34389|MAO3_BACSU Probable NAD-dependent malic enzyme 3 OS=Bacillus subtilis (strain 168) GN=malS PE=3 SV=1
gene-LUX28_RS01190	418.091	562.575	273.607	0.486348	-1.03994	0.0525801	0.431413	gi|2168040690|ref|NZ_CP089310.1|	210901	212058	+	1158	LUX28_RS01190	-	-	COG4585	T	Sensory transduction protein kinase [Bacillus thuringiensis]	VFG042241(gi:82470746) (hrpX) HrpX [T3SS (SS007)] [Pantoea stewartii subsp. stewartii str. SS104]	-	Q9FD00|PHI:2473|Hrpx|66269|Pantoea_stewartii|reduced_virulence	sp|P94438|YFIJ_BACSU Sensor histidine kinase YfiJ OS=Bacillus subtilis (strain 168) GN=yfiJ PE=3 SV=1
gene-LUX28_RS09560	864.49	643.121	1085.86	1.68842	0.755676	0.0526764	0.431413	gi|2168040690|ref|NZ_CP089310.1|	1942032	1943303	-	1272	LUX28_RS09560	GO:0045491;GO:0044260;GO:0016798;GO:0003824;GO:0008152;GO:0006807;GO:0004553;GO:0097599;GO:0071554;GO:0006643;GO:0044036;GO:0005976;GO:0016787;GO:0044237;GO:1901564;GO:0005576;GO:0000272;GO:0044255;GO:0006665;GO:0009056;GO:1901575;GO:0010410;GO:0004348;GO:0043170;GO:0006629;GO:0008150;GO:0009987;GO:0045493;GO:0009057;GO:0033940;GO:0071704;GO:0044238;GO:0005575;GO:0016052;GO:0003674;GO:0010383;GO:…	K15924	COG5520	G	hypothetical protein RBAM_018140 [Bacillus amyloliquefaciens FZB42]	-	-	-	sp|Q6YK37|XYNC_BACIU Glucuronoxylanase XynC OS=Bacillus subtilis GN=xynC PE=3 SV=2
gene-LUX28_RS12575	301.262	213.411	389.113	1.8233	0.866554	0.0527442	0.431413	gi|2168040690|ref|NZ_CP089310.1|	2556174	2556947	+	774	LUX28_RS12575	-	-	-	-	hypothetical protein RBAM_022130 [Bacillus amyloliquefaciens FZB42]	-	-	-	sp|P54549|YQJL_BACSU Uncharacterized protein YqjL OS=Bacillus subtilis (strain 168) GN=yqjL PE=4 SV=1
gene-LUX28_RS05770	39.5714	26.442	52.7009	1.99307	0.994993	0.0528385	0.431413	gi|2168040690|ref|NZ_CP089310.1|	1121185	1121406	-	222	LUX28_RS05770	GO:0030435;GO:0019954;GO:0030154;GO:0000003;GO:0030436;GO:0048869;GO:0009653;GO:0032502;GO:0008150;GO:0009987;GO:0043934;GO:0048856;GO:0009847;GO:0048646	K06299	-	-	GerPA [Bacillus amyloliquefaciens FZB42]	-	-	-	sp|O06721|GERPA_BACSU Probable spore germination protein GerPA OS=Bacillus subtilis (strain 168) GN=gerPA PE=1 SV=1
gene-LUX28_RS20355	4798.79	5896.37	3701.22	0.627711	-0.671827	0.0528784	0.431413	gi|2168040690|ref|NZ_CP089310.1|	4070786	4071232	-	447	LUX28_RS20355	GO:0006950;GO:0050896;GO:0008150	-	COG0589	T	hypothetical protein BANAU_3817 [Bacillus amyloliquefaciens subsp. plantarum YAU B9601-Y2]	-	-	-	sp|P42297|YXIE_BACSU Universal stress protein YxiE OS=Bacillus subtilis (strain 168) GN=yxiE PE=3 SV=1
gene-LUX28_RS13275	1038.7	747.845	1329.55	1.77784	0.830122	0.0529974	0.431413	gi|2168040690|ref|NZ_CP089310.1|	2676747	2678558	-	1812	LUX28_RS13275	GO:1901576;GO:0043228;GO:0032993;GO:0046914;GO:0006139;GO:0016043;GO:0016818;GO:0044237;GO:0006261;GO:1901360;GO:1901265;GO:0032774;GO:0043226;GO:0006260;GO:0044249;GO:0090304;GO:0051276;GO:0008270;GO:0008144;GO:0034641;GO:0032559;GO:0032392;GO:0006725;GO:0044238;GO:0016817;GO:1901363;GO:0016070;GO:0043232;GO:0008152;GO:0044422;GO:0003896;GO:0005657;GO:0009059;GO:0005694;GO:0016787;GO:0006259;GO:…	K02316	COG0358	L	DNA primase [Bacillus amyloliquefaciens subsp. plantarum UCMB5036]	-	-	-	sp|P05096|PRIM_BACSU DNA primase OS=Bacillus subtilis (strain 168) GN=dnaG PE=3 SV=2
gene-LUX28_RS08020	252.712	187.098	318.325	1.70138	0.766708	0.0535066	0.433873	gi|2168040690|ref|NZ_CP089310.1|	1577371	1578462	+	1092	LUX28_RS08020	GO:0044238;GO:0050794;GO:0008194;GO:0044038;GO:0003674;GO:0065007;GO:0008375;GO:0030258;GO:0045229;GO:0070589;GO:0030203;GO:0044255;GO:1901137;GO:0044249;GO:0006629;GO:0042546;GO:0008150;GO:0071555;GO:0006023;GO:0005886;GO:0065008;GO:0006022;GO:0044036;GO:1901566;GO:1901564;GO:0044237;GO:0016043;GO:0022604;GO:0000270;GO:0044085;GO:0016020;GO:0003824;GO:0009058;GO:0051301;GO:0006807;GO:1901576;GO:…	K02563	COG0707	M	UDP-N-acetylglucosamine-N-acetylmuramyl-(pentapeptide)pyrophosphoryl-undecaprenol N-acetylglucosamine transferase [Bacillus amyloliquefaciens subsp. plantarum UCMB5036]	-	-	-	sp|A7Z4E5|MURG_BACA2 UDP-N-acetylglucosamine--N-acetylmuramyl-(pentapeptide) pyrophosphoryl-undecaprenol N-acetylglucosamine transferase OS=Bacillus amyloliquefaciens (strain FZB42) GN=murG PE=3 SV=1
gene-LUX28_RS19920	16.9935	9.30471	24.6822	2.65266	1.40744	0.0535624	0.433873	gi|2168040690|ref|NZ_CP089310.1|	3978974	3979360	+	387	LUX28_RS19920	GO:0044425;GO:0031224;GO:0016020;GO:0005623;GO:0008150;GO:0009987;GO:0071944;GO:0005575;GO:0005886;GO:0044464;GO:0016021;GO:0019835	K06518	COG1380	R	holin-like protein [Bacillus amyloliquefaciens FZB42]	-	-	-	sp|A7ZA61|CIDA_BACA2 Holin-like protein CidA OS=Bacillus amyloliquefaciens (strain FZB42) GN=cidA PE=3 SV=1
gene-LUX28_RS08340	172.975	124.795	221.155	1.77214	0.825493	0.0536613	0.433873	gi|2168040690|ref|NZ_CP089310.1|	1647048	1648046	+	999	LUX28_RS08340	GO:0006796;GO:0043436;GO:0044281;GO:0006644;GO:0044237;GO:0019752;GO:0005737;GO:0009058;GO:0008654;GO:0006633;GO:0072330;GO:0006793;GO:0003824;GO:0008152;GO:0016053;GO:1901576;GO:0005623;GO:0044464;GO:0090407;GO:0071704;GO:0044238;GO:0005622;GO:0005575;GO:0003674;GO:0008610;GO:0044283;GO:0016740;GO:0044249;GO:0019637;GO:0044255;GO:0044424;GO:0006082;GO:0016747;GO:0046394;GO:0006629;GO:0032787;GO:…	K03621	-	-	putative glycerol-3-phosphate acyltransferase PlsX [Bacillus amyloliquefaciens subsp. plantarum YAU B9601-Y2]	-	-	X5ELF9|PHI:10347|PlsX|1280|Staphylococcus_aureus|reduced_virulence	sp|A7Z4K9|PLSX_BACA2 Phosphate acyltransferase OS=Bacillus amyloliquefaciens (strain FZB42) GN=plsX PE=3 SV=1
gene-LUX28_RS17300	11.6582	4.5383	18.778	4.13768	2.04882	0.0544341	0.439134	gi|2168040690|ref|NZ_CP089310.1|	3433952	3434107	+	156	LUX28_RS17300	-	-	-	-	hypothetical protein B938_15550 [Bacillus amyloliquefaciens subsp. plantarum AS43.3]	-	-	-	sp|C0H3R5|YVRJ_BACSU Uncharacterized protein YvrJ OS=Bacillus subtilis (strain 168) GN=yvrJ PE=2 SV=1
gene-LUX28_RS18470	675.045	843.509	506.581	0.600564	-0.73561	0.0547837	0.440014	gi|2168040690|ref|NZ_CP089310.1|	3701510	3703027	-	1518	LUX28_RS18470	GO:0006996;GO:0070925;GO:0051674;GO:0005576;GO:0048870;GO:0016043;GO:0005198;GO:0022607;GO:0044085;GO:0071973;GO:0042995;GO:0044780;GO:0044461;GO:0044422;GO:0009424;GO:0005623;GO:0030030;GO:0051179;GO:0043228;GO:0005575;GO:0044464;GO:0044781;GO:0003674;GO:0030031;GO:0006928;GO:0001539;GO:0009288;GO:0009987;GO:0008150;GO:0043226;GO:0044463;GO:0097588;GO:0071840;GO:0040011	K02396	COG1256	N	flagellar hook-associated protein FlgK [Bacillus amyloliquefaciens subsp. plantarum AS43.3]	VFG043279(gi:126697802) (flgK) putative flagellar hook-associated protein [HexNAc (AI148)] [Clostridium difficile 630]	-	A0A0U1YUA0|PHI:6360|FlgK|553|Pantoea_ananatis|reduced_virulence	sp|P39810|FLGK_BACSU Flagellar hook-associated protein 1 OS=Bacillus subtilis (strain 168) GN=flgK PE=3 SV=2
gene-LUX28_RS20570	7284.52	8930.85	5638.19	0.631316	-0.663565	0.0548204	0.440014	gi|2168040690|ref|NZ_CP089310.1|	4116774	4118162	+	1389	LUX28_RS20570	GO:0006810;GO:0005402;GO:0044425;GO:0016020;GO:0098655;GO:0005623;GO:0015077;GO:0051179;GO:0015144;GO:0015672;GO:0022890;GO:0098662;GO:0008643;GO:0015294;GO:0008324;GO:0071702;GO:0071944;GO:0005886;GO:0022857;GO:0015293;GO:0015318;GO:0015078;GO:0022804;GO:0006812;GO:0031224;GO:0034220;GO:0015295;GO:0008150;GO:0015075;GO:0098660;GO:0003674;GO:0006811;GO:0005575;GO:0051234;GO:0005351;GO:0055085;GO:…	-	NOG00192	G	hypothetical protein RBAM_036810 [Bacillus amyloliquefaciens FZB42]	VFG044370(gi:33521628) (qbsN) QbsN [thioquinolobactin (IA009)] [Pseudomonas fluorescens ATCC 17400]	gb|ALV80601.1|ARO:3003801|bcr-1 [Pseudomonas aeruginosa]	Q83EH4|PHI:9510|CBU_0347|777|Coxiella_burnetii|unaffected_pathogenicity	sp|P46333|CSBC_BACSU Probable metabolite transport protein CsbC OS=Bacillus subtilis (strain 168) GN=csbC PE=1 SV=3
gene-LUX28_RS08490	93.4443	119.913	66.9758	0.558538	-0.840274	0.055211	0.440014	gi|2168040690|ref|NZ_CP089310.1|	1676349	1676801	+	453	LUX28_RS08490	GO:0043226;GO:0030694;GO:0009987;GO:0008150;GO:0044463;GO:0009425;GO:0040011;GO:0097588;GO:0009288;GO:0006928;GO:0001539;GO:0005575;GO:0071978;GO:0044464;GO:0005623;GO:0009424;GO:0043228;GO:0051179;GO:0071973;GO:0042995;GO:0044422;GO:0044461;GO:0048870;GO:0051674	K02388	COG1558	N	flagellar component of cell-proximal portion of basal-body rod [Bacillus amyloliquefaciens subsp. plantarum UCMB5036]	VFG043292(gi:126697817) (flgC) flagellar basal-body rod protein [HexNAc (AI148)] [Clostridium difficile 630]	-	-	sp|P24501|FLGC_BACSU Flagellar basal-body rod protein FlgC OS=Bacillus subtilis (strain 168) GN=flgC PE=3 SV=1
gene-LUX28_RS05140	385.897	489.484	282.309	0.576747	-0.79399	0.0553548	0.440014	gi|2168040690|ref|NZ_CP089310.1|	997339	998718	-	1380	LUX28_RS05140	GO:0004035;GO:0003824;GO:0042578;GO:0006793;GO:0008152;GO:0043169;GO:0008150;GO:0009987;GO:0003674;GO:0016787;GO:0006796;GO:0016788;GO:0046872;GO:0016311;GO:0044237;GO:0005488;GO:0016791;GO:0043167	K01077	COG1785	P	alkaline phosphatase A [Bacillus amyloliquefaciens subsp. plantarum UCMB5036]	-	-	-	sp|P19406|PPB4_BACSU Alkaline phosphatase 4 OS=Bacillus subtilis (strain 168) GN=phoA PE=1 SV=4
gene-LUX28_RS04125	9280.58	12756.6	5804.56	0.455024	-1.13599	0.0554885	0.440014	gi|2168040690|ref|NZ_CP089310.1|	801856	802203	+	348	LUX28_RS04125	-	-	-	-	hypothetical protein RBAM_007710 [Bacillus amyloliquefaciens FZB42]	-	-	-	sp|P80241|G17M_BACSU General stress protein 17M OS=Bacillus subtilis (strain 168) GN=yflT PE=1 SV=2
gene-LUX28_RS19255	1521.91	1858.7	1185.12	0.637607	-0.64926	0.0554894	0.440014	gi|2168040690|ref|NZ_CP089310.1|	3852135	3852815	-	681	LUX28_RS19255	GO:0008150;GO:0009987;GO:0043934;GO:0030435;GO:0048856;GO:0030154;GO:0048646;GO:0048869;GO:0009653;GO:0032502	K06387	NOG51563	S	SpoIIR [Bacillus sp. 916]	-	-	-	sp|P39151|SP2R_BACSU Stage II sporulation protein R OS=Bacillus subtilis (strain 168) GN=spoIIR PE=4 SV=1
gene-LUX28_RS04230	83.5186	55.7934	111.244	1.99385	0.99556	0.0554926	0.440014	gi|2168040690|ref|NZ_CP089310.1|	826305	826748	+	444	LUX28_RS04230	GO:0031224;GO:0005575;GO:0016021;GO:0016020;GO:0044425	-	-	-	hypothetical protein RBAM_007910 [Bacillus amyloliquefaciens FZB42]	-	-	-	sp|O06475|YFMQ_BACSU Uncharacterized protein YfmQ OS=Bacillus subtilis (strain 168) GN=yfmQ PE=4 SV=1
gene-LUX28_RS08565	110.885	142.457	79.3142	0.55676	-0.844873	0.0555215	0.440014	gi|2168040690|ref|NZ_CP089310.1|	1688398	1688760	+	363	LUX28_RS08565	GO:0050896;GO:0023052;GO:0005623;GO:0007165;GO:0035556;GO:0043169;GO:0000160;GO:0009605;GO:0005737;GO:0005488;GO:0042330;GO:0044424;GO:0040011;GO:0007154;GO:0008150;GO:0009987;GO:0003674;GO:0050794;GO:0005575;GO:0005622;GO:0044464;GO:0051716;GO:0042221;GO:0046872;GO:0006935;GO:0065007;GO:0050789;GO:0043167	K03413	COG0784	T	hypothetical protein RBAM_016170 [Bacillus amyloliquefaciens FZB42]	VFG043408(gi:42780821) (cheY) chemotaxis response regulator [peritrichous flagella (AI153)] [Bacillus cereus ATCC 10987]	gb|CCP46065.1|ARO:3000816|mtrA [Mycobacterium tuberculosis H37Rv]	Q6DL91|PHI:4690|DegU|1639|Listeria_monocytogenes|reduced_virulence	sp|P24072|CHEY_BACSU Chemotaxis protein CheY OS=Bacillus subtilis (strain 168) GN=cheY PE=1 SV=3
gene-LUX28_RS08765	631.63	371.508	891.752	2.40036	1.26325	0.0559133	0.442145	gi|2168040690|ref|NZ_CP089310.1|	1728754	1729644	+	891	LUX28_RS08765	GO:0009987;GO:0008150;GO:0016618;GO:0048646;GO:0044424;GO:0044444;GO:0048869;GO:0003674;GO:0044464;GO:0005622;GO:0005575;GO:0016491;GO:0048856;GO:0005623;GO:0008152;GO:0043934;GO:0016614;GO:0003824;GO:0016616;GO:0055114;GO:0005737;GO:0030154;GO:0005829;GO:0030435;GO:0032502;GO:0009653;GO:0030267	K06410	NOG34850	R	spore dipicolinate synthase subunit A [Bacillus amyloliquefaciens subsp. plantarum UCMB5036]	-	-	-	sp|Q04809|DPAA_BACSU Dipicolinate synthase subunit A OS=Bacillus subtilis (strain 168) GN=dpaA PE=1 SV=1
gene-LUX28_RS08485	366.839	460.718	272.96	0.592466	-0.755197	0.0563703	0.444313	gi|2168040690|ref|NZ_CP089310.1|	1675960	1676349	+	390	LUX28_RS08485	GO:0044464;GO:0071978;GO:0005575;GO:0006928;GO:0001539;GO:0009288;GO:0097588;GO:0040011;GO:0009425;GO:0044463;GO:0008150;GO:0009987;GO:0030694;GO:0043226;GO:0051674;GO:0048870;GO:0044461;GO:0044422;GO:0042995;GO:0071973;GO:0043228;GO:0051179;GO:0009424;GO:0005623	K02387	COG1815	N	flagellar basal body rod protein FlgB [Bacillus sp. 5B6]	VFG019792(gi:229592133) (flgB) putative flagellar basal-body rod protein [Flagella (CVF521)] [Pseudomonas fluorescens SBW25]	-	-	sp|P24500|FLGB_BACSU Flagellar basal body rod protein FlgB OS=Bacillus subtilis (strain 168) GN=flgB PE=1 SV=1
gene-LUX28_RS02535	2235.66	2754.34	1716.97	0.62337	-0.681839	0.0564344	0.444313	gi|2168040690|ref|NZ_CP089310.1|	526798	528957	+	2160	LUX28_RS02535	GO:0006139;GO:0008152;GO:0008150;GO:0009987;GO:0006807;GO:1901363;GO:0097159;GO:1901360;GO:0044238;GO:0071704;GO:0006725;GO:0046483;GO:0003674;GO:0034641;GO:0044237;GO:0003676;GO:0005488	K06959	COG2183	K	YdcI [Bacillus sp. 916]	-	-	Q8ZLT3|PHI:3878|Pnp|28901|Salmonella_enterica|reduced_virulence	sp|O31489|YDCI_BACSU Uncharacterized protein YdcI OS=Bacillus subtilis (strain 168) GN=ydcI PE=4 SV=2
gene-LUX28_RS03645	17.7129	26.8197	8.60611	0.320888	-1.63986	0.0565833	0.444512	gi|2168040690|ref|NZ_CP089310.1|	699033	699191	-	159	LUX28_RS03645	-	-	-	-	hypothetical protein KSO_016430 [Bacillus amyloliquefaciens IT-45]	-	-	-	sp|O24817|YDZJ_BACSU Uncharacterized membrane protein YdzJ OS=Bacillus subtilis (strain 168) GN=ydzJ PE=4 SV=1
gene-LUX28_RS20775	94.5938	66.1915	122.996	1.85819	0.893895	0.0569165	0.446156	gi|2168040690|ref|NZ_CP089310.1|	4161163	4161798	-	636	LUX28_RS20775	GO:0044425;GO:0050896;GO:0031224;GO:0005575;GO:0016021;GO:0016020;GO:0009636;GO:0042221;GO:0008150	-	COG5658	S	Immunity protein sdpI [Bacillus amyloliquefaciens subsp. plantarum UCMB5036]	-	-	-	sp|O32241|SDPI_BACSU Immunity protein SdpI OS=Bacillus subtilis (strain 168) GN=sdpI PE=1 SV=1
gene-LUX28_RS05885	3227.6	1652.94	4802.25	2.90527	1.53867	0.057261	0.447097	gi|2168040690|ref|NZ_CP089310.1|	1142594	1143436	+	843	LUX28_RS05885	GO:0044425;GO:0044464;GO:0005886;GO:0016021;GO:0016020;GO:0071944;GO:0031224;GO:0005575;GO:0005623	-	COG1284	S	hypothetical protein RBAM_011090 [Bacillus amyloliquefaciens FZB42]	-	-	-	sp|P39803|YITT_BACSU UPF0750 membrane protein YitT OS=Bacillus subtilis (strain 168) GN=yitT PE=3 SV=2
gene-LUX28_RS02905	73.1159	51.5123	94.7195	1.83877	0.878744	0.0572851	0.447097	gi|2168040690|ref|NZ_CP089310.1|	582924	583223	-	300	LUX28_RS02905	GO:0030435;GO:0031160;GO:0030154;GO:0071944;GO:0005575;GO:0005618;GO:0044464;GO:0048869;GO:0009653;GO:0032502;GO:0009987;GO:0008150;GO:0043934;GO:0005623;GO:0030312;GO:0048856;GO:0048646	K06439	COG5577	M	Spore coat protein F-like protein yraD [Bacillus amyloliquefaciens subsp. plantarum CAU B946]	-	-	-	sp|O06010|YRAD_BACSU Spore coat protein F-like protein YraD OS=Bacillus subtilis (strain 168) GN=yraD PE=3 SV=1
gene-LUX28_RS18730	433.452	310.184	556.72	1.79481	0.843829	0.0575742	0.447779	gi|2168040690|ref|NZ_CP089310.1|	3762088	3763077	+	990	LUX28_RS18730	GO:0051171;GO:0010556;GO:0006807;GO:1901576;GO:0031326;GO:0018130;GO:0006139;GO:0009058;GO:0044237;GO:0019438;GO:2000112;GO:0080090;GO:0019219;GO:0032774;GO:1901360;GO:0046483;GO:0034654;GO:0008150;GO:0009889;GO:0006355;GO:0044249;GO:0090304;GO:0065007;GO:0003676;GO:0044238;GO:0006725;GO:0050794;GO:0034641;GO:0003674;GO:0003677;GO:0016070;GO:0051252;GO:0008152;GO:1901363;GO:0044260;GO:2001141;GO:…	K02529	COG1609	K	transcriptional regulator (LacI family) [Bacillus amyloliquefaciens subsp. plantarum UCMB5036]	VFG045671(gi:529233057) (EFAU085_00344) LacI family sugar-binding transcriptional regulator [BopD (CVF615)] [Enterococcus faecium Aus0085]	-	P99175|PHI:11270|CcpA|1280|Staphylococcus_aureus|reduced_virulence	sp|P36944|RBSR_BACSU Ribose operon repressor OS=Bacillus subtilis (strain 168) GN=rbsR PE=4 SV=2
gene-LUX28_RS15120	965.882	679.559	1252.21	1.84267	0.881801	0.0576667	0.447779	gi|2168040690|ref|NZ_CP089310.1|	3029395	3030381	-	987	LUX28_RS15120	GO:0008150;GO:0009987;GO:0090304;GO:0016740;GO:0043170;GO:0003676;GO:0043414;GO:0006306;GO:0097159;GO:0071704;GO:0006725;GO:0044238;GO:0006304;GO:0008170;GO:0003677;GO:0003674;GO:0034641;GO:0008152;GO:0006807;GO:1901363;GO:0008168;GO:0044260;GO:0006139;GO:0003824;GO:0005488;GO:0032259;GO:0044237;GO:0044728;GO:0043412;GO:0016741;GO:1901360;GO:0006305;GO:0006259;GO:0046483	K00571	COG0827	L	putative nucleic acid methyltransferase [Bacillus amyloliquefaciens subsp. plantarum UCMB5036]	-	-	-	sp|P37876|YTXK_BACSU Uncharacterized protein YtxK OS=Bacillus subtilis (strain 168) GN=ytxK PE=4 SV=2
gene-LUX28_RS18920	122.427	155.004	89.8495	0.579658	-0.786726	0.0578971	0.447779	gi|2168040690|ref|NZ_CP089310.1|	3795197	3795340	-	144	LUX28_RS18920	-	-	-	-	hypothetical protein B938_17175 [Bacillus amyloliquefaciens subsp. plantarum AS43.3]	-	-	-	sp|C0H3S3|YWZD_BACSU Uncharacterized protein YwzD OS=Bacillus subtilis (strain 168) GN=ywzD PE=4 SV=1
gene-LUX28_RS09255	871.47	1130.31	612.628	0.542	-0.883635	0.0581628	0.447779	gi|2168040690|ref|NZ_CP089310.1|	1888660	1889163	+	504	LUX28_RS09255	-	-	COG1670	J	hypothetical protein B938_09050 [Bacillus amyloliquefaciens subsp. plantarum AS43.3]	-	-	-	sp|P94482|YNAD_BACSU Uncharacterized N-acetyltransferase YnaD OS=Bacillus subtilis (strain 168) GN=ynaD PE=3 SV=1
gene-LUX28_RS06050	234.735	298.945	170.525	0.570424	-0.809893	0.0581679	0.447779	gi|2168040690|ref|NZ_CP089310.1|	1172477	1173469	-	993	LUX28_RS06050	GO:0030554;GO:0140101;GO:0043603;GO:0043167;GO:0097159;GO:0044464;GO:0016875;GO:0071704;GO:0005622;GO:0005575;GO:0044271;GO:0097367;GO:0009987;GO:0035639;GO:0034645;GO:0043170;GO:0006082;GO:0009059;GO:0010467;GO:0005524;GO:0005488;GO:0006518;GO:0043039;GO:0044281;GO:0043168;GO:1901363;GO:0005623;GO:0008152;GO:0016070;GO:0006412;GO:0044260;GO:0017076;GO:0006436;GO:0044267;GO:0019538;GO:0004830;GO:…	K01867	COG0180	J	ryptophan--tRNA ligase [Bacillus amyloliquefaciens subsp. plantarum UCMB5036]	-	-	-	sp|P21656|SYW_BACSU Tryptophan--tRNA ligase OS=Bacillus subtilis (strain 168) GN=trpS PE=1 SV=2
gene-LUX28_RS19385	499.028	621.806	376.251	0.605094	-0.724769	0.0581749	0.447779	gi|2168040690|ref|NZ_CP089310.1|	3877262	3878764	-	1503	LUX28_RS19385	GO:0046474;GO:0003674;GO:0071704;GO:0044238;GO:0005575;GO:0090407;GO:0044464;GO:0016021;GO:0008610;GO:0006629;GO:0045017;GO:0006655;GO:0044255;GO:0031224;GO:0008808;GO:0044249;GO:0016740;GO:0019637;GO:0009987;GO:0008150;GO:0006644;GO:0071944;GO:0016780;GO:0006796;GO:0005886;GO:0032048;GO:0044237;GO:0003824;GO:0030572;GO:0006793;GO:0044425;GO:0009058;GO:0006650;GO:0008654;GO:0046471;GO:0046486;GO:…	K06131	COG1502	I	cardiolipin synthetase YwiE [Bacillus amyloliquefaciens subsp. plantarum YAU B9601-Y2]	-	-	-	sp|P45860|CLS1_BACSU Probable cardiolipin synthase YwiE OS=Bacillus subtilis (strain 168) GN=ywiE PE=2 SV=1
gene-LUX28_RS09330	203.499	257.435	149.563	0.580974	-0.783455	0.0582436	0.447779	gi|2168040690|ref|NZ_CP089310.1|	1901218	1901646	+	429	LUX28_RS09330	-	-	-	-	hypothetical protein B938_09135 [Bacillus amyloliquefaciens subsp. plantarum AS43.3]	-	-	-	-
gene-LUX28_RS15355	71.5992	95.0039	48.1945	0.50729	-0.979117	0.0584769	0.448613	gi|2168040690|ref|NZ_CP089310.1|	3076779	3077225	+	447	LUX28_RS15355	-	-	NOG39782	S	putative enzyme with sugar binding fold [Bacillus amyloliquefaciens subsp. plantarum UCMB5036]	-	-	-	sp|O34305|YTOQ_BACSU Uncharacterized protein YtoQ OS=Bacillus subtilis (strain 168) GN=ytoQ PE=4 SV=1
gene-LUX28_RS06750	20.6964	34.5133	6.87957	0.199331	-2.32676	0.0592978	0.453943	gi|2168040690|ref|NZ_CP089310.1|	1291526	1291792	+	267	LUX28_RS06750	-	-	-	-	Phage-like element PBSX protein xkdR [Bacillus amyloliquefaciens subsp. plantarum CAU B946]	-	-	-	sp|P54337|XKDR_BACSU Phage-like element PBSX protein XkdR OS=Bacillus subtilis (strain 168) GN=xkdR PE=4 SV=1
gene-LUX28_RS19275	1429.43	1042.28	1816.59	1.7429	0.80149	0.0597939	0.455667	gi|2168040690|ref|NZ_CP089310.1|	3854548	3855618	-	1071	LUX28_RS19275	GO:0044238;GO:0034641;GO:0003674;GO:0003676;GO:0043043;GO:0003747;GO:0016149;GO:0043604;GO:0044249;GO:0044424;GO:0003723;GO:0008150;GO:0043933;GO:0008135;GO:1901566;GO:0044237;GO:1901564;GO:0005737;GO:0016043;GO:0043624;GO:0009058;GO:1901576;GO:0006807;GO:0097159;GO:0044464;GO:0005622;GO:0005575;GO:0022411;GO:0071704;GO:0043603;GO:0043170;GO:0034645;GO:0032984;GO:0009987;GO:0044271;GO:0071840;GO:…	K02835	COG0216	J	peptide chain release factor 1 [Bacillus amyloliquefaciens FZB42]	-	-	Q8Y4A8|PHI:9821|PrfA_(lmo2543)|1639|Listeria_monocytogenes|reduced_virulence	sp|P45872|RF1_BACSU Peptide chain release factor 1 OS=Bacillus subtilis (strain 168) GN=prfA PE=3 SV=1
gene-LUX28_RS18995	63.8624	43.9082	83.8166	1.90891	0.932746	0.0598801	0.455667	gi|2168040690|ref|NZ_CP089310.1|	3809044	3809457	+	414	LUX28_RS18995	-	-	-	-	hypothetical protein RBAM_033630 [Bacillus amyloliquefaciens FZB42]	-	-	-	sp|P94578|YWOH_BACSU Uncharacterized HTH-type transcriptional regulator YwoH OS=Bacillus subtilis (strain 168) GN=ywoH PE=4 SV=1
gene-LUX28_RS10590	3.46142	6.53576	0.387078	0.0592247	-4.07766	0.0599029	0.455667	gi|2168040690|ref|NZ_CP089310.1|	2191838	2191933	-	96	LUX28_RS10590	-	-	-	-	-	-	-	-	-
gene-LUX28_RS04050	484.299	357.088	611.511	1.71249	0.776098	0.0603045	0.457755	gi|2168040690|ref|NZ_CP089310.1|	784364	785302	+	939	LUX28_RS04050	-	-	NOG26028	M	hypothetical protein MUS_0740 [Bacillus amyloliquefaciens Y2]	-	-	-	sp|O31542|YFND_BACSU Uncharacterized protein YfnD OS=Bacillus subtilis (strain 168) GN=yfnD PE=4 SV=1
gene-LUX28_RS04630	1204.34	729.984	1678.71	2.29965	1.20141	0.060452	0.457908	gi|2168040690|ref|NZ_CP089310.1|	911244	912227	-	984	LUX28_RS04630	GO:0005623;GO:0044425;GO:0016021;GO:0016020;GO:0005886;GO:0044464;GO:0071944;GO:0031224;GO:0005575	K07038	COG1988	R	hypothetical protein BACAU_0846 [Bacillus amyloliquefaciens subsp. plantarum CAU B946]	-	-	-	sp|O31583|YFHP_BACSU Uncharacterized protein YfhP OS=Bacillus subtilis (strain 168) GN=yfhP PE=2 SV=1
gene-LUX28_RS02745	919.619	1153.54	685.7	0.594432	-0.750417	0.0607252	0.459011	gi|2168040690|ref|NZ_CP089310.1|	553848	554813	-	966	LUX28_RS02745	GO:0043934;GO:0008152;GO:0005623;GO:0048856;GO:0003824;GO:0030435;GO:0030154;GO:0071944;GO:0005618;GO:0032502;GO:0009653;GO:0016787;GO:0008150;GO:0009987;GO:0030312;GO:0048646;GO:0009056;GO:0016042;GO:1901575;GO:0006629;GO:0031160;GO:0044464;GO:0005575;GO:0071704;GO:0044238;GO:0003674;GO:0048869	-	COG3621	R	Patatin-like phospholipase [Bacillus sp. 5B6]	-	-	-	sp|O06996|COTR_BACSU Putative sporulation hydrolase CotR OS=Bacillus subtilis (strain 168) GN=cotR PE=2 SV=1
gene-LUX28_RS13360	6502.04	4081.04	8923.03	2.18646	1.1286	0.0611163	0.460999	gi|2168040690|ref|NZ_CP089310.1|	2692670	2693662	-	993	LUX28_RS13360	GO:0044464;GO:0005886;GO:0016021;GO:0016020;GO:0071944;GO:0005575;GO:0031224;GO:0044425;GO:0005623	-	COG4864	S	hypothetical protein RBAM_023680 [Bacillus amyloliquefaciens FZB42]	-	-	-	sp|P54466|YQFA_BACSU UPF0365 protein YqfA OS=Bacillus subtilis (strain 168) GN=yqfA PE=3 SV=1
gene-LUX28_RS18790	1533.76	690.908	2376.62	3.43985	1.78234	0.0613236	0.461595	gi|2168040690|ref|NZ_CP089310.1|	3774272	3774946	-	675	LUX28_RS18790	-	-	-	-	hypothetical protein RBAM_033200 [Bacillus amyloliquefaciens FZB42]	-	-	-	sp|O05223|YWRJ_BACSU Uncharacterized protein YwrJ OS=Bacillus subtilis (strain 168) GN=ywrJ PE=4 SV=1
gene-LUX28_RS06010	921.551	595.802	1247.3	2.09348	1.0659	0.0622495	0.465866	gi|2168040690|ref|NZ_CP089310.1|	1163673	1164872	+	1200	LUX28_RS06010	GO:0044237;GO:0019752;GO:0044281;GO:0043436;GO:1901576;GO:0008152;GO:0016053;GO:0009058;GO:0006633;GO:0003824;GO:0072330;GO:0044283;GO:0008610;GO:0003674;GO:0071704;GO:0044238;GO:0032787;GO:0016746;GO:0006631;GO:0008150;GO:0009987;GO:0016747;GO:0046394;GO:0006629;GO:0033817;GO:0044249;GO:0016740;GO:0044255;GO:0006082	K09458	COG0304	I	beta-ketoacyl-acyl carrier protein synthase II [Bacillus amyloliquefaciens subsp. plantarum UCMB5036]	VFG009135(gi:383308045) (kasB) 3-oxoacyl-(acyl carrier protein) synthase II [FAS-II (CVF300)] [Mycobacterium tuberculosis RGTB327]	-	I1RSU2|PHI:724__PHI:730|PKS9__KSA1|5518|Fusarium_graminearum|unaffected_pathogenicity	sp|O34340|FABF_BACSU 3-oxoacyl-[acyl-carrier-protein] synthase 2 OS=Bacillus subtilis (strain 168) GN=fabF PE=3 SV=1
gene-LUX28_RS15755	200.543	145.11	255.975	1.764	0.818852	0.0623466	0.465866	gi|2168040690|ref|NZ_CP089310.1|	3153966	3154790	-	825	LUX28_RS15755	GO:0044249;GO:1901661;GO:0008150;GO:0009987;GO:0051188;GO:0009233;GO:0016829;GO:0042180;GO:0016835;GO:0071704;GO:0003674;GO:0009234;GO:0009108;GO:0044283;GO:0006732;GO:0042181;GO:0009058;GO:0003824;GO:0008152;GO:0051186;GO:1901663;GO:1901576;GO:0044281;GO:0070205;GO:0016787;GO:0044237	K08680	bactNOG21776	H	hypothetical protein RBAM_027790 [Bacillus amyloliquefaciens FZB42]	-	-	-	sp|P23974|YTXM_BACSU Putative esterase YtxM OS=Bacillus subtilis (strain 168) GN=ytxM PE=3 SV=2
gene-LUX28_RS17835	22.693	33.3684	12.0176	0.36015	-1.47333	0.062396	0.465866	gi|2168040690|ref|NZ_CP089310.1|	3542829	3543722	-	894	LUX28_RS17835	GO:0034654;GO:0046483;GO:0032774;GO:0019219;GO:1901360;GO:0005737;GO:0005829;GO:2000112;GO:0019438;GO:0080090;GO:0044212;GO:0044237;GO:0006139;GO:0009058;GO:0018130;GO:0140110;GO:0001017;GO:0006807;GO:0031326;GO:1901576;GO:0010556;GO:0051171;GO:0003677;GO:0003674;GO:0034641;GO:0003690;GO:0044238;GO:0006725;GO:0050794;GO:0001067;GO:0003676;GO:0065007;GO:0090304;GO:0044249;GO:0044424;GO:0009889;GO:…	-	NOG01019	K	HTH-type transcriptional regulator gltC [Bacillus amyloliquefaciens subsp. plantarum YAU B9601-Y2]	VFG006042(gi:76788234) (cpsY) transcriptional regulator CpsY [Capsule (CVF186)] [Streptococcus agalactiae A909]	gb|CAA79966.1|ARO:3003665|NmcR [Enterobacter cloacae]	H3RI38|PHI:3092|SoxR|66269|Pantoea_stewartii|reduced_virulence	sp|O32255|YVBU_BACSU Uncharacterized HTH-type transcriptional regulator YvbU OS=Bacillus subtilis (strain 168) GN=yvbU PE=4 SV=1
gene-LUX28_RS07040	657.8	482.503	833.097	1.72662	0.787946	0.0624089	0.465866	gi|2168040690|ref|NZ_CP089310.1|	1346112	1347467	+	1356	LUX28_RS07040	GO:0015318;GO:0006812;GO:0031224;GO:0034220;GO:0070838;GO:0008150;GO:0015075;GO:0015095;GO:0098660;GO:0015693;GO:0006811;GO:0003674;GO:0051234;GO:0005575;GO:0055085;GO:0016021;GO:0044464;GO:0046872;GO:0005215;GO:0043167;GO:0006810;GO:1903830;GO:0044425;GO:0016020;GO:0046873;GO:0005623;GO:0098655;GO:0051179;GO:0098662;GO:0022890;GO:0043169;GO:0008324;GO:0030001;GO:0071944;GO:0005886;GO:0022857;GO:…	K06213	COG2239	P	Mg2+ transporter [Bacillus amyloliquefaciens FZB42]	-	-	-	sp|O34442|MGTE_BACSU Magnesium transporter MgtE OS=Bacillus subtilis (strain 168) GN=mgtE PE=3 SV=1
gene-LUX28_RS19550	165.141	263.378	66.9051	0.254027	-1.97695	0.0629263	0.468528	gi|2168040690|ref|NZ_CP089310.1|	3908045	3908359	+	315	LUX28_RS19550	-	K10947	COG1695	K	Transcriptional regulator, PadR family [Bacillus amyloliquefaciens subsp. plantarum UCMB5036]	-	-	-	sp|C0H3Y4|YIZB_BACSU Putative DNA-binding protein YizB OS=Bacillus subtilis (strain 168) GN=yizB PE=4 SV=1
gene-LUX28_RS16510	40.4949	57.5209	23.4689	0.408007	-1.29333	0.0631177	0.468528	gi|2168040690|ref|NZ_CP089310.1|	3281557	3281805	-	249	LUX28_RS16510	-	-	-	-	hypothetical protein RBAM_028860 [Bacillus amyloliquefaciens FZB42]	-	-	-	sp|O32093|YUEH_BACSU Uncharacterized protein YueH OS=Bacillus subtilis (strain 168) GN=yueH PE=4 SV=1
gene-LUX28_RS08580	13.1536	6.2725	20.0347	3.19405	1.67539	0.0631562	0.468528	gi|2168040690|ref|NZ_CP089310.1|	1690101	1690370	+	270	LUX28_RS08580	GO:0016043;GO:0022607;GO:0002790;GO:0046903;GO:0005886;GO:0071702;GO:0071705;GO:0043228;GO:0044085;GO:0016020;GO:0045184;GO:0009306;GO:0016021;GO:0043226;GO:0042886;GO:0008150;GO:0044463;GO:0009425;GO:0009288;GO:0008104;GO:0032940;GO:0033036;GO:0071944;GO:0006996;GO:0070925;GO:0030030;GO:0005623;GO:0015833;GO:0051179;GO:0044780;GO:0042995;GO:0044422;GO:0006810;GO:0044461;GO:0044425;GO:0015031;GO:…	K02420	COG1987	N	component of the flagellar export machinery [Bacillus amyloliquefaciens subsp. plantarum UCMB5036]	VFG043308(gi:126697833) (fliQ) flagellar export protein [HexNAc (AI148)] [Clostridium difficile 630]	-	A0A0F6B112|PHI:10150|STM14_RS07955_(ssaS)|28901|Salmonella_enterica|reduced_virulence	sp|P35535|FLIQ_BACSU Flagellar biosynthetic protein FliQ OS=Bacillus subtilis (strain 168) GN=fliQ PE=3 SV=1
gene-LUX28_RS05295	1475.91	519.63	2432.2	4.68063	2.2267	0.0641142	0.474529	gi|2168040690|ref|NZ_CP089310.1|	1027909	1028115	-	207	LUX28_RS05295	GO:0030154;GO:0016043;GO:0005488;GO:0030435;GO:0044237;GO:0032502;GO:0006259;GO:0009653;GO:0046483;GO:1901360;GO:0006996;GO:1901363;GO:0006807;GO:0048856;GO:0008152;GO:0043934;GO:0006139;GO:0044260;GO:0006265;GO:0071103;GO:0051276;GO:0003676;GO:0003677;GO:0048869;GO:0034641;GO:0003674;GO:0097159;GO:0003690;GO:0006725;GO:0071704;GO:0044238;GO:0071840;GO:0009987;GO:0008150;GO:0043170;GO:0048646;GO:…	K06419	NOG79921	R	Small, acid-soluble spore protein 1 SASP-1 [Bacillus amyloliquefaciens subsp. plantarum CAU B946]	-	-	-	sp|P84584|SAS2_BACIU Small, acid-soluble spore protein 2 OS=Bacillus subtilis PE=1 SV=2
gene-LUX28_RS03055	475.088	586.856	363.32	0.619095	-0.691767	0.0642852	0.474529	gi|2168040690|ref|NZ_CP089310.1|	608929	610089	-	1161	LUX28_RS03055	GO:0016021;GO:0005886;GO:0044464;GO:0071944;GO:0051234;GO:0005575;GO:0055085;GO:0051179;GO:0005623;GO:0008150;GO:0044425;GO:0006810;GO:0016020;GO:0031224	K18567	COG2814	G	putative sugar efflux transporter [Bacillus amyloliquefaciens subsp. plantarum YAU B9601-Y2]	-	gb|AAB36568.1|ARO:3002700|cmlv [Streptomyces venezuelae ATCC 10712]	-	sp|Q0GQS6|PBUE_BACAM Purine efflux pump PbuE OS=Bacillus amyloliquefaciens GN=pbuE PE=1 SV=1
gene-LUX28_RS11975	500.714	609.018	392.411	0.644334	-0.634119	0.0643607	0.474529	gi|2168040690|ref|NZ_CP089310.1|	2398904	2399182	-	279	LUX28_RS11975	GO:0071840;GO:0009987;GO:0008150;GO:0019222;GO:0044444;GO:0030261;GO:0009889;GO:0044424;GO:0051276;GO:0003676;GO:0050789;GO:0065007;GO:0003677;GO:0003674;GO:0044464;GO:0097159;GO:0050794;GO:0005622;GO:0005575;GO:0031326;GO:1901363;GO:0005623;GO:0010556;GO:0051252;GO:0006323;GO:0051171;GO:2001141;GO:0071103;GO:0005737;GO:0005829;GO:0080090;GO:0016043;GO:0005488;GO:0031323;GO:1903506;GO:0009295;GO:…	K03530	COG0776	L	non-specific DNA-binding protein HBsu; signal recognition particle-like (SRP) component [Bacillus subtilis XF-1]	VFG043551(gi:15827894) (ML1683) histone-like protein [histone-like protein (Hlp)/laminin-binding protein (LBP) (AI354)] [Mycobacterium leprae TN]	-	Q8NL12|PHI:8676|HupB_(XAC1081)|346|Xanthomonas_citri|reduced_virulence	sp|P08821|DBH1_BACSU DNA-binding protein HU 1 OS=Bacillus subtilis (strain 168) GN=hupA PE=1 SV=2
gene-LUX28_RS15260	285.048	210.821	359.274	1.70417	0.769066	0.0650277	0.478466	gi|2168040690|ref|NZ_CP089310.1|	3057678	3058409	+	732	LUX28_RS15260	-	-	COG1296	E	putative amino acid permease [Bacillus amyloliquefaciens subsp. plantarum UCMB5036]	-	-	-	sp|P76630|YGAZ_ECOLI Inner membrane protein YgaZ OS=Escherichia coli (strain K12) GN=ygaZ PE=1 SV=1
gene-LUX28_RS05845	668.319	834.088	502.549	0.602513	-0.730937	0.0652594	0.47919	gi|2168040690|ref|NZ_CP089310.1|	1133580	1135421	-	1842	LUX28_RS05845	GO:0006725;GO:0044238;GO:0006575;GO:0003674;GO:0034641;GO:0006732;GO:0044283;GO:0044272;GO:0044249;GO:1901607;GO:0046653;GO:0046394;GO:0009066;GO:0008150;GO:0009067;GO:0006555;GO:1901360;GO:0043436;GO:0046483;GO:1901566;GO:0019752;GO:1901564;GO:0006520;GO:0042558;GO:0044237;GO:0006790;GO:0008168;GO:0000097;GO:0016645;GO:0006760;GO:0003824;GO:0009058;GO:0009086;GO:0051186;GO:0016053;GO:0043169;GO:…	K00297	COG0646	E	Bifunctional homocysteine S-methyltransferase/5,10-methylenetetrahydrofolate reductase [Bacillus amyloliquefaciens subsp. plantarum UCMB5036]	-	-	-	sp|O06745|YITJ_BACSU Bifunctional homocysteine S-methyltransferase/5,10-methylenetetrahydrofolate reductase OS=Bacillus subtilis (strain 168) GN=yitJ PE=2 SV=1
gene-LUX28_RS09400	67.8314	48.6375	87.0254	1.78927	0.839367	0.0655053	0.479466	gi|2168040690|ref|NZ_CP089310.1|	1910458	1910604	-	147	LUX28_RS09400	GO:0048869;GO:0009653;GO:0032502;GO:0048646;GO:0048856;GO:0030154;GO:0008150;GO:0009987;GO:0043934;GO:0030435	K06433	-	-	acid-soluble spore protein P [Bacillus amyloliquefaciens FZB42]	-	-	-	sp|A7Z565|SSPP_BACA2 Small, acid-soluble spore protein P OS=Bacillus amyloliquefaciens (strain FZB42) GN=sspP PE=3 SV=1
gene-LUX28_RS18050	5.43767	9.56212	1.31321	0.137335	-2.86423	0.0656269	0.479466	gi|2168040690|ref|NZ_CP089310.1|	3587059	3587370	+	312	LUX28_RS18050	-	-	-	-	hypothetical protein BANAU_3356 [Bacillus amyloliquefaciens subsp. plantarum YAU B9601-Y2]	-	-	-	-
gene-LUX28_RS09825	1014.44	1255.01	773.873	0.616629	-0.697525	0.0656968	0.479466	gi|2168040690|ref|NZ_CP089310.1|	2066930	2067235	+	306	LUX28_RS09825	-	-	COG4768	S	hypothetical protein RBAM_018720 [Bacillus amyloliquefaciens FZB42]	-	-	-	sp|P28670|YOXC_BACSU Uncharacterized protein YoxC OS=Bacillus subtilis (strain 168) GN=yoxC PE=4 SV=1
gene-LUX28_RS04950	1338.97	877.824	1800.11	2.05065	1.03608	0.0662376	0.481243	gi|2168040690|ref|NZ_CP089310.1|	960702	962243	+	1542	LUX28_RS04950	GO:0008150;GO:0051179;GO:0005623;GO:0016020;GO:0031224;GO:0044425;GO:0006810;GO:0005215;GO:0016021;GO:0022857;GO:0044464;GO:0005886;GO:0051234;GO:0071944;GO:0005575;GO:0055085;GO:0003674	-	NOG00052	P	putative MFS-type transporter ycnB [Bacillus amyloliquefaciens subsp. plantarum YAU B9601-Y2]	VFG044351(gi:307130374) (yhcA) Inner membrane protein of tripartite multidrug resistance system [achromobactin (IA011)] [Dickeya dadantii 3937]	gb|AAW38464.1|ARO:3004572|Staphylococcus aureus LmrS [Staphylococcus aureus subsp. aureus COL]	C9YKX4|PHI:8786|HatT_(CDR20291_1226)|1496|Clostridioides_difficile|reduced_virulence	sp|P54585|YHCA_BACSU Uncharacterized MFS-type transporter YhcA OS=Bacillus subtilis (strain 168) GN=yhcA PE=3 SV=2
gene-LUX28_RS17085	153.239	101.826	204.652	2.00982	1.00707	0.0663704	0.481243	gi|2168040690|ref|NZ_CP089310.1|	3394831	3395163	+	333	LUX28_RS17085	-	-	-	-	hypothetical protein RBAM_029960 [Bacillus amyloliquefaciens FZB42]	-	-	-	sp|O32180|YUSN_BACSU Uncharacterized protein YusN OS=Bacillus subtilis (strain 168) GN=yusN PE=4 SV=1
gene-LUX28_RS02130	280.297	209.768	350.827	1.67245	0.741965	0.0663788	0.481243	gi|2168040690|ref|NZ_CP089310.1|	452641	453390	+	750	LUX28_RS02130	GO:0042364;GO:0044283;GO:0043167;GO:0046872;GO:1901362;GO:0071704;GO:0034641;GO:0003674;GO:0006771;GO:0008150;GO:0009987;GO:0044271;GO:0042727;GO:0044249;GO:0042726;GO:0009110;GO:0044237;GO:0005488;GO:1901564;GO:1901360;GO:1901566;GO:0044281;GO:0046483;GO:0016787;GO:0043169;GO:0008152;GO:0006766;GO:0017144;GO:1901576;GO:0006807;GO:0009231;GO:0006767;GO:0009058;GO:0018130;GO:0003824	K07024	COG0561	R	hypothetical protein RBAM_004270 [Bacillus amyloliquefaciens FZB42]	-	-	-	sp|P42962|YCSE_BACSU Uncharacterized protein YcsE OS=Bacillus subtilis (strain 168) GN=ycsE PE=3 SV=2
gene-LUX28_RS08865	507.773	374.108	641.438	1.71458	0.777856	0.0665216	0.481243	gi|2168040690|ref|NZ_CP089310.1|	1751228	1752478	+	1251	LUX28_RS08865	-	K03742	COG1058	H	competence damage-inducible protein A [Bacillus amyloliquefaciens FZB42]	-	-	-	sp|A7Z4W4|CINA_BACA2 Putative competence-damage inducible protein OS=Bacillus amyloliquefaciens (strain FZB42) GN=cinA PE=3 SV=1
gene-LUX28_RS01560	48.2044	64.9896	31.4192	0.483451	-1.04856	0.066609	0.481243	gi|2168040690|ref|NZ_CP089310.1|	315889	316728	+	840	LUX28_RS01560	GO:0010043;GO:0042626;GO:0006812;GO:1902495;GO:0008150;GO:1990351;GO:0016887;GO:0070838;GO:0016817;GO:0016021;GO:0055085;GO:0015405;GO:0098797;GO:0003674;GO:0043492;GO:0005215;GO:0098796;GO:0000041;GO:0042221;GO:0016020;GO:0003824;GO:0044459;GO:0016462;GO:0022857;GO:0005886;GO:0015399;GO:0010038;GO:0016818;GO:0005887;GO:0031224;GO:0022804;GO:0098533;GO:0032991;GO:0043190;GO:0031226;GO:0044464;GO:…	K09816	COG1108	P	hypothetical protein RBAM_003130 [Bacillus amyloliquefaciens FZB42]	VFG034245(gi:387616517) (sitD) iron transport protein, inner membrane component [Iron/manganese transport (CVF459)] [Escherichia coli O83:H1 str. NRG 857C]	-	A0A0H3B439|PHI:5013|ZnuB|633|Yersinia_pseudotuberculosis|reduced_virulence	sp|O34610|ADCB_BACSU Probable zinc transport system permease protein AdcB OS=Bacillus subtilis (strain 168) GN=adcB PE=2 SV=1
gene-LUX28_RS08035	646.34	797.256	495.425	0.621412	-0.686378	0.0667999	0.481655	gi|2168040690|ref|NZ_CP089310.1|	1580867	1582180	+	1314	LUX28_RS08035	GO:0032153;GO:0005575;GO:0044464;GO:0016817;GO:0003674;GO:0048869;GO:0009987;GO:0008150;GO:0016887;GO:0048646;GO:0016818;GO:0030435;GO:0030154;GO:0071944;GO:0005886;GO:0017111;GO:0009653;GO:0016787;GO:0032502;GO:0043934;GO:0005623;GO:0048856;GO:0051301;GO:0009898;GO:0007049;GO:0098562;GO:0016020;GO:0016462;GO:0044459;GO:0003824;GO:0098552;GO:0044425	K03590	COG0849	D	hypothetical protein RBAM_015110 [Bacillus amyloliquefaciens FZB42]	-	-	-	sp|P28264|FTSA_BACSU Cell division protein FtsA OS=Bacillus subtilis (strain 168) GN=ftsA PE=1 SV=2
gene-LUX28_RS01605	300.756	221.683	379.829	1.71339	0.776854	0.0673399	0.484578	gi|2168040690|ref|NZ_CP089310.1|	325158	326414	+	1257	LUX28_RS01605	GO:0097367;GO:0022804;GO:0035639;GO:0030554;GO:0043167;GO:0042623;GO:0006811;GO:0097159;GO:0051234;GO:0005575;GO:0046942;GO:0051179;GO:1901363;GO:0015695;GO:0102908;GO:0017076;GO:0006810;GO:0005524;GO:0005488;GO:0016787;GO:0043168;GO:0017111;GO:0015697;GO:0015849;GO:0016887;GO:0006820;GO:0008150;GO:0006812;GO:0015696;GO:0032555;GO:0042626;GO:0015838;GO:0015711;GO:0008144;GO:0043492;GO:0005215;GO:…	K02000	COG4175	E	glycine betaine ABC transporter (ATP-binding protein) [Bacillus amyloliquefaciens subsp. plantarum UCMB5036]	VFG030684(gi:120405436) (sugC) ABC transporter--like protein [Trehalose-recycling ABC transporter (CVF651)] [Mycobacterium vanbaalenii PYR-1]	gb|AAV85982.1|ARO:3000535|macB [Neisseria gonorrhoeae]	A0A086IQC3|PHI:8968|ProV|573|Klebsiella_pneumoniae|reduced_virulence	sp|P46920|OPUAA_BACSU Glycine betaine transport ATP-binding protein OpuAA OS=Bacillus subtilis (strain 168) GN=opuAA PE=1 SV=3
gene-LUX28_RS15655	175.364	230.408	120.32	0.522202	-0.93732	0.0678449	0.487237	gi|2168040690|ref|NZ_CP089310.1|	3139211	3139453	-	243	LUX28_RS15655	-	-	-	-	hypothetical protein RBAM_027590 [Bacillus amyloliquefaciens FZB42]	-	-	-	sp|O34365|YTMB_BACSU Uncharacterized protein YtmB OS=Bacillus subtilis (strain 168) GN=ytmB PE=1 SV=1
gene-LUX28_RS12290	103.146	132.92	73.3709	0.551991	-0.857283	0.0690476	0.493553	gi|2168040690|ref|NZ_CP089310.1|	2454191	2454631	-	441	LUX28_RS12290	GO:0010605;GO:0031323;GO:1903507;GO:1903506;GO:0032502;GO:0043168;GO:1901363;GO:0043937;GO:0051252;GO:0008152;GO:0043934;GO:0022603;GO:2001141;GO:0030554;GO:0048519;GO:0043167;GO:0050789;GO:0048869;GO:0000988;GO:0030436;GO:0010629;GO:0050793;GO:0016989;GO:0043170;GO:0016740;GO:2000112;GO:0030154;GO:1901564;GO:0030435;GO:0044237;GO:1901265;GO:0006464;GO:0048856;GO:0009892;GO:0031326;GO:0051171;GO:…	K06379	-	-	anti-sigma factor (antagonist of sigma(F)) and serine kinase [Bacillus amyloliquefaciens DSM 7]	-	-	-	sp|A7Z692|SP2AB_BACA2 Anti-sigma F factor OS=Bacillus amyloliquefaciens (strain FZB42) GN=spoIIAB PE=3 SV=1
gene-LUX28_RS07250	82.5731	105.997	59.1493	0.558028	-0.84159	0.0691137	0.493553	gi|2168040690|ref|NZ_CP089310.1|	1386130	1386486	-	357	LUX28_RS07250	-	-	COG1733	K	putative transcriptional regulator [Bacillus amyloliquefaciens subsp. plantarum UCMB5036]	-	-	-	sp|O31679|YKVN_BACSU Uncharacterized HTH-type transcriptional regulator YkvN OS=Bacillus subtilis (strain 168) GN=ykvN PE=4 SV=1
gene-LUX28_RS13170	248.326	318.564	178.089	0.559037	-0.838985	0.069214	0.493553	gi|2168040690|ref|NZ_CP089310.1|	2657092	2657994	-	903	LUX28_RS13170	GO:0005488;GO:0043167;GO:0042301;GO:0005886;GO:0044464;GO:0043168;GO:0071944;GO:0051234;GO:0005575;GO:0006811;GO:0003674;GO:0008150;GO:0006820;GO:0051179;GO:0005623;GO:0016020;GO:0006817;GO:0015698;GO:0006810	K02040	COG0226	P	Phosphate-binding protein pstS 1 PBP 1 [Bacillus amyloliquefaciens subsp. plantarum YAU B9601-Y2]	-	-	Q7A5Q2|PHI:9447__PHI:9757|PstS|1280|Staphylococcus_aureus|unaffected_pathogenicity__reduced_virulence	sp|P46338|PSTS_BACSU Phosphate-binding protein PstS OS=Bacillus subtilis (strain 168) GN=pstS PE=3 SV=1
gene-LUX28_RS15700	195.44	246.987	143.893	0.582595	-0.779436	0.069273	0.493553	gi|2168040690|ref|NZ_CP089310.1|	3144920	3145363	-	444	LUX28_RS15700	-	-	-	-	Putative exported lipoprotein [Bacillus amyloliquefaciens subsp. plantarum UCMB5036]	-	-	-	sp|P40768|YTKA_BACSU Uncharacterized protein YtkA OS=Bacillus subtilis (strain 168) GN=ytkA PE=4 SV=2
gene-LUX28_RS21035	45.0473	61.2598	28.8347	0.470696	-1.08713	0.0697198	0.495131	gi|2168040690|ref|NZ_CP089310.1|	4208376	4208807	+	432	LUX28_RS21035	GO:0016747;GO:0003674;GO:0003824;GO:0016740;GO:0016746	-	NOG79065	R	putative acetyltransferase [Bacillus amyloliquefaciens subsp. plantarum UCMB5036]	-	-	-	sp|P37504|YYAT_BACSU Uncharacterized protein YyaT OS=Bacillus subtilis (strain 168) GN=yyaT PE=4 SV=1
gene-LUX28_RS05900	36.9717	24.1069	49.8365	2.06731	1.04775	0.0697697	0.495131	gi|2168040690|ref|NZ_CP089310.1|	1144146	1144295	-	150	LUX28_RS05900	-	-	-	-	hypothetical protein RBAM_011120 [Bacillus amyloliquefaciens FZB42]	-	-	-	-
gene-LUX28_RS06870	410.247	493.473	327.021	0.662693	-0.593588	0.0705255	0.499509	gi|2168040690|ref|NZ_CP089310.1|	1312374	1313300	+	927	LUX28_RS06870	GO:0005623;GO:0048856;GO:0051179;GO:0015833;GO:0043934;GO:0006810;GO:0044425;GO:0016020;GO:0030154;GO:0008104;GO:0030435;GO:0009653;GO:0071702;GO:0032502;GO:0071705;GO:0071944;GO:0033036;GO:0022857;GO:0005886;GO:0008150;GO:0009987;GO:0042886;GO:0031224;GO:0048646;GO:0015031;GO:0005215;GO:0048869;GO:0003674;GO:0051234;GO:0005575;GO:0045184;GO:0055085;GO:0016021;GO:0044464	K16200	COG0601	P	Dipeptide transport system permease protein dppB [Bacillus amyloliquefaciens subsp. plantarum YAU B9601-Y2]	-	-	A0A031WAR9|PHI:4612|App|1496|Clostridioides_difficile|increased_virulence_(hypervirulence)	sp|P26903|DPPB_BACSU Dipeptide transport system permease protein DppB OS=Bacillus subtilis (strain 168) GN=dppB PE=2 SV=1
gene-LUX28_RS15685	1886.15	2488.38	1283.92	0.515966	-0.954653	0.0706907	0.499673	gi|2168040690|ref|NZ_CP089310.1|	3143656	3144060	-	405	LUX28_RS15685	GO:0044425;GO:0031224;GO:0071944;GO:0005575;GO:0016021;GO:0016020;GO:0044464;GO:0005886;GO:0005623	-	COG4824	S	hypothetical protein BANAU_2975 [Bacillus amyloliquefaciens subsp. plantarum YAU B9601-Y2]	-	-	-	sp|O34883|YTKC_BACSU Uncharacterized protein YtkC OS=Bacillus subtilis (strain 168) GN=ytkC PE=3 SV=1
gene-LUX28_RS02485	169.736	125.908	213.564	1.69619	0.762295	0.0710081	0.499673	gi|2168040690|ref|NZ_CP089310.1|	521128	521409	+	282	LUX28_RS02485	GO:0019222;GO:0051171;GO:0008150;GO:0051252;GO:0010556;GO:0031326;GO:0009889;GO:0006355;GO:2001141;GO:0065007;GO:0050789;GO:0031323;GO:0005488;GO:2000112;GO:0080090;GO:0019219;GO:0050794;GO:0060255;GO:0042802;GO:0003674;GO:1903506;GO:0010468;GO:0005515	K07723	COG0864	K	hypothetical protein RBAM_004990 [Bacillus amyloliquefaciens FZB42]	-	-	-	sp|P96621|ENDAI_BACSU Antitoxin EndoAI OS=Bacillus subtilis (strain 168) GN=ndoAI PE=1 SV=1
gene-LUX28_RS08010	359.308	260.564	458.052	1.75792	0.813872	0.0710595	0.499673	gi|2168040690|ref|NZ_CP089310.1|	1574740	1576095	+	1356	LUX28_RS08010	GO:0051188;GO:0006023;GO:0044249;GO:0046394;GO:0006732;GO:0008144;GO:0030203;GO:0070589;GO:0006725;GO:0050794;GO:0006575;GO:0044038;GO:0032559;GO:0034641;GO:0051186;GO:0042398;GO:1901576;GO:0008764;GO:0006760;GO:0004326;GO:0019752;GO:1901564;GO:0016881;GO:0042558;GO:0044237;GO:0022604;GO:0016043;GO:0005737;GO:1901265;GO:1901360;GO:0044036;GO:0016874;GO:1901566;GO:0050793;GO:0009273;GO:0071840;GO:…	K01925	COG0771	M	UDP-N-acetylmuramoylalanyl-D-glutamate ligase [Bacillus amyloliquefaciens subsp. plantarum UCMB5036]	-	-	Q9HVZ9|PHI:7631|MurD|287|Pseudomonas_aeruginosa|reduced_virulence__loss_of_pathogenicity	sp|A7Z4E3|MURD_BACA2 UDP-N-acetylmuramoylalanine--D-glutamate ligase OS=Bacillus amyloliquefaciens (strain FZB42) GN=murD PE=3 SV=1
gene-LUX28_RS01435	300.848	385.482	216.213	0.560891	-0.834207	0.0711041	0.499673	gi|2168040690|ref|NZ_CP089310.1|	291183	292121	+	939	LUX28_RS01435	GO:0009636;GO:0005737;GO:0005488;GO:0044237;GO:0003824;GO:0019439;GO:0050896;GO:0055114;GO:0005623;GO:0016491;GO:0051213;GO:0043169;GO:0008152;GO:0003674;GO:0006725;GO:0005575;GO:0005622;GO:0044464;GO:0046872;GO:0042221;GO:0043167;GO:0044248;GO:0044424;GO:0009056;GO:0008150;GO:0009987	K15975	COG0346	E	hypothetical protein B938_01190 [Bacillus amyloliquefaciens subsp. plantarum AS43.3]	-	-	-	sp|P96693|MHQO_BACSU Putative ring-cleaving dioxygenase MhqO OS=Bacillus subtilis (strain 168) GN=mhqO PE=1 SV=1
gene-LUX28_RS07470	2025.67	1097.62	2953.72	2.69102	1.42815	0.0712739	0.49989	gi|2168040690|ref|NZ_CP089310.1|	1428765	1429475	+	711	LUX28_RS07470	GO:0008152;GO:0016053;GO:0006807;GO:1901576;GO:0009058;GO:1901605;GO:0003824;GO:0008080;GO:0006520;GO:0044237;GO:0019877;GO:0016410;GO:0019752;GO:1901564;GO:0046451;GO:0043650;GO:0016407;GO:0006553;GO:0043436;GO:0044281;GO:1901566;GO:0009067;GO:0016746;GO:0043648;GO:0008150;GO:0009987;GO:0047200;GO:0009085;GO:0016740;GO:1901607;GO:0044249;GO:0008652;GO:0006082;GO:0016747;GO:0046394;GO:0009066;GO:…	K05822	COG2171	E	tetrahydrodipicolinate N-acetyltransferase [Bacillus amyloliquefaciens subsp. plantarum CAU B946]	-	-	-	sp|A7Z432|DAPH_BACA2 2,3,4,5-tetrahydropyridine-2,6-dicarboxylate N-acetyltransferase OS=Bacillus amyloliquefaciens (strain FZB42) GN=dapH PE=3 SV=1
gene-LUX28_RS17165	2387.29	1585.88	3188.69	2.01067	1.00767	0.0715471	0.50053	gi|2168040690|ref|NZ_CP089310.1|	3408139	3409485	-	1347	LUX28_RS17165	GO:0008236;GO:0005575;GO:0044238;GO:0071704;GO:0016021;GO:0044464;GO:0003674;GO:0017171;GO:0031224;GO:0140096;GO:0043170;GO:0008233;GO:0008150;GO:0071944;GO:0005886;GO:0016787;GO:0006508;GO:1901564;GO:0004252;GO:0019538;GO:0016020;GO:0003824;GO:0044425;GO:0008152;GO:0070011;GO:0005623;GO:0004175;GO:0006807	K04771	COG0265	O	hypothetical protein B938_15410 [Bacillus amyloliquefaciens subsp. plantarum AS43.3]	VFG005533(gi:24380491) (htrA/degP) serine protease HtrA [Serine protease (CVF148)] [Streptococcus mutans UA159]	-	A0A0E0USK4|PHI:7069|HtrA|1639|Listeria_monocytogenes|reduced_virulence__unaffected_pathogenicity	sp|Q9R9I1|HTRB_BACSU Serine protease Do-like HtrB OS=Bacillus subtilis (strain 168) GN=htrB PE=2 SV=1
gene-LUX28_RS08820	89.8933	64.5726	115.214	1.78426	0.835324	0.0716434	0.50053	gi|2168040690|ref|NZ_CP089310.1|	1741313	1741768	+	456	LUX28_RS08820	-	-	NOG101208	K	HTH-type transcriptional regulator YusO [Bacillus amyloliquefaciens subsp. plantarum CAU B946]	-	-	-	sp|P54182|YPOP_BACSU Uncharacterized HTH-type transcriptional regulator YpoP OS=Bacillus subtilis (strain 168) GN=ypoP PE=4 SV=1
gene-LUX28_RS05390	242.629	179.791	305.468	1.69902	0.764701	0.0721446	0.503055	gi|2168040690|ref|NZ_CP089310.1|	1048147	1049091	+	945	LUX28_RS05390	GO:0003676;GO:0006725;GO:0044238;GO:0034641;GO:0003674;GO:0003677;GO:0031123;GO:0043628;GO:0008150;GO:0016072;GO:0090304;GO:0016896;GO:0090501;GO:0034470;GO:0044237;GO:1901360;GO:0046483;GO:0034660;GO:0031125;GO:0022613;GO:0006807;GO:0004527;GO:0044085;GO:0003824;GO:0006139;GO:0140098;GO:0016788;GO:0071704;GO:0097159;GO:0090503;GO:0009987;GO:0004532;GO:0071840;GO:0000175;GO:0016796;GO:0043170;GO:…	K03698	COG3481	R	3&apos;-5&apos; exoribonuclease yhaM [Bacillus amyloliquefaciens subsp. plantarum CAU B946]	-	-	-	sp|A7Z305|YHAM_BACA2 3&apos;-5&apos; exoribonuclease YhaM OS=Bacillus amyloliquefaciens (strain FZB42) GN=yhaM PE=3 SV=1
gene-LUX28_RS09450	1207.12	895.329	1518.91	1.69648	0.762543	0.072587	0.505161	gi|2168040690|ref|NZ_CP089310.1|	1916218	1916799	-	582	LUX28_RS09450	GO:0006644;GO:0005886;GO:0006796;GO:0071944;GO:0044237;GO:0008654;GO:0009058;GO:0044425;GO:0003824;GO:0006793;GO:0016020;GO:1901576;GO:0005623;GO:0008152;GO:0003674;GO:0016021;GO:0090407;GO:0044464;GO:0005575;GO:0071704;GO:0044238;GO:0008610;GO:0016747;GO:0006629;GO:0019637;GO:0016740;GO:0044249;GO:0031224;GO:0044255;GO:0043772;GO:0016746;GO:0008150;GO:0009987	K08591	COG0344	S	glycerol-3-phosphate acyltransferase PlsY [Bacillus amyloliquefaciens FZB42]	-	-	-	sp|A7Z575|PLSY_BACA2 Glycerol-3-phosphate acyltransferase OS=Bacillus amyloliquefaciens (strain FZB42) GN=plsY PE=3 SV=1
gene-LUX28_RS16940	13.7873	20.6768	6.89776	0.3336	-1.58381	0.0729062	0.506217	gi|2168040690|ref|NZ_CP089310.1|	3369950	3370222	+	273	LUX28_RS16940	-	-	COG5658	S	membrane protein ybgB [Bacillus amyloliquefaciens subsp. plantarum AS43.3]	-	-	-	sp|O31460|YBGB_BACSU Uncharacterized membrane protein YbgB OS=Bacillus subtilis (strain 168) GN=ybgB PE=2 SV=1
gene-LUX28_RS00335	192.053	239.763	144.343	0.602025	-0.732105	0.0730202	0.506217	gi|2168040690|ref|NZ_CP089310.1|	64646	65182	+	537	LUX28_RS00335	GO:0044271;GO:0019222;GO:0009987;GO:0034645;GO:0043170;GO:0048646;GO:0050789;GO:0010468;GO:0048869;GO:1901362;GO:0097159;GO:0071704;GO:0006351;GO:1901363;GO:0008152;GO:0051252;GO:0043934;GO:0016070;GO:0044260;GO:2001141;GO:0009059;GO:0010467;GO:0005488;GO:0097659;GO:0031323;GO:1903506;GO:0032502;GO:0005515;GO:0009653;GO:0060255;GO:0008150;GO:0044249;GO:0090304;GO:0009889;GO:0006355;GO:0003676;GO:…	K04769	COG2002	K	SpoVT [Bacillus amyloliquefaciens FZB42]	-	-	-	sp|P37554|SP5T_BACSU Stage V sporulation protein T OS=Bacillus subtilis (strain 168) GN=spoVT PE=1 SV=1
gene-LUX28_RS18725	64.6926	87.914	41.4712	0.471725	-1.08398	0.0733018	0.50669	gi|2168040690|ref|NZ_CP089310.1|	3760861	3761994	+	1134	LUX28_RS18725	-	-	NOG85822	S	Spore germination protein GerKC1 [Bacillus amyloliquefaciens subsp. plantarum UCMB5036]	-	-	-	sp|O35028|YFKR_BACSU Putative spore germination protein YfkR OS=Bacillus subtilis (strain 168) GN=yfkR PE=3 SV=1
gene-LUX28_RS13480	335.107	195.445	474.769	2.42917	1.28047	0.0737292	0.50669	gi|2168040690|ref|NZ_CP089310.1|	2716391	2717212	+	822	LUX28_RS13480	GO:0071704;GO:0044238;GO:1901362;GO:0003674;GO:0006561;GO:0044283;GO:0006082;GO:1901607;GO:0008652;GO:0044249;GO:0004735;GO:0046394;GO:0009064;GO:0008150;GO:0009987;GO:0016646;GO:1901360;GO:0043436;GO:0046483;GO:0044281;GO:1901566;GO:0019752;GO:1901564;GO:0006520;GO:0044237;GO:0016645;GO:0055114;GO:0003824;GO:0018130;GO:0009058;GO:1901605;GO:0009084;GO:0006560;GO:0016053;GO:0008152;GO:0016491;GO:…	K02239	COG0345	E	putative pyrroline-5&apos;-carboxylate reductase [Bacillus amyloliquefaciens subsp. plantarum UCMB5036]	-	-	-	sp|P39696|COMER_BACSU ComE operon protein 4 OS=Bacillus subtilis (strain 168) GN=comER PE=3 SV=3
gene-LUX28_RS09440	129.449	162.012	96.8858	0.598018	-0.74174	0.0737401	0.50669	gi|2168040690|ref|NZ_CP089310.1|	1915509	1915808	+	300	LUX28_RS09440	-	-	-	-	hypothetical protein RBAM_017860 [Bacillus amyloliquefaciens FZB42]	-	-	-	sp|Q45062|YNEQ_BACSU Uncharacterized protein YneQ OS=Bacillus subtilis (strain 168) GN=yneQ PE=4 SV=1
gene-LUX28_RS19330	1817.32	2180.43	1454.21	0.666939	-0.584373	0.0737568	0.50669	gi|2168040690|ref|NZ_CP089310.1|	3865127	3865765	-	639	LUX28_RS19330	GO:0016830;GO:0005515;GO:0044281;GO:0055086;GO:0006753;GO:0005488;GO:0019362;GO:0006793;GO:1901135;GO:0008152;GO:0005623;GO:0005575;GO:0005622;GO:0071704;GO:0044464;GO:0005975;GO:0046496;GO:0016740;GO:0016744;GO:0009987;GO:1901360;GO:0042802;GO:0006796;GO:0046483;GO:0006098;GO:1901564;GO:0044237;GO:0005737;GO:0009117;GO:0006733;GO:0003824;GO:0006139;GO:0072524;GO:0051186;GO:0006807;GO:0006725;GO:…	K00616	COG0176	G	translaldolase [Bacillus amyloliquefaciens FZB42]	-	-	-	sp|A7Z9T0|TAL_BACA2 Probable transaldolase OS=Bacillus amyloliquefaciens (strain FZB42) GN=tal PE=3 SV=1
gene-LUX28_RS13130	336.574	409.885	263.263	0.642284	-0.638716	0.0737925	0.50669	gi|2168040690|ref|NZ_CP089310.1|	2651568	2652122	-	555	LUX28_RS13130	GO:1901564;GO:0019752;GO:0042558;GO:0044237;GO:0032553;GO:0019438;GO:0000166;GO:1901265;GO:0043436;GO:1901360;GO:0046483;GO:0016874;GO:1901566;GO:0016053;GO:0051186;GO:0042398;GO:0006807;GO:1901576;GO:0006760;GO:0018130;GO:0003824;GO:0009058;GO:0006732;GO:0044283;GO:0008144;GO:0006725;GO:0006575;GO:0032559;GO:0036094;GO:0034641;GO:0003674;GO:0008150;GO:0051188;GO:0032555;GO:0044249;GO:0043604;GO:…	K01934	COG0212	H	5-formyltetrahydrofolate cyclo-ligase [Bacillus amyloliquefaciens subsp. plantarum UCMB5036]	-	-	-	sp|P54491|YQGN_BACSU Uncharacterized protein YqgN OS=Bacillus subtilis (strain 168) GN=yqgN PE=1 SV=1
gene-LUX28_RS14395	1105.48	775.85	1435.11	1.84972	0.88731	0.0748243	0.512796	gi|2168040690|ref|NZ_CP089310.1|	2871540	2871848	-	309	LUX28_RS14395	GO:0003674;GO:0034641;GO:0044238;GO:0003676;GO:0043043;GO:0003723;GO:0043604;GO:0044249;GO:0044424;GO:0005840;GO:0008150;GO:0043226;GO:1901566;GO:0003735;GO:0005737;GO:0044237;GO:1901564;GO:0009058;GO:1901576;GO:0043228;GO:0006807;GO:0097159;GO:0044464;GO:0005575;GO:0005622;GO:0071704;GO:0043603;GO:0043170;GO:0032991;GO:0034645;GO:0044444;GO:0044271;GO:1990904;GO:0009987;GO:0043229;GO:0005198;GO:…	K02888	COG0261	J	50S ribosomal protein L21 [Bacillus amyloliquefaciens FZB42]	-	-	-	sp|A7Z785|RL21_BACA2 50S ribosomal protein L21 OS=Bacillus amyloliquefaciens (strain FZB42) GN=rplU PE=3 SV=1
gene-LUX28_RS18200	182.185	130.018	234.352	1.80247	0.849973	0.0750185	0.51315	gi|2168040690|ref|NZ_CP089310.1|	3616758	3617495	-	738	LUX28_RS18200	GO:0018130;GO:0003824;GO:0000105;GO:0009058;GO:0016860;GO:0016053;GO:1901576;GO:0003949;GO:0006807;GO:1901360;GO:0043436;GO:0046219;GO:0009308;GO:0046483;GO:1901566;GO:1901564;GO:0019752;GO:0044237;GO:0006520;GO:0019438;GO:0005737;GO:0044424;GO:0044249;GO:1901607;GO:0046394;GO:0008150;GO:0042401;GO:0044106;GO:0006725;GO:0044238;GO:0034641;GO:0003674;GO:0042430;GO:0016861;GO:0044283;GO:0052803;GO:…	K01814	COG0106	E	phosphoribosylformimino-5-aminoimidazole carboxamide ribotide isomerase [Bacillus amyloliquefaciens subsp. plantarum UCMB5036]	VFG014128(gi:152985579) (PSPA7_1979) imidazole glycerol phosphate synthase subunit HisF [LPS O-antigen (P. aeruginosa) (CVF520)] [Pseudomonas aeruginosa PA7]	-	D4HW76|PHI:9324|HisA|552|Erwinia_amylovora|unaffected_pathogenicity__reduced_virulence	sp|A7Z963|HIS4_BACA2 1-(5-phosphoribosyl)-5-[(5-phosphoribosylamino)methylideneamino] imidazole-4-carboxamide isomerase OS=Bacillus amyloliquefaciens (strain FZB42) GN=hisA PE=3 SV=1
gene-LUX28_RS19235	85.9543	112.631	59.2772	0.526293	-0.926062	0.0757176	0.516949	gi|2168040690|ref|NZ_CP089310.1|	3849269	3849724	-	456	LUX28_RS19235	GO:0016787;GO:0006464;GO:0006796;GO:0043412;GO:0016791;GO:1901564;GO:0044237;GO:0042578;GO:0003824;GO:0006793;GO:0044260;GO:0019538;GO:0044267;GO:0006470;GO:0006807;GO:0008152;GO:0003674;GO:0035335;GO:0071704;GO:0044238;GO:0016788;GO:0004721;GO:0016311;GO:0043170;GO:0036211;GO:0140096;GO:0004725;GO:0009987;GO:0008150	K20201	COG0394	T	hypothetical protein RBAM_034090 [Bacillus amyloliquefaciens FZB42]	VFG037865(gi:213155461) (AB57_0092) protein-tyrosine-phosphatase ptp [Capsule (CVF775)] [Acinetobacter baumannii AB0057]	-	Q0GYW4|PHI:5025|BceD|488447|Burkholderia_contaminans|reduced_virulence	sp|P39155|YWLE_BACSU Low molecular weight protein-tyrosine-phosphatase YwlE OS=Bacillus subtilis (strain 168) GN=ywlE PE=1 SV=1
gene-LUX28_RS09595	252.073	188.644	315.501	1.67247	0.741977	0.075937	0.517465	gi|2168040690|ref|NZ_CP089310.1|	1983848	1984510	-	663	LUX28_RS09595	GO:0016782;GO:0016740;GO:0008260;GO:0003824;GO:0003674;GO:0008152;GO:0008150;GO:0008410	K01029	COG2057	I	acetoacetyl CoA-transferase (subunit B) [Bacillus amyloliquefaciens subsp. plantarum UCMB5036]	-	-	-	sp|P42316|SCOB_BACSU Probable succinyl-CoA:3-ketoacid coenzyme A transferase subunit B OS=Bacillus subtilis (strain 168) GN=scoB PE=1 SV=1
gene-LUX28_RS01615	320.116	195.793	444.44	2.26995	1.18266	0.0761123	0.517559	gi|2168040690|ref|NZ_CP089310.1|	327263	328144	+	882	LUX28_RS01615	GO:0008150;GO:0006820;GO:0015697;GO:1990351;GO:0015849;GO:0015696;GO:0031224;GO:0006812;GO:0043190;GO:0098533;GO:1902495;GO:0032991;GO:0098796;GO:0005215;GO:0015838;GO:0015711;GO:0016021;GO:0044464;GO:0005575;GO:0051234;GO:0055085;GO:1904949;GO:0098797;GO:0003674;GO:0006811;GO:0015695;GO:0046942;GO:0051179;GO:0005623;GO:0016020;GO:1902494;GO:0072337;GO:0031460;GO:0044425;GO:0044459;GO:0006810;GO:…	K02002	COG2113	E	OpuAC [Bacillus amyloliquefaciens FZB42]	-	-	-	sp|P46922|OPUAC_BACSU Glycine betaine-binding protein OpuAC OS=Bacillus subtilis (strain 168) GN=opuAC PE=1 SV=1
gene-LUX28_RS13740	12196	14899.5	9492.47	0.637099	-0.650412	0.0762386	0.517559	gi|2168040690|ref|NZ_CP089310.1|	2760940	2761080	-	141	LUX28_RS13740	-	-	-	-	hypothetical protein RBAM_024290 [Bacillus amyloliquefaciens FZB42]	-	-	-	sp|O32027|YRZI_BACSU Uncharacterized protein YrzI OS=Bacillus subtilis (strain 168) GN=yrzI PE=4 SV=1
gene-LUX28_RS06290	17.8056	8.49498	27.1162	3.19203	1.67447	0.0765842	0.517936	gi|2168040690|ref|NZ_CP089310.1|	1212809	1213042	-	234	LUX28_RS06290	-	-	COG2002	K	abrB-like protein [Bacillus amyloliquefaciens FZB42]	-	-	-	-
gene-LUX28_RS07095	433.148	544.144	322.151	0.592033	-0.756251	0.0766392	0.517936	gi|2168040690|ref|NZ_CP089310.1|	1355752	1356921	+	1170	LUX28_RS07095	-	-	NOG82154	S	hypothetical protein RBAM_013230 [Bacillus amyloliquefaciens FZB42]	-	-	-	sp|O31655|RSGI_BACSU Anti-sigma-I factor RsgI OS=Bacillus subtilis (strain 168) GN=rsgI PE=1 SV=1
gene-LUX28_RS19125	268.688	330.153	207.223	0.627657	-0.671951	0.0767259	0.517936	gi|2168040690|ref|NZ_CP089310.1|	3831187	3831975	-	789	LUX28_RS19125	GO:0009108;GO:0006732;GO:0051189;GO:0003674;GO:0016782;GO:1901362;GO:0090407;GO:0044464;GO:0044238;GO:0071704;GO:0005575;GO:0005622;GO:0051188;GO:0019720;GO:0043545;GO:0008150;GO:0009987;GO:0043170;GO:0019637;GO:0044249;GO:0016740;GO:0044424;GO:0006777;GO:0005737;GO:0044237;GO:1901564;GO:1901566;GO:0046483;GO:0006796;GO:1901360;GO:0006807;GO:0016783;GO:1901576;GO:0005623;GO:0008152;GO:0051186;GO:…	K02379	COG1526	C	fdhD-like Protein [Bacillus amyloliquefaciens subsp. plantarum YAU B9601-Y2]	-	-	-	sp|P39756|FDHD_BACSU Protein FdhD homolog OS=Bacillus subtilis (strain 168) GN=fdhD PE=3 SV=1
gene-LUX28_RS18110	157.814	115.989	199.639	1.72119	0.783403	0.0776719	0.52334	gi|2168040690|ref|NZ_CP089310.1|	3599157	3599750	-	594	LUX28_RS18110	GO:0016835;GO:0046914;GO:0003674;GO:0003824;GO:0004089;GO:0043169;GO:0005488;GO:0008270;GO:0043167;GO:0016836;GO:0046872;GO:0016829	K01673	COG0288	P	hypothetical protein RBAM_031920 [Bacillus amyloliquefaciens FZB42]	-	-	-	sp|O06983|YVDA_BACSU Putative carbonic anhydrase YvdA OS=Bacillus subtilis (strain 168) GN=yvdA PE=3 SV=1
gene-LUX28_RS05470	696.894	846.429	547.36	0.64667	-0.628899	0.0789252	0.529392	gi|2168040690|ref|NZ_CP089310.1|	1058496	1059200	+	705	LUX28_RS05470	-	-	-	-	putative hydrolase [Bacillus amyloliquefaciens subsp. plantarum UCMB5036]	-	-	-	sp|P55341|ECSC_BACSU Protein EcsC OS=Bacillus subtilis (strain 168) GN=ecsC PE=4 SV=1
gene-LUX28_RS19735	1134.46	794.693	1474.23	1.85509	0.891489	0.0789477	0.529392	gi|2168040690|ref|NZ_CP089310.1|	3944860	3945630	-	771	LUX28_RS19735	GO:0016757;GO:0016740;GO:0003824;GO:0003674	-	COG0463	M	SpsA [Bacillus amyloliquefaciens FZB42]	VFG016398(gi:42784437) (BCE_5392) glycosyl transferase, group 2 family protein [Polysaccharide capsule (CVF567)] [Bacillus cereus ATCC 10987]	-	-	sp|P39621|SPSA_BACSU Spore coat polysaccharide biosynthesis protein SpsA OS=Bacillus subtilis (strain 168) GN=spsA PE=1 SV=1
gene-LUX28_RS11700	30.6246	41.318	19.9312	0.482386	-1.05174	0.0791543	0.529392	gi|2168040690|ref|NZ_CP089310.1|	2349494	2349676	+	183	LUX28_RS11700	-	-	-	-	hypothetical protein RBAM_020410 [Bacillus amyloliquefaciens FZB42]	-	-	-	sp|P50834|YPPF_BACSU Uncharacterized protein YppF OS=Bacillus subtilis (strain 168) GN=yppF PE=4 SV=1
gene-LUX28_RS08275	226.223	159.289	293.157	1.84041	0.880028	0.0791586	0.529392	gi|2168040690|ref|NZ_CP089310.1|	1634902	1635663	+	762	LUX28_RS08275	GO:0042578;GO:0003824;GO:0016020;GO:0048856;GO:0006470;GO:0006807;GO:0043169;GO:0006796;GO:0006464;GO:0043412;GO:0030154;GO:0005737;GO:1901564;GO:0030435;GO:0044237;GO:0140096;GO:0044424;GO:0036211;GO:0004722;GO:0008150;GO:0003674;GO:0044238;GO:0016311;GO:0006793;GO:0044260;GO:0019538;GO:0044267;GO:0005623;GO:0008152;GO:0043934;GO:0009653;GO:0016787;GO:0032502;GO:0016791;GO:0005488;GO:0043170;GO:…	K20074	COG0631	T	phosphorylated protein phosphatase [Bacillus amyloliquefaciens subsp. plantarum UCMB5036]	VFG032386(gi:347549217) (stp) putative phosphoprotein phosphatase [Serine-threonine phosphatase (CVF245)] [Listeria ivanovii subsp. ivanovii PAM 55]	-	Q9RL81|PHI:10175|Stp1|1280|Staphylococcus_aureus|reduced_virulence	sp|O34779|PRPC_BACSU Protein phosphatase PrpC OS=Bacillus subtilis (strain 168) GN=prpC PE=4 SV=1
gene-LUX28_RS06060	256.897	317.473	196.322	0.618389	-0.693413	0.0795816	0.531233	gi|2168040690|ref|NZ_CP089310.1|	1175954	1176889	+	936	LUX28_RS06060	GO:0007154;GO:0008150;GO:0042886;GO:0051716;GO:0031668;GO:0005215;GO:0003674;GO:0009294;GO:0016021;GO:0045184;GO:0055085;GO:0048856;GO:0016020;GO:0071496;GO:0030154;GO:0009605;GO:0030435;GO:0071705;GO:0071702;GO:0005886;GO:0022857;GO:0009987;GO:0044764;GO:0009991;GO:0048646;GO:0031224;GO:0051704;GO:0015031;GO:0048869;GO:0044464;GO:0005575;GO:0030420;GO:0051234;GO:0051179;GO:0015833;GO:0005623;GO:…	K15581	COG0601	P	peptide/nickel transport system permease protein [Bacillus amyloliquefaciens Y2]	-	-	A0A031WAR9|PHI:4612|App|1496|Clostridioides_difficile|increased_virulence_(hypervirulence)	sp|P24138|OPPB_BACSU Oligopeptide transport system permease protein OppB OS=Bacillus subtilis (strain 168) GN=oppB PE=2 SV=2
gene-LUX28_RS07605	504.657	379.157	630.157	1.66199	0.732915	0.0800398	0.533302	gi|2168040690|ref|NZ_CP089310.1|	1453523	1453807	+	285	LUX28_RS07605	GO:0046483;GO:0034654;GO:0019219;GO:0032774;GO:1901360;GO:0019438;GO:2000112;GO:0080090;GO:0044237;GO:0018130;GO:0009058;GO:0006139;GO:0006807;GO:0031326;GO:1901576;GO:0051171;GO:0010556;GO:0034641;GO:0003674;GO:0003677;GO:0044238;GO:0006725;GO:0050794;GO:0065007;GO:0003676;GO:0009889;GO:0006355;GO:0090304;GO:0044249;GO:0008150;GO:1903506;GO:0060255;GO:0010467;GO:0009059;GO:0031323;GO:0005488;GO:…	K06284	COG2002	K	Abh [Bacillus amyloliquefaciens FZB42]	-	-	-	sp|P39758|ABH_BACSU Putative transition state regulator Abh OS=Bacillus subtilis (strain 168) GN=abh PE=1 SV=1
gene-LUX28_RS02175	62.8327	43.096	82.5694	1.91594	0.938054	0.080553	0.535729	gi|2168040690|ref|NZ_CP089310.1|	460024	460344	-	321	LUX28_RS02175	-	-	COG2329	S	YczJ [Bacillus sp. 916]	-	-	-	sp|O31484|YCZJ_BACSU Uncharacterized protein YczJ OS=Bacillus subtilis (strain 168) GN=yczJ PE=4 SV=1
gene-LUX28_RS14185	162.066	112.858	211.274	1.87203	0.904604	0.0807596	0.536112	gi|2168040690|ref|NZ_CP089310.1|	2830893	2831513	-	621	LUX28_RS14185	-	-	NOG39608	R	hypothetical protein RBAM_024600 [Bacillus amyloliquefaciens FZB42]	-	-	-	sp|O34452|YRRB_BACSU TPR repeat-containing protein YrrB OS=Bacillus subtilis (strain 168) GN=yrrB PE=1 SV=1
gene-LUX28_RS06285	243.616	181.77	305.462	1.68048	0.748877	0.0810637	0.536813	gi|2168040690|ref|NZ_CP089310.1|	1212071	1212808	-	738	LUX28_RS06285	-	K01990	NOG10610	P	ABC (ATP-binding cassette) transporter nucleotide-binding domain [Bacillus amyloliquefaciens subsp. plantarum UCMB5036]	VFG007914(gi:120404101) (ddrA) daunorubicin resistance ABC transporter ATPase subunit [PDIM (phthiocerol dimycocerosate) and PGL (phenolic glycolipid) biosynthesis and transport (CVF288)] [Mycobacterium vanbaalenii PYR-1]	gb|AAA26793|ARO:3003748|oleC [Streptomyces antibioticus]	G4NDE1|PHI:1017__PHI:2067|ABC4|318829|Magnaporthe_oryzae|reduced_virulence__loss_of_pathogenicity	sp|P94440|YFIL_BACSU Uncharacterized ABC transporter ATP-binding protein YfiL OS=Bacillus subtilis (strain 168) GN=yfiL PE=3 SV=2
gene-LUX28_RS01745	47.4745	64.6388	30.3101	0.468916	-1.0926	0.0813029	0.536813	gi|2168040690|ref|NZ_CP089310.1|	356038	356358	-	321	LUX28_RS01745	GO:0009987;GO:0008150;GO:2001057;GO:0042128;GO:0006082;GO:0044424;GO:0071941;GO:0043167;GO:0046872;GO:0005622;GO:0005575;GO:0071704;GO:0044464;GO:0003674;GO:0008942;GO:0042126;GO:0008152;GO:0043169;GO:0005623;GO:0016491;GO:0006807;GO:0055114;GO:0016661;GO:0003824;GO:0046857;GO:0048037;GO:0044237;GO:0005488;GO:0051537;GO:0005737;GO:0043436;GO:0051536;GO:0051540;GO:0098809;GO:0044281	K00363	COG2146	C	NasE [Bacillus amyloliquefaciens FZB42]	-	-	-	sp|P42436|NASE_BACSU Assimilatory nitrite reductase [NAD(P)H] small subunit OS=Bacillus subtilis (strain 168) GN=nasE PE=2 SV=1
gene-LUX28_RS13095	15.2978	22.7346	7.86108	0.345777	-1.53209	0.0813612	0.536813	gi|2168040690|ref|NZ_CP089310.1|	2645840	2646154	-	315	LUX28_RS13095	-	-	COG0011	S	hypothetical protein RBAM_023140 [Bacillus amyloliquefaciens FZB42]	-	-	-	sp|P54499|YQGV_BACSU UPF0045 protein YqgV OS=Bacillus subtilis (strain 168) GN=yqgV PE=3 SV=2
gene-LUX28_RS08745	10087.5	12410.4	7764.55	0.625649	-0.676575	0.081694	0.536813	gi|2168040690|ref|NZ_CP089310.1|	1723791	1725914	+	2124	LUX28_RS08745	GO:0003676;GO:0065007;GO:0051716;GO:0031668;GO:0006725;GO:0044238;GO:0009294;GO:0034641;GO:0003674;GO:0008150;GO:0007154;GO:0009057;GO:0090304;GO:0044424;GO:1901361;GO:0009056;GO:0044265;GO:0003723;GO:0044237;GO:0005737;GO:0016779;GO:0004654;GO:0009605;GO:1901360;GO:0046483;GO:0016772;GO:0043169;GO:0006807;GO:0009892;GO:0003729;GO:0046700;GO:0071496;GO:0006139;GO:0006402;GO:0003824;GO:0044248;GO:…	K00962	COG1185	J	polynucleotide phosphorylase [Bacillus amyloliquefaciens FZB42]	-	-	A1KT19|PHI:6863|Pnp|487|Neisseria_meningitidis|reduced_virulence	sp|A7Z4U0|PNP_BACA2 Polyribonucleotide nucleotidyltransferase OS=Bacillus amyloliquefaciens (strain FZB42) GN=pnp PE=3 SV=1
gene-LUX28_RS15140	139.985	176.394	103.575	0.587179	-0.768127	0.081717	0.536813	gi|2168040690|ref|NZ_CP089310.1|	3032282	3032773	-	492	LUX28_RS15140	GO:0005623;GO:0005886;GO:0044464;GO:0016021;GO:0016020;GO:0005575;GO:0071944;GO:0031224;GO:0044425	-	COG1714	S	hypothetical protein RBAM_026450 [Bacillus amyloliquefaciens FZB42]	-	-	-	sp|O34424|YTEJ_BACSU Uncharacterized membrane protein YteJ OS=Bacillus subtilis (strain 168) GN=yteJ PE=4 SV=1
gene-LUX28_RS18440	553.639	686.405	420.873	0.613155	-0.705676	0.0817602	0.536813	gi|2168040690|ref|NZ_CP089310.1|	3696175	3697695	-	1521	LUX28_RS18440	GO:0009421;GO:0001539;GO:0006928;GO:0044464;GO:0044781;GO:0005575;GO:0044463;GO:0043226;GO:0008150;GO:0009987;GO:0040011;GO:0071840;GO:0097588;GO:0009288;GO:0048870;GO:0005576;GO:0016043;GO:0006996;GO:0051674;GO:0022610;GO:0009420;GO:0007155;GO:0043228;GO:0051179;GO:0030030;GO:0005623;GO:0009424;GO:0071973;GO:0042995;GO:0044422;GO:0044461	K02407	-	-	flagellar capping protein [Bacillus sp. 916]	VFG043284(gi:126697808) (fliD) flagellar cap protein [HexNAc (AI148)] [Clostridium difficile 630]	-	-	sp|P39738|FLID_BACSU Flagellar hook-associated protein 2 OS=Bacillus subtilis (strain 168) GN=fliD PE=3 SV=2
gene-LUX28_RS06210	881.329	592.012	1170.65	1.9774	0.983606	0.0821524	0.538405	gi|2168040690|ref|NZ_CP089310.1|	1201987	1202763	+	777	LUX28_RS06210	GO:0044281;GO:0005488;GO:0051259;GO:0055114;GO:0006950;GO:0050896;GO:0004318;GO:0008152;GO:0051262;GO:0016491;GO:1901363;GO:0050662;GO:0009628;GO:0071704;GO:0097159;GO:0051289;GO:0006082;GO:0065003;GO:0016740;GO:0016747;GO:0006631;GO:0009987;GO:0016746;GO:0033554;GO:0047117;GO:0071840;GO:1901265;GO:0043436;GO:0043933;GO:0019752;GO:0044237;GO:0016043;GO:0050661;GO:0022607;GO:0009409;GO:0000166;GO:…	K00208	COG0623	I	Enoyl-[acyl-carrier-protein] reductase [Bacillus amyloliquefaciens subsp. plantarum YAU B9601-Y2]	VFG038841(gi:145297258) (flmH) 3-oxoacyl-ACP reductase [Polar flagella (CVF786)] [Aeromonas salmonicida subsp. salmonicida A449]	-	Q2FZQ3|PHI:7915|FabI|1280|Staphylococcus_aureus|reduced_virulence__unaffected_pathogenicity	sp|P54616|FABI_BACSU Enoyl-[acyl-carrier-protein] reductase [NADH] FabI OS=Bacillus subtilis (strain 168) GN=fabI PE=1 SV=2
gene-LUX28_RS07290	25.4075	36.0237	14.7913	0.410599	-1.2842	0.0827852	0.540804	gi|2168040690|ref|NZ_CP089310.1|	1391651	1391845	+	195	LUX28_RS07290	-	-	-	-	hypothetical protein B938_07075 [Bacillus amyloliquefaciens subsp. plantarum AS43.3]	-	-	-	sp|C0H405|YKZS_BACSU Uncharacterized protein YkzS OS=Bacillus subtilis (strain 168) GN=ykzS PE=4 SV=1
gene-LUX28_RS10330	5430.28	3163.15	7697.41	2.43346	1.28301	0.0832829	0.540804	gi|2168040690|ref|NZ_CP089310.1|	2151878	2152111	+	234	LUX28_RS10330	-	-	-	-	hypothetical protein B938_10200 [Bacillus amyloliquefaciens subsp. plantarum AS43.3]	-	-	-	-
gene-LUX28_RS19635	61.8294	82.8977	40.7612	0.491704	-1.02414	0.0836311	0.540804	gi|2168040690|ref|NZ_CP089310.1|	3923448	3924209	-	762	LUX28_RS19635	GO:0044249;GO:0055114;GO:0009058;GO:0017000;GO:0003674;GO:0003824;GO:0044237;GO:0008152;GO:0009987;GO:0017144;GO:0008150;GO:0016491;GO:0016999	K19548	NOG07759	R	BacC [Bacillus amyloliquefaciens FZB42]	VFG038840(gi:507521851) (flmH) flagellar-related 3-oxoacyl-ACP reductase [Polar flagella (VF0473)] [Aeromonas hydrophila ML09-119]	-	B9J010|PHI:4077|EntA|1396|Bacillus_cereus|reduced_virulence	sp|Q8KWT4|BACC2_BACIU Bacilysin biosynthesis oxidoreductase BacC OS=Bacillus subtilis GN=bacC PE=3 SV=1
gene-LUX28_RS05080	3201.99	2289.92	4114.06	1.79659	0.845261	0.0839038	0.540804	gi|2168040690|ref|NZ_CP089310.1|	984538	986028	+	1491	LUX28_RS05080	GO:0043168;GO:0046164;GO:0044281;GO:0005488;GO:0006072;GO:0005524;GO:0004370;GO:0017076;GO:1901135;GO:0006793;GO:0008152;GO:0019751;GO:0046174;GO:1901363;GO:0097159;GO:0071704;GO:0016301;GO:0019405;GO:0044248;GO:0005975;GO:0043167;GO:0030554;GO:0016740;GO:1901616;GO:1901575;GO:0035639;GO:0009987;GO:0097367;GO:0019563;GO:0006796;GO:1901265;GO:0044237;GO:0019400;GO:0000166;GO:0032553;GO:0044282;GO:…	K00864	COG0554	C	glycerol kinase [Bacillus amyloliquefaciens FZB42]	-	-	P77432|PHI:9990|LsrK|562|Escherichia_coli|reduced_virulence	sp|A7Z2U3|GLPK_BACA2 Glycerol kinase OS=Bacillus amyloliquefaciens (strain FZB42) GN=glpK PE=3 SV=1
gene-LUX28_RS04610	1433.62	623.043	2244.19	3.60199	1.84879	0.0839055	0.540804	gi|2168040690|ref|NZ_CP089310.1|	906246	906581	+	336	LUX28_RS04610	GO:0005623;GO:0016020;GO:0016021;GO:0005886;GO:0044464;GO:0005575;GO:0071944;GO:0031224;GO:0044425	-	COG5658	S	YfhL [Bacillus sp. 916]	-	-	-	sp|O31580|YFHL_BACSU Uncharacterized protein YfhL OS=Bacillus subtilis (strain 168) GN=yfhL PE=4 SV=1
gene-LUX28_RS06875	211.203	137.631	284.774	2.0691	1.04901	0.0839561	0.540804	gi|2168040690|ref|NZ_CP089310.1|	1313306	1314253	+	948	LUX28_RS06875	GO:0042886;GO:0009987;GO:0008150;GO:0048646;GO:0031224;GO:0015031;GO:0048869;GO:0044464;GO:0016021;GO:0045184;GO:0055085;GO:0005575;GO:0051234;GO:0015833;GO:0051179;GO:0048856;GO:0005623;GO:0043934;GO:0044425;GO:0006810;GO:0016020;GO:0030154;GO:0030435;GO:0008104;GO:0071705;GO:0032502;GO:0009653;GO:0071702;GO:0005886;GO:0033036;GO:0071944	K16201	COG1173	P	hypothetical protein RBAM_012790 [Bacillus amyloliquefaciens FZB42]	-	-	-	sp|P26904|DPPC_BACSU Dipeptide transport system permease protein DppC OS=Bacillus subtilis (strain 168) GN=dppC PE=2 SV=2
gene-LUX28_RS09730	108.406	138.301	78.5111	0.567683	-0.816844	0.0839636	0.540804	gi|2168040690|ref|NZ_CP089310.1|	2045050	2046024	-	975	LUX28_RS09730	GO:0046365;GO:0033499;GO:0005488;GO:0006006;GO:0005737;GO:0016853;GO:0005996;GO:0044281;GO:0016854;GO:0008152;GO:0030246;GO:0016857;GO:0005623;GO:0003824;GO:0044282;GO:0005975;GO:0006012;GO:0071704;GO:0044238;GO:0005622;GO:0005575;GO:0044464;GO:0016052;GO:0003674;GO:0019388;GO:0019318;GO:0008150;GO:0019320;GO:0044424;GO:0009056;GO:0004034;GO:1901575	K01785	COG2017	G	hypothetical protein BANAU_1974 [Bacillus amyloliquefaciens subsp. plantarum YAU B9601-Y2]	-	-	-	sp|P39840|GALM_BACSU Aldose 1-epimerase OS=Bacillus subtilis (strain 168) GN=galM PE=1 SV=2
gene-LUX28_RS18310	3660.05	4333.99	2986.12	0.689	-0.537423	0.0840057	0.540804	gi|2168040690|ref|NZ_CP089310.1|	3638781	3640766	-	1986	LUX28_RS18310	GO:0016818;GO:0044237;GO:0032553;GO:0009605;GO:0005737;GO:0000166;GO:1901265;GO:1901360;GO:0046483;GO:0006807;GO:0071496;GO:0003824;GO:0016462;GO:0006139;GO:0008144;GO:0003676;GO:0031668;GO:0051716;GO:0006725;GO:0044238;GO:1990391;GO:0016817;GO:0032559;GO:0036094;GO:0003674;GO:0034641;GO:0003677;GO:0006281;GO:0008150;GO:0016887;GO:0007154;GO:0044424;GO:0032555;GO:0009432;GO:0090304;GO:0005488;GO:…	K03702	COG0556	L	UvrABC system protein B Protein uvrB [Bacillus amyloliquefaciens subsp. plantarum CAU B946]	-	-	-	sp|A7Z985|UVRB_BACA2 UvrABC system protein B OS=Bacillus amyloliquefaciens (strain FZB42) GN=uvrB PE=3 SV=1
gene-LUX28_RS12475	227.669	169.167	286.172	1.69165	0.758434	0.0840488	0.540804	gi|2168040690|ref|NZ_CP089310.1|	2482786	2483625	+	840	LUX28_RS12475	GO:0003674;GO:0044238;GO:0044283;GO:0046394;GO:0004735;GO:0044249;GO:1901607;GO:0044424;GO:0009064;GO:0008150;GO:1901566;GO:0046483;GO:1901360;GO:0043436;GO:0005737;GO:0006520;GO:0044237;GO:0019752;GO:1901564;GO:0009058;GO:0018130;GO:0003824;GO:0016645;GO:0006807;GO:1901576;GO:0009084;GO:0016053;GO:1901362;GO:0044464;GO:0071704;GO:0005575;GO:0005622;GO:0006561;GO:0008652;GO:0006082;GO:0009987;GO:…	K00286	COG0345	E	pyrroline-5-carboxylate reductase [Bacillus sp. 916]	VFG022639(gi:333989135) (proC) pyrroline-5-carboxylate reductase ProC [Proline synthesis (CVF307)] [Mycobacterium sp. JDM601]	-	-	sp|P54552|P5CR2_BACSU Pyrroline-5-carboxylate reductase 2 OS=Bacillus subtilis (strain 168) GN=proI PE=3 SV=1
gene-LUX28_RS07345	31.5141	19.0429	43.9854	2.30981	1.20777	0.0841729	0.540804	gi|2168040690|ref|NZ_CP089310.1|	1404777	1405016	+	240	LUX28_RS07345	GO:0006355;GO:0009889;GO:0090304;GO:0044249;GO:0008150;GO:0050794;GO:0044238;GO:0006725;GO:0034641;GO:0065007;GO:0018130;GO:0009058;GO:0006139;GO:0051171;GO:0010556;GO:0031326;GO:1901576;GO:0006807;GO:1901360;GO:0032774;GO:0019219;GO:0046483;GO:0034654;GO:0044237;GO:0080090;GO:0019438;GO:2000112;GO:0043170;GO:0034645;GO:0009987;GO:0019222;GO:0044271;GO:0006351;GO:0071704;GO:1901362;GO:0010468;GO:…	K06315	NOG147298	S	SplA [Bacillus amyloliquefaciens FZB42]	-	-	-	sp|P37955|SPLA_BACSU Transcriptional regulator SplA OS=Bacillus subtilis (strain 168) GN=splA PE=4 SV=1
gene-LUX28_RS13060	989.779	1196.21	783.352	0.654864	-0.610733	0.084247	0.540804	gi|2168040690|ref|NZ_CP089310.1|	2641563	2642864	+	1302	LUX28_RS13060	GO:0005623;GO:0016491;GO:1901363;GO:0050662;GO:0008152;GO:0016614;GO:0003824;GO:0044425;GO:0048037;GO:0055114;GO:0016020;GO:0000166;GO:0005488;GO:1901265;GO:0071944;GO:0005886;GO:0043168;GO:0050660;GO:0008150;GO:0031224;GO:0043167;GO:0036094;GO:0003674;GO:0005575;GO:0097159;GO:0044464;GO:0016021	-	COG1253	P	hypothetical protein RBAM_023070 [Bacillus amyloliquefaciens FZB42]	VFG019156(gi:170755148) (CLD_1633) transporter, HlyC/CorC family [Hemolysin (CVF417)] [Clostridium botulinum B1 str. Okra]	-	-	sp|P54505|YQHB_BACSU UPF0053 protein YqhB OS=Bacillus subtilis (strain 168) GN=yqhB PE=3 SV=1
gene-LUX28_RS06695	2.14293	4.28586	0	0	-Inf	0.0843749	0.540804	gi|2168040690|ref|NZ_CP089310.1|	1280705	1281061	+	357	LUX28_RS06695	-	-	-	-	Phage-like element PBSX protein xkdH [Bacillus amyloliquefaciens subsp. plantarum AS43.3]	-	-	-	sp|P54328|XKDH_BACSU Phage-like element PBSX protein XkdH OS=Bacillus subtilis (strain 168) GN=xkdH PE=1 SV=1
gene-LUX28_RS02185	437.567	296.213	578.921	1.9544	0.966729	0.0844724	0.540804	gi|2168040690|ref|NZ_CP089310.1|	462618	463520	+	903	LUX28_RS02185	GO:0003674;GO:0003824;GO:0055114;GO:0016491;GO:0008152;GO:0008150	-	COG4989	C	YcsN [Bacillus sp. 916]	-	-	Q00049|PHI:7768|NorA_(AflE)|5059|Aspergillus_flavus|reduced_virulence	sp|P42972|YCSN_BACSU Uncharacterized oxidoreductase YcsN OS=Bacillus subtilis (strain 168) GN=ycsN PE=3 SV=1
gene-LUX28_RS07175	37.608	48.8585	26.3574	0.539463	-0.890403	0.084958	0.541367	gi|2168040690|ref|NZ_CP089310.1|	1371832	1372536	+	705	LUX28_RS07175	GO:0008652;GO:0006082;GO:0009987;GO:0043094;GO:0043102;GO:0071704;GO:0016788;GO:0071265;GO:1901605;GO:0006793;GO:0008152;GO:0017144;GO:0044281;GO:0016787;GO:0016791;GO:1901607;GO:0044249;GO:0071267;GO:0009066;GO:0046394;GO:0009067;GO:0008150;GO:0006555;GO:0019509;GO:0044238;GO:0003674;GO:0016311;GO:0044283;GO:0044272;GO:0000097;GO:0009086;GO:0009058;GO:0042578;GO:0003824;GO:0016053;GO:1901576;GO:…	K08966	COG4359	E	2-hydroxy-3-keto-5-methylthiopentenyl-1-phosphatephosphatase (HK-MTPenyl-1-P phosphatase) [Bacillus amyloliquefaciens subsp. plantarum UCMB5036]	-	-	-	sp|A7Z3X5|MTNX_BACA2 2-hydroxy-3-keto-5-methylthiopentenyl-1-phosphate phosphatase OS=Bacillus amyloliquefaciens (strain FZB42) GN=mtnX PE=3 SV=1
gene-LUX28_RS16380	167.406	125.947	208.865	1.65835	0.729752	0.084987	0.541367	gi|2168040690|ref|NZ_CP089310.1|	3257459	3258016	-	558	LUX28_RS16380	GO:0005623;GO:0044425;GO:0044464;GO:0005886;GO:0016020;GO:0016021;GO:0005575;GO:0071944;GO:0031224	-	-	-	hypothetical protein RBAM_028610 [Bacillus amyloliquefaciens FZB42]	-	-	-	sp|O05249|YUFK_BACSU Uncharacterized membrane protein YufK OS=Bacillus subtilis (strain 168) GN=yufK PE=4 SV=2
gene-LUX28_RS05505	1114.09	803.297	1424.89	1.7738	0.826841	0.0850118	0.541367	gi|2168040690|ref|NZ_CP089310.1|	1066971	1068404	+	1434	LUX28_RS05505	GO:1901564;GO:0044237;GO:0019438;GO:0005737;GO:1901360;GO:0046483;GO:1901566;GO:0051186;GO:0008152;GO:0070818;GO:0005623;GO:0016491;GO:0006807;GO:1901576;GO:0006782;GO:0055114;GO:0018130;GO:0003824;GO:0009058;GO:0033014;GO:0004729;GO:0042440;GO:0006783;GO:0042168;GO:0006725;GO:0071704;GO:0005575;GO:0005622;GO:1901362;GO:0044464;GO:0003674;GO:0034641;GO:0006778;GO:0046501;GO:0008150;GO:0009987;GO:…	K00231	COG1232	H	protoporphyrinogen IX and coproporphyrinogen III oxidase [Bacillus amyloliquefaciens subsp. plantarum UCMB5036]	-	-	-	sp|P32397|PPOX_BACSU Protoporphyrinogen oxidase OS=Bacillus subtilis (strain 168) GN=hemY PE=1 SV=1
gene-LUX28_RS15045	671.075	500.536	841.615	1.68143	0.749686	0.0853003	0.541386	gi|2168040690|ref|NZ_CP089310.1|	3012639	3013511	-	873	LUX28_RS15045	GO:0006163;GO:0009317;GO:0005622;GO:0090407;GO:0046872;GO:0030554;GO:0043167;GO:0032991;GO:0016740;GO:0043168;GO:0009259;GO:0009165;GO:0009152;GO:1901363;GO:0016885;GO:0008152;GO:0032559;GO:0034641;GO:0044238;GO:0006725;GO:0072521;GO:0071616;GO:0044272;GO:0006732;GO:0008610;GO:0008144;GO:0046394;GO:0044255;GO:0046390;GO:0044249;GO:0006164;GO:0051188;GO:0032787;GO:0009260;GO:0016874;GO:1901566;GO:…	K01963	-	-	acetyl-CoA carboxylase subunit beta [Bacillus amyloliquefaciens subsp. plantarum AS43.3]	-	-	Q5HF73|PHI:10348|AccD|1280|Staphylococcus_aureus|reduced_virulence	sp|A7Z7K8|ACCD_BACA2 Acetyl-coenzyme A carboxylase carboxyl transferase subunit beta OS=Bacillus amyloliquefaciens (strain FZB42) GN=accD PE=3 SV=1
gene-LUX28_RS09965	7928.88	9561.73	6296.02	0.65846	-0.602833	0.0853156	0.541386	gi|2168040690|ref|NZ_CP089310.1|	2091055	2091546	-	492	LUX28_RS09965	GO:0043167;GO:0008270;GO:0005488;GO:0043169;GO:0003674;GO:0046872;GO:0046914	-	-	-	putative general stress protein [Bacillus amyloliquefaciens subsp. plantarum UCMB5036]	-	-	-	sp|P80872|G16O_BACSU General stress protein 16O OS=Bacillus subtilis (strain 168) GN=yocK PE=1 SV=3
gene-LUX28_RS12520	1216.13	930.918	1501.34	1.61275	0.689527	0.0856178	0.542347	gi|2168040690|ref|NZ_CP089310.1|	2528551	2534847	-	6297	LUX28_RS12520	-	-	COG3321;COG1020	Q	Polyketide synthase type I DfnE [Bacillus amyloliquefaciens subsp. plantarum UCMB5036]	VFG029821(gi:118466712) (pks) tylactone synthase modules 4 &amp; 5 [GPL locus (CVF650)] [Mycobacterium avium 104]	-	V9W6M6|PHI:3090|PamA|1464|Paenibacillus_larvae|reduced_virulence	sp|P40806|PKSJ_BACSU Polyketide synthase PksJ OS=Bacillus subtilis (strain 168) GN=pksJ PE=1 SV=3
gene-LUX28_RS18165	395.905	265.722	526.089	1.97985	0.98539	0.0861452	0.543099	gi|2168040690|ref|NZ_CP089310.1|	3609357	3610811	-	1455	LUX28_RS18165	-	-	-	-	YvcD [Bacillus sp. 916]	-	-	-	sp|O06968|YVCD_BACSU TPR repeat-containing protein YvcD OS=Bacillus subtilis (strain 168) GN=yvcD PE=4 SV=1
gene-LUX28_RS15515	251.514	191.564	311.463	1.6259	0.701237	0.0863206	0.543099	gi|2168040690|ref|NZ_CP089310.1|	3109464	3110648	-	1185	LUX28_RS15515	GO:0031224;GO:0016020;GO:0006810;GO:0044425;GO:0008150;GO:0005623;GO:0051179;GO:0055085;GO:0005575;GO:0071944;GO:0051234;GO:0005886;GO:0044464;GO:0016021	-	firmNOG04214	G	hypothetical protein RBAM_027280 [Bacillus amyloliquefaciens FZB42]	-	gb|ABF33001.1|ARO:3003969|lmrP [Streptococcus pyogenes MGAS9429]	-	sp|O34546|YTTB_BACSU Uncharacterized MFS-type transporter YttB OS=Bacillus subtilis (strain 168) GN=yttB PE=3 SV=1
gene-LUX28_RS01115	2982.77	2038.06	3927.48	1.92707	0.946412	0.0863325	0.543099	gi|2168040690|ref|NZ_CP089310.1|	194685	195311	+	627	LUX28_RS01115	GO:0031323;GO:0005488;GO:0097659;GO:0010467;GO:0009059;GO:0060255;GO:0071944;GO:1903506;GO:0016070;GO:0051252;GO:0008152;GO:0005623;GO:0044260;GO:0044425;GO:2001141;GO:0043167;GO:0050789;GO:0046872;GO:0071704;GO:0006351;GO:0005575;GO:0044464;GO:1901362;GO:0010468;GO:0019222;GO:0009987;GO:0044271;GO:0031224;GO:0034645;GO:0043170;GO:0044237;GO:2000112;GO:0019438;GO:0080090;GO:0032774;GO:0019219;GO:…	-	COG5662	K	hypothetical protein RBAM_002270 [Bacillus amyloliquefaciens FZB42]	-	-	-	sp|Q65P50|RSIW_BACLD Anti-sigma-W factor RsiW OS=Bacillus licheniformis (strain DSM 13 / ATCC 14580) GN=rsiW PE=3 SV=1
gene-LUX28_RS02085	781.685	541.212	1022.16	1.88865	0.917353	0.0864341	0.543099	gi|2168040690|ref|NZ_CP089310.1|	445277	445888	-	612	LUX28_RS02085	GO:0044425;GO:0071944;GO:0005575;GO:0031224;GO:0044464;GO:0005886;GO:0016021;GO:0016020;GO:0005623	-	COG4549	S	hypothetical protein RBAM_004190 [Bacillus amyloliquefaciens FZB42]	-	-	-	sp|P94431|YCNI_BACSU Uncharacterized protein YcnI OS=Bacillus subtilis (strain 168) GN=ycnI PE=2 SV=1
gene-LUX28_RS01200	457.118	565.539	348.697	0.616574	-0.697654	0.0869702	0.543099	gi|2168040690|ref|NZ_CP089310.1|	212953	213885	+	933	LUX28_RS01200	-	K01990	COG1131	V	antibiotic ABC transporter ATP-binding protein [Bacillus thuringiensis]	VFG007909(gi:41407336) (ddrA) DrrA [PDIM (phthiocerol dimycocerosate) and PGL (phenolic glycolipid) biosynthesis and transport (CVF288)] [Mycobacterium avium subsp. paratuberculosis K-10]	gb|APB03214.1|ARO:3003980|tetA(48) [Paenibacillus sp. LC231]	A0A086IQC3|PHI:8968|ProV|573|Klebsiella_pneumoniae|reduced_virulence	sp|P94440|YFIL_BACSU Uncharacterized ABC transporter ATP-binding protein YfiL OS=Bacillus subtilis (strain 168) GN=yfiL PE=3 SV=2
gene-LUX28_RS15750	963.179	638.377	1287.98	2.01758	1.01263	0.0870214	0.543099	gi|2168040690|ref|NZ_CP089310.1|	3153089	3153907	-	819	LUX28_RS15750	GO:0003824;GO:0009058;GO:0042181;GO:1901576;GO:0016833;GO:0051186;GO:1901663;GO:0008152;GO:0044281;GO:0016830;GO:0043168;GO:0044237;GO:0005488;GO:0071890;GO:1901661;GO:0044249;GO:0009233;GO:0016829;GO:0051188;GO:0009987;GO:0008150;GO:0003674;GO:0009234;GO:0071704;GO:0042180;GO:0008935;GO:0044283;GO:0006732;GO:0043167;GO:0009108	K01661	COG0447	H	dihydroxynapthoic acid synthetase [Bacillus amyloliquefaciens subsp. plantarum UCMB5036]	-	-	I1S8D3|PHI:9517|FgEch1_(FGSG_13111)|5518|Fusarium_graminearum|reduced_virulence	sp|P23966|MENB_BACSU 1,4-Dihydroxy-2-naphthoyl-CoA synthase OS=Bacillus subtilis (strain 168) GN=menB PE=1 SV=2
gene-LUX28_RS15470	576.79	714.589	438.991	0.614327	-0.702922	0.0870483	0.543099	gi|2168040690|ref|NZ_CP089310.1|	3099723	3101000	+	1278	LUX28_RS15470	GO:0005886;GO:0044464;GO:0016020;GO:0071944;GO:0005575;GO:0005623	K10117	COG1653	G	putative binding protein [Bacillus amyloliquefaciens subsp. plantarum YAU B9601-Y2]	-	-	-	sp|O34335|MSME_BACSU Putative binding protein MsmE OS=Bacillus subtilis (strain 168) GN=msmE PE=3 SV=1
gene-LUX28_RS09980	83.0086	59.5336	106.484	1.78863	0.838853	0.0871835	0.543099	gi|2168040690|ref|NZ_CP089310.1|	2092322	2092804	-	483	LUX28_RS09980	-	K13993	COG0071	O	hypothetical protein RBAM_019000 [Bacillus amyloliquefaciens FZB42]	-	-	-	sp|O34321|YOCM_BACSU Uncharacterized protein YocM OS=Bacillus subtilis (strain 168) GN=yocM PE=3 SV=1
gene-LUX28_RS09250	513.631	643.534	383.727	0.596282	-0.745934	0.0872038	0.543099	gi|2168040690|ref|NZ_CP089310.1|	1887681	1888442	+	762	LUX28_RS09250	GO:0003674;GO:0003824;GO:0016740;GO:0016746	-	NOG05292	R	Acetyltransferase (GNAT) family protein [Bacillus sp. 5B6]	-	-	-	sp|O34983|YOAP_BACSU Uncharacterized N-acetyltransferase YoaP OS=Bacillus subtilis (strain 168) GN=yoaP PE=3 SV=1
gene-LUX28_RS08735	750.362	565.995	934.729	1.65148	0.723759	0.0872461	0.543099	gi|2168040690|ref|NZ_CP089310.1|	1722240	1723181	+	942	LUX28_RS08735	GO:0009231;GO:0006793;GO:0017076;GO:1901135;GO:0017144;GO:0044281;GO:0055086;GO:0006753;GO:0005488;GO:0005524;GO:0070566;GO:0035639;GO:0009987;GO:0097367;GO:0044271;GO:0071704;GO:0097159;GO:1901362;GO:0016301;GO:0009108;GO:0009398;GO:0046444;GO:0018130;GO:0003824;GO:0009058;GO:0016772;GO:0006807;GO:0006796;GO:0046483;GO:0034654;GO:0032553;GO:0019438;GO:0000166;GO:0016779;GO:0019637;GO:0003919;GO:…	K11753	COG0196	H	bifunctional riboflavin kinase/FMN adenylyltransferase [Bacillus sp. 916]	-	-	-	sp|P54575|RIBC_BACSU Riboflavin biosynthesis protein RibC OS=Bacillus subtilis (strain 168) GN=ribC PE=3 SV=2
gene-LUX28_RS09270	18751.4	14336.2	23166.6	1.61595	0.692381	0.0875769	0.544217	gi|2168040690|ref|NZ_CP089310.1|	1892000	1892620	+	621	LUX28_RS09270	-	K03933	COG3397	S	chitin binding protein [Bacillus amyloliquefaciens FZB42]	VFG043577(gi:15601566) (gbpA) N-acetylglucosamine-binding protein A [GbpA (VF0619)] [Vibrio cholerae O1 biovar El Tor str. N16961]	-	J7I5J0|PHI:3139|PlCBP49|1464|Paenibacillus_larvae|reduced_virulence	sp|Q8EHY2|GBPA_SHEON GlcNAc-binding protein A OS=Shewanella oneidensis (strain MR-1) GN=gbpA PE=3 SV=2
gene-LUX28_RS03210	7449.27	8942.38	5956.16	0.666061	-0.586275	0.0878732	0.545117	gi|2168040690|ref|NZ_CP089310.1|	635876	636160	+	285	LUX28_RS03210	GO:0032555;GO:0044424;GO:0035639;GO:0051085;GO:0097367;GO:0051082;GO:0006986;GO:0008150;GO:0009987;GO:0010033;GO:0044464;GO:0097159;GO:0005575;GO:0005622;GO:0032559;GO:0036094;GO:0003674;GO:0008144;GO:0043167;GO:0046872;GO:0042221;GO:0030554;GO:0006458;GO:0035966;GO:0017076;GO:0050896;GO:0006950;GO:0043169;GO:0061077;GO:1901363;GO:0051087;GO:0005623;GO:0051084;GO:0042802;GO:0043168;GO:1901265;GO:…	K04078	COG0234	O	chaperonin small subunit [Bacillus subtilis QB928]	-	-	-	sp|A7Z206|CH10_BACA2 10 kDa chaperonin OS=Bacillus amyloliquefaciens (strain FZB42) GN=groS PE=3 SV=1
gene-LUX28_RS20285	75.7714	97.8747	53.6682	0.548336	-0.866868	0.0885276	0.547459	gi|2168040690|ref|NZ_CP089310.1|	4054578	4055183	-	606	LUX28_RS20285	-	-	NOG101846	S	Putative uncharacterized protein [Bacillus amyloliquefaciens subsp. plantarum UCMB5036]	-	-	-	-
gene-LUX28_RS09760	3974.37	2827.93	5120.81	1.8108	0.856626	0.0886817	0.547459	gi|2168040690|ref|NZ_CP089310.1|	2050039	2051814	+	1776	LUX28_RS09760	GO:0042219;GO:1901566;GO:0016755;GO:0006508;GO:1901564;GO:0005576;GO:0006790;GO:0044237;GO:0044273;GO:0051187;GO:0003824;GO:0006750;GO:0009058;GO:0051186;GO:0042398;GO:0070011;GO:1901576;GO:0006807;GO:0006575;GO:0044238;GO:0034641;GO:0003674;GO:0006751;GO:0043043;GO:0044272;GO:0009056;GO:0140096;GO:0044249;GO:0043604;GO:0008233;GO:0008150;GO:0051188;GO:0008242;GO:0036374;GO:0043171;GO:0016787;GO:…	K00681	COG0405	E	gamma-glutamyltransferase [Bacillus sp. 916]	VFG016303(gi:16078902) (capD) gamma-glutamyltranspeptidase [Polyglutamic acid capsule (CVF566)] [Bacillus subtilis subsp. subtilis str. 168]	-	O25743|PHI:3146|GGT|210|Helicobacter_pylori|unaffected_pathogenicity	sp|P54422|GGT_BACSU Gamma-glutamyltranspeptidase OS=Bacillus subtilis (strain 168) GN=ggt PE=1 SV=1
gene-LUX28_RS18195	292.596	211.975	373.218	1.76067	0.816128	0.0887072	0.547459	gi|2168040690|ref|NZ_CP089310.1|	3616003	3616761	-	759	LUX28_RS18195	GO:0009987;GO:0006082;GO:0000107;GO:0016740;GO:0008652;GO:0005575;GO:0005622;GO:0071704;GO:0016757;GO:0044464;GO:1901362;GO:0005623;GO:0008152;GO:1901605;GO:0052803;GO:0006547;GO:0044281;GO:0016829;GO:0016763;GO:0008150;GO:0046394;GO:0044424;GO:0044249;GO:1901607;GO:0044283;GO:0003674;GO:0034641;GO:0044238;GO:0006725;GO:1901576;GO:0006807;GO:0016053;GO:0003824;GO:0018130;GO:0000105;GO:0009058;GO:…	K02500	COG0107	E	imidazole glycerol phosphate synthase subunit HisF [Bacillus amyloliquefaciens subsp. plantarum YAU B9601-Y2]	VFG045297(gi:52840986) (hisF) imidazole glycerol phosphate synthase subunit HisF [LPS (VF0171)] [Legionella pneumophila subsp. pneumophila str. Philadelphia 1]	-	A3M9P1|PHI:10701|HisF_(A1S_3245)|470|Acinetobacter_baumannii|reduced_virulence__unaffected_pathogenicity	sp|A7Z962|HIS6_BACA2 Imidazole glycerol phosphate synthase subunit HisF OS=Bacillus amyloliquefaciens (strain FZB42) GN=hisF PE=3 SV=1
gene-LUX28_RS03750	3.07735	5.76763	0.387078	0.0671123	-3.89728	0.0890437	0.548527	gi|2168040690|ref|NZ_CP089310.1|	721303	721557	+	255	LUX28_RS03750	GO:0018130;GO:0003824;GO:0009058;GO:0006139;GO:0006807;GO:1901576;GO:0009168;GO:0046483;GO:0009161;GO:0016874;GO:1901566;GO:0034654;GO:1901265;GO:1901360;GO:0006796;GO:0019438;GO:0032553;GO:0009117;GO:0005737;GO:0000166;GO:1901564;GO:0044237;GO:0006188;GO:0044424;GO:0009167;GO:0046390;GO:0032555;GO:1901137;GO:0009150;GO:0019637;GO:0044249;GO:0006164;GO:0016884;GO:0009123;GO:0008150;GO:0009260;GO:…	K01952	COG1828	F	phosphoribosylformylglycinamidine synthase subunit PurS [Bacillus amyloliquefaciens FZB42]	-	-	-	sp|P12049|YEXA_BACSU UPF0062 protein YexA OS=Bacillus subtilis (strain 168) GN=yexA PE=1 SV=1
gene-LUX28_RS05240	604.793	739.347	470.24	0.636021	-0.652855	0.0893187	0.548527	gi|2168040690|ref|NZ_CP089310.1|	1017071	1018186	+	1116	LUX28_RS05240	GO:0044425;GO:0006810;GO:0016020;GO:0031224;GO:0051179;GO:0005623;GO:0008150;GO:0005886;GO:0044464;GO:0016021;GO:0055085;GO:0051234;GO:0071944;GO:0005575	K16052	COG0668	M	hypothetical protein RBAM_009870 [Bacillus amyloliquefaciens FZB42]	-	-	-	sp|O07594|YHDY_BACSU Uncharacterized MscS family protein YhdY OS=Bacillus subtilis (strain 168) GN=yhdY PE=3 SV=1
gene-LUX28_RS07535	356.241	436.571	275.912	0.631998	-0.662008	0.0893376	0.548527	gi|2168040690|ref|NZ_CP089310.1|	1439271	1439969	+	699	LUX28_RS07535	GO:0071944;GO:0005575;GO:0031224;GO:0016020;GO:0016021;GO:0005886;GO:0044464;GO:0044425;GO:0005623	-	-	-	putative permease [Bacillus amyloliquefaciens subsp. plantarum UCMB5036]	-	-	-	sp|O31709|YKNW_BACSU Uncharacterized protein YknW OS=Bacillus subtilis (strain 168) GN=yknW PE=4 SV=1
gene-LUX28_RS00665	698.947	835.155	562.738	0.673813	-0.569579	0.0895954	0.549008	gi|2168040690|ref|NZ_CP089310.1|	121028	121399	+	372	LUX28_RS00665	GO:0043603;GO:0005622;GO:0005575;GO:0071704;GO:0044464;GO:0044271;GO:0009987;GO:1990904;GO:0043170;GO:0032991;GO:0034645;GO:0044444;GO:0010467;GO:0005198;GO:0009059;GO:0006518;GO:0043229;GO:0005623;GO:0006412;GO:0043232;GO:0008152;GO:0044260;GO:0019538;GO:0044267;GO:0043043;GO:0034641;GO:0003674;GO:0044238;GO:0005840;GO:0008150;GO:0043226;GO:0044424;GO:0044249;GO:0043604;GO:0005737;GO:1901564;GO:…	K02935	COG0222	J	50S ribosomal protein L7/L12 [Bacillus subtilis subsp. subtilis str. 168]	-	-	P9WHE3|PHI:7583|Rv0652_(rplL)|1773|Mycobacterium_tuberculosis|increased_virulence_(hypervirulence)	sp|A7Z0M7|RL7_BACA2 50S ribosomal protein L7/L12 OS=Bacillus amyloliquefaciens (strain FZB42) GN=rplL PE=3 SV=1
gene-LUX28_RS03660	1279.87	1527.34	1032.39	0.67594	-0.565034	0.0897211	0.549008	gi|2168040690|ref|NZ_CP089310.1|	701351	702736	-	1386	LUX28_RS03660	GO:0009056;GO:0015718;GO:0098656;GO:0009448;GO:0008150;GO:0006820;GO:0006836;GO:0032787;GO:0015849;GO:1903825;GO:0044238;GO:0055085;GO:0016021;GO:0015171;GO:0003674;GO:0065007;GO:0005215;GO:0015711;GO:1905039;GO:0016020;GO:0044282;GO:0006807;GO:0043436;GO:0022857;GO:0065008;GO:0005886;GO:0071702;GO:0015812;GO:0071705;GO:0019752;GO:1901564;GO:0044237;GO:0006865;GO:0006520;GO:0009450;GO:0031224;GO:…	K11735	COG1113	E	GabP [Bacillus amyloliquefaciens FZB42]	-	-	-	sp|P46349|GABP_BACSU GABA permease OS=Bacillus subtilis (strain 168) GN=gabP PE=2 SV=3
gene-LUX28_RS11715	2.62607	5.25214	0	0	-Inf	0.0902492	0.551302	gi|2168040690|ref|NZ_CP089310.1|	2350580	2350684	+	105	LUX28_RS11715	-	K06430	-	-	SspM [Bacillus amyloliquefaciens FZB42]	-	-	-	sp|Q7WY65|SSPM_BACSU Small, acid-soluble spore protein M OS=Bacillus subtilis (strain 168) GN=sspM PE=1 SV=1
gene-LUX28_RS19800	3016.65	2046.2	3987.09	1.94854	0.962394	0.0904728	0.551731	gi|2168040690|ref|NZ_CP089310.1|	3956545	3958956	+	2412	LUX28_RS19800	GO:0005623;GO:0070011;GO:0004175;GO:0006807;GO:0009405;GO:0008152;GO:0003824;GO:0019538;GO:0016020;GO:0004252;GO:0005576;GO:1901564;GO:0016787;GO:0006508;GO:0071944;GO:0005618;GO:0030312;GO:0008150;GO:0043170;GO:0008233;GO:0140096;GO:0051704;GO:0044419;GO:0003674;GO:0017171;GO:0008236;GO:0005575;GO:0071704;GO:0044238;GO:0044464	K14647	COG1404	O	Vpr [Bacillus amyloliquefaciens subsp. plantarum AS43.3]	VFG005476(gi:139474482) (scpA/scpB) C5A peptidase precursor [C5a peptidase (CVF144)] [Streptococcus pyogenes str. Manfredo]	-	I1S3S6|PHI:5900|FGSG_11472|5518|Fusarium_graminearum|unaffected_pathogenicity	sp|P29141|SUBV_BACSU Minor extracellular protease vpr OS=Bacillus subtilis (strain 168) GN=vpr PE=1 SV=1
gene-LUX28_RS07550	595.844	450.713	740.975	1.64401	0.717216	0.0907487	0.55236	gi|2168040690|ref|NZ_CP089310.1|	1441797	1442990	+	1194	LUX28_RS07550	-	K02004	COG0577	V	Uncharacterized ABC transporter permease yknZ [Bacillus amyloliquefaciens subsp. plantarum UCMB5036]	-	gb|AAV85982.1|ARO:3000535|macB [Neisseria gonorrhoeae]	Q8ZQE4|PHI:3928|MacB|28901|Salmonella_enterica|reduced_virulence	sp|O31712|YKNZ_BACSU Uncharacterized ABC transporter permease YknZ OS=Bacillus subtilis (strain 168) GN=yknZ PE=1 SV=1
gene-LUX28_RS00020	879.085	661.945	1096.23	1.65607	0.727761	0.0912011	0.55236	gi|2168040690|ref|NZ_CP089310.1|	3028	4140	+	1113	LUX28_RS00020	GO:0008144;GO:0003676;GO:0031668;GO:0051716;GO:0044238;GO:0006725;GO:0036094;GO:0032559;GO:0034641;GO:0003674;GO:0003677;GO:0006281;GO:0003697;GO:0043226;GO:0008150;GO:0007154;GO:0044424;GO:0032555;GO:0009432;GO:0090304;GO:0044249;GO:0006260;GO:0044237;GO:0019438;GO:0032553;GO:0009605;GO:0005737;GO:0000166;GO:1901265;GO:1901360;GO:0046483;GO:0034654;GO:0006807;GO:0043228;GO:1901576;GO:0071496;GO:…	K03629	COG1195	L	recombination protein F [Bacillus amyloliquefaciens FZB42]	-	-	-	sp|A7Z0C6|RECF_BACA2 DNA replication and repair protein RecF OS=Bacillus amyloliquefaciens (strain FZB42) GN=recF PE=3 SV=1
gene-LUX28_RS18960	98.1772	71.5114	124.843	1.74578	0.803869	0.0912142	0.55236	gi|2168040690|ref|NZ_CP089310.1|	3803293	3803688	-	396	LUX28_RS18960	GO:0034220;GO:0031224;GO:0008150;GO:0009987;GO:0030104;GO:0071840;GO:0016021;GO:0044464;GO:0055082;GO:0051234;GO:0005575;GO:0008361;GO:0055085;GO:0009992;GO:0003674;GO:0006811;GO:0048878;GO:0065007;GO:0090066;GO:0005215;GO:0022803;GO:0032535;GO:0016020;GO:0022836;GO:0044425;GO:0006810;GO:0042592;GO:0051179;GO:0019725;GO:0005623;GO:0065008;GO:0022857;GO:0005886;GO:0071944;GO:0008381;GO:0015267;GO:…	K03282	COG1970	M	large conductance mechanosensitive channel protein [Bacillus amyloliquefaciens subsp. plantarum UCMB5036]	-	-	-	sp|A7Z9K9|MSCL_BACA2 Large-conductance mechanosensitive channel OS=Bacillus amyloliquefaciens (strain FZB42) GN=mscL PE=3 SV=1
gene-LUX28_RS17940	35.048	48.3191	21.7769	0.45069	-1.14979	0.091224	0.55236	gi|2168040690|ref|NZ_CP089310.1|	3566749	3567357	-	609	LUX28_RS17940	GO:0009059;GO:0005886;GO:0071944;GO:0016780;GO:0005976;GO:0016772;GO:0008152;GO:1901576;GO:0005623;GO:0016020;GO:0044425;GO:0009058;GO:0003824;GO:0005975;GO:0016021;GO:0044464;GO:0005575;GO:0000271;GO:0071704;GO:0044238;GO:0003674;GO:0008150;GO:0016740;GO:0031224;GO:0016051;GO:0043170	K19428	COG2148	M	undecaprenyl-phosphate galactose phosphotransferase [Bacillus amyloliquefaciens Y2]	VFG007642(gi:37678545) (wcaJ) putative UDP-galactose phosphate transferase [Capsular polysaccharide (CVF282)] [Vibrio vulnificus YJ016]	-	Q87BQ4|PHI:2937|GumD|2371|Xylella_fastidiosa|loss_of_pathogenicity	sp|P71062|EPSL_BACSU Uncharacterized sugar transferase EpsL OS=Bacillus subtilis (strain 168) GN=epsL PE=2 SV=1
gene-LUX28_RS12505	1316.54	1035.41	1597.68	1.54303	0.625768	0.0913435	0.55236	gi|2168040690|ref|NZ_CP089310.1|	2499396	2507114	-	7719	LUX28_RS12505	-	-	COG3321;NOG00135;proNOG102246;proNOG93729	Q	DfnH [Bacillus amyloliquefaciens subsp. plantarum UCMB5036]	VFG029821(gi:118466712) (pks) tylactone synthase modules 4 &amp; 5 [GPL locus (CVF650)] [Mycobacterium avium 104]	-	V9W6M6|PHI:3090|PamA|1464|Paenibacillus_larvae|reduced_virulence	sp|P40806|PKSJ_BACSU Polyketide synthase PksJ OS=Bacillus subtilis (strain 168) GN=pksJ PE=1 SV=3
gene-LUX28_RS08905	3218.14	2447.87	3988.41	1.62934	0.704286	0.0920977	0.555469	gi|2168040690|ref|NZ_CP089310.1|	1760845	1762374	+	1530	LUX28_RS08905	GO:0050497;GO:0090304;GO:0008033;GO:0044424;GO:0009451;GO:0006399;GO:0008150;GO:0034641;GO:0003674;GO:0016782;GO:0044238;GO:0006725;GO:0035600;GO:0006139;GO:0048037;GO:0003824;GO:0006807;GO:0043169;GO:0034660;GO:0046483;GO:0051536;GO:0035596;GO:1901360;GO:0005737;GO:0035597;GO:0043412;GO:0044237;GO:0034470;GO:0006400;GO:0043170;GO:0016740;GO:0051539;GO:0009987;GO:0044464;GO:0071704;GO:0005575;GO:…	K06168	COG0621	J	(dimethylallyl)adenosine tRNA methylthiotransferase [Bacillus amyloliquefaciens FZB42]	-	-	-	sp|A7Z4X2|MIAB_BACA2 (Dimethylallyl)adenosine tRNA methylthiotransferase MiaB OS=Bacillus amyloliquefaciens (strain FZB42) GN=miaB PE=3 SV=1
gene-LUX28_RS12995	297.847	226.736	368.958	1.62726	0.702448	0.0921665	0.555469	gi|2168040690|ref|NZ_CP089310.1|	2633414	2634199	-	786	LUX28_RS12995	GO:0048646;GO:0043934;GO:0008150;GO:0009987;GO:0048856;GO:0042802;GO:0005575;GO:0032502;GO:0005515;GO:0009653;GO:0048869;GO:0003674;GO:0030435;GO:0005488;GO:0005576;GO:0030154	K06336	-	-	TasA [Bacillus amyloliquefaciens FZB42]	-	-	-	sp|P54507|COTN_BACSU Spore coat-associated protein N OS=Bacillus subtilis (strain 168) GN=tasA PE=1 SV=1
gene-LUX28_RS16545	2253.19	1688.86	2817.52	1.6683	0.738377	0.0924506	0.556249	gi|2168040690|ref|NZ_CP089310.1|	3285746	3288871	-	3126	LUX28_RS16545	GO:0005623;GO:0044425;GO:0005575;GO:0071944;GO:0031224;GO:0016021;GO:0016020;GO:0005886;GO:0044464	-	COG1511	S	Bacteriophage SPP1 adsorption protein yueB [Bacillus amyloliquefaciens subsp. plantarum UCMB5036]	-	-	-	sp|O32101|YUEB_BACSU Bacteriophage SPP1 adsorption protein YueB OS=Bacillus subtilis (strain 168) GN=yueB PE=4 SV=1
gene-LUX28_RS04350	87.6494	112.718	62.5804	0.555192	-0.848941	0.0930529	0.558433	gi|2168040690|ref|NZ_CP089310.1|	851618	852412	+	795	LUX28_RS04350	-	-	-	-	hypothetical protein RBAM_008160 [Bacillus amyloliquefaciens FZB42]	-	-	-	sp|O34579|YFKD_BACSU Uncharacterized protein YfkD OS=Bacillus subtilis (strain 168) GN=yfkD PE=4 SV=1
gene-LUX28_RS05680	24.6208	34.5333	14.7082	0.425913	-1.23137	0.093124	0.558433	gi|2168040690|ref|NZ_CP089310.1|	1099682	1100197	+	516	LUX28_RS05680	GO:0008150;GO:0043170;GO:0008233;GO:0140096;GO:0031224;GO:0017171;GO:0003674;GO:0044238;GO:0071704;GO:0005575;GO:0008236;GO:0044464;GO:0016021;GO:0005623;GO:0070011;GO:0006807;GO:0008152;GO:0003824;GO:0044425;GO:0019538;GO:0016020;GO:1901564;GO:0016787;GO:0006508;GO:0071944;GO:0005886	K03100	COG0681	U	type I signal peptidase [Bacillus amyloliquefaciens subsp. plantarum UCMB5036]	VFG043006(gi:77408620) (lep) Signal peptidase I [PI-2b pili (AI137)] [Streptococcus agalactiae COH1]	-	-	sp|O07560|LEPV_BACSU Signal peptidase I V OS=Bacillus subtilis (strain 168) GN=sipV PE=2 SV=1
gene-LUX28_RS21170	216.362	166.586	266.138	1.5976	0.675907	0.0941068	0.563388	gi|2168040690|ref|NZ_CP089310.1|	4233688	4234407	-	720	LUX28_RS21170	GO:0009987;GO:0008173;GO:0071840;GO:0001510;GO:0016740;GO:0008649;GO:0044444;GO:0043170;GO:0043414;GO:0044464;GO:0005575;GO:0005622;GO:0071704;GO:0008152;GO:0016070;GO:0036265;GO:0070043;GO:0005623;GO:0070475;GO:0006364;GO:0044260;GO:0032259;GO:0016435;GO:0042254;GO:0010467;GO:0016741;GO:0006396;GO:0016072;GO:0008150;GO:0140102;GO:0009451;GO:0090304;GO:0044424;GO:0070476;GO:0031167;GO:0044238;GO:…	K03501	COG0357	M	16S rRNA methyltransferase GidB [Bacillus amyloliquefaciens subsp. plantarum YAU B9601-Y2]	-	-	-	sp|A7ZAV9|RSMG_BACA2 Ribosomal RNA small subunit methyltransferase G OS=Bacillus amyloliquefaciens (strain FZB42) GN=rsmG PE=3 SV=1
gene-LUX28_RS21120	3161.38	2375.4	3947.36	1.66176	0.732715	0.0944441	0.563845	gi|2168040690|ref|NZ_CP089310.1|	4224352	4224639	-	288	LUX28_RS21120	GO:0044444;GO:0034645;GO:0032991;GO:0043170;GO:0009987;GO:1990904;GO:0044271;GO:0044446;GO:0071704;GO:0005575;GO:0005622;GO:0044464;GO:0097159;GO:0043603;GO:0019538;GO:0044267;GO:0044422;GO:0044260;GO:0019843;GO:0043232;GO:0006412;GO:0008152;GO:0015935;GO:0005623;GO:1901363;GO:0043229;GO:0006518;GO:0005488;GO:0010467;GO:0005198;GO:0009059;GO:0044424;GO:0043604;GO:0044249;GO:0003723;GO:0043226;GO:…	K02990	COG0360	J	30S ribosomal protein S6 [Bacillus amyloliquefaciens FZB42]	-	-	-	sp|A7ZAU9|RS6_BACA2 30S ribosomal protein S6 OS=Bacillus amyloliquefaciens (strain FZB42) GN=rpsF PE=3 SV=1
gene-LUX28_RS14300	377.53	276.737	478.323	1.72844	0.789472	0.0945973	0.563845	gi|2168040690|ref|NZ_CP089310.1|	2854866	2856011	-	1146	LUX28_RS14300	GO:0042455;GO:0043169;GO:0006807;GO:1901576;GO:0018130;GO:0003824;GO:0006139;GO:0009058;GO:0140098;GO:1901564;GO:0034470;GO:0044237;GO:0019438;GO:0043412;GO:0005737;GO:1901360;GO:0009116;GO:0046483;GO:1901566;GO:0034654;GO:0034660;GO:0006399;GO:0008150;GO:0016763;GO:0009451;GO:0044424;GO:1901137;GO:0090304;GO:0008033;GO:0044249;GO:1901659;GO:0044283;GO:0008616;GO:0044238;GO:0006725;GO:0101030;GO:…	K00773	COG0343	J	queuine tRNA-ribosyltransferase [Bacillus amyloliquefaciens FZB42]	-	-	-	sp|A7Z766|TGT_BACA2 Queuine tRNA-ribosyltransferase OS=Bacillus amyloliquefaciens (strain FZB42) GN=tgt PE=3 SV=1
gene-LUX28_RS18210	78.1924	98.738	57.6469	0.583837	-0.776362	0.0946532	0.563845	gi|2168040690|ref|NZ_CP089310.1|	3618131	3618715	-	585	LUX28_RS18210	GO:0044281;GO:0004424;GO:0006547;GO:0016836;GO:1901605;GO:0052803;GO:0005623;GO:0008152;GO:0071704;GO:0005575;GO:0005622;GO:0044464;GO:1901362;GO:0006082;GO:0008652;GO:0009987;GO:0046483;GO:1901566;GO:0043436;GO:1901360;GO:0019438;GO:0005737;GO:0019752;GO:1901564;GO:0006520;GO:0044237;GO:0003824;GO:0018130;GO:0009058;GO:0000105;GO:0006807;GO:1901576;GO:0016053;GO:0003674;GO:0034641;GO:0006725;GO:…	K01693	COG0131	E	imidazoleglycerol-phosphate dehydratase [Bacillus amyloliquefaciens FZB42]	-	-	G7TE30|PHI:7790|HisB|347|Xanthomonas_oryzae|reduced_virulence	sp|A7Z965|HIS7_BACA2 Imidazoleglycerol-phosphate dehydratase OS=Bacillus amyloliquefaciens (strain FZB42) GN=hisB PE=3 SV=1
gene-LUX28_RS04290	8956.28	6793.37	11119.2	1.63677	0.710854	0.0950898	0.565243	gi|2168040690|ref|NZ_CP089310.1|	837448	841740	-	4293	LUX28_RS04290	-	K08693	COG0737	F	exported 2&apos;,3&apos;-cyclic-nucleotide 2&apos;-phosphodiesterase, 2&apos; (or 3&apos;) nucleotidase and 5&apos; nucleotidase [Bacillus amyloliquefaciens subsp. plantarum UCMB5036]	VFG049852 (SaurJH1_0023) cell wall anchor domain-containing protein [AdsA (CVF875)] [Staphylococcus aureus subsp. aureus JH1]	-	P08331|PHI:7020|CpdB|562|Escherichia_coli|reduced_virulence	sp|O34313|NTPES_BACSU Trifunctional nucleotide phosphoesterase protein YfkN OS=Bacillus subtilis (strain 168) GN=yfkN PE=1 SV=1
gene-LUX28_RS19740	180.412	137.359	223.464	1.62686	0.702086	0.0952022	0.565243	gi|2168040690|ref|NZ_CP089310.1|	3945911	3946456	+	546	LUX28_RS19740	GO:0018205;GO:0044267;GO:0019538;GO:0044260;GO:0018153;GO:0008152;GO:0043934;GO:0006807;GO:0048856;GO:0005623;GO:0006464;GO:0005618;GO:0071944;GO:0032502;GO:0009653;GO:0030435;GO:0044237;GO:0018193;GO:1901564;GO:0030154;GO:0043412;GO:0048646;GO:0036211;GO:0043170;GO:0009987;GO:0008150;GO:0030312;GO:0044464;GO:0018199;GO:0044238;GO:0071704;GO:0005575;GO:0018262;GO:0048869;GO:0031160;GO:0018149	K06305	-	-	hypothetical protein RBAM_035170 [Bacillus amyloliquefaciens FZB42]	-	-	-	sp|P39620|GERQ_BACSU Spore coat protein GerQ OS=Bacillus subtilis (strain 168) GN=gerQ PE=1 SV=1
gene-LUX28_RS00365	221.076	271.1	171.051	0.630951	-0.664399	0.095751	0.567565	gi|2168040690|ref|NZ_CP089310.1|	69689	70066	+	378	LUX28_RS00365	GO:0009987;GO:0008150;GO:0007049	K13052	COG2919	D	Cell division protein divIC (modular protein) [Bacillus amyloliquefaciens subsp. plantarum UCMB5036]	-	-	-	sp|P37471|DIVIC_BACSU Cell division protein DivIC OS=Bacillus subtilis (strain 168) GN=divIC PE=1 SV=1
gene-LUX28_RS05500	1619.12	1246.76	1991.49	1.59733	0.675658	0.0959466	0.567789	gi|2168040690|ref|NZ_CP089310.1|	1066008	1066943	+	936	LUX28_RS05500	GO:0009058;GO:0003824;GO:0018130;GO:0008152;GO:0043169;GO:0051186;GO:1901576;GO:0006807;GO:0005623;GO:1901360;GO:1901566;GO:0046483;GO:0044237;GO:0005488;GO:1901564;GO:0005737;GO:0019438;GO:0044249;GO:0044424;GO:0033013;GO:0046148;GO:0004325;GO:0009987;GO:0008150;GO:0044271;GO:0051188;GO:0016829;GO:0006779;GO:0044464;GO:1901362;GO:0005575;GO:0005622;GO:0006725;GO:0071704;GO:0006778;GO:0034641;GO:…	K01772	COG0276	H	ferrochelatase [Bacillus amyloliquefaciens subsp. plantarum UCMB5036]	-	-	Q4WUA3|PHI:2532|HEM15|746128|Aspergillus_fumigatus|lethal	sp|P32396|HEMH_BACSU Ferrochelatase OS=Bacillus subtilis (strain 168) GN=hemH PE=1 SV=1
gene-LUX28_RS09365	100.791	125.112	76.4709	0.61122	-0.710236	0.096454	0.568958	gi|2168040690|ref|NZ_CP089310.1|	1906897	1907115	+	219	LUX28_RS09365	GO:0005623;GO:0044425;GO:0031224;GO:0071944;GO:0005575;GO:0016020;GO:0016021;GO:0005886;GO:0044464	K09976	COG3763	S	hypothetical protein RBAM_017710 [Bacillus amyloliquefaciens FZB42]	-	-	-	sp|A7Z558|Y1771_BACA2 UPF0154 protein RBAM_017710 OS=Bacillus amyloliquefaciens (strain FZB42) GN=RBAM_017710 PE=3 SV=1
gene-LUX28_RS09220	1038.86	1362.87	714.854	0.524522	-0.930925	0.0964603	0.568958	gi|2168040690|ref|NZ_CP089310.1|	1883785	1884246	+	462	LUX28_RS09220	-	-	-	-	Protein dinB [Bacillus amyloliquefaciens subsp. plantarum CAU B946]	-	-	-	sp|O07939|YIST_BACSU Uncharacterized protein YisT OS=Bacillus subtilis (strain 168) GN=yisT PE=3 SV=1
gene-LUX28_RS09120	24014.3	17499.6	30529	1.74455	0.802859	0.0977762	0.575776	gi|2168040690|ref|NZ_CP089310.1|	1859002	1859760	-	759	LUX28_RS09120	GO:0009653;GO:0016787;GO:0032502;GO:0009292;GO:0005618;GO:0071944;GO:0042834;GO:0005488;GO:1901135;GO:0050896;GO:0071554;GO:0005623;GO:0061783;GO:0008152;GO:0043934;GO:0006027;GO:0048869;GO:0008745;GO:0071704;GO:0005575;GO:0030420;GO:0044464;GO:0009253;GO:0051704;GO:0046872;GO:1901565;GO:0043167;GO:0006026;GO:0009991;GO:0043170;GO:0044764;GO:1901575;GO:0048646;GO:0071840;GO:0009987;GO:0097367;GO:…	K01448	COG0860	M	Sporulation-specific N-acetylmuramoyl-L-alanine amidase [Bacillus amyloliquefaciens subsp. plantarum UCMB5036]	-	-	P33772|PHI:8728|AmiA|28901|Salmonella_enterica|unaffected_pathogenicity__reduced_virulence	sp|Q06320|CWLC_BACSU Sporulation-specific N-acetylmuramoyl-L-alanine amidase OS=Bacillus subtilis (strain 168) GN=cwlC PE=1 SV=1
gene-LUX28_RS02665	175.773	221.362	130.184	0.588104	-0.765856	0.0987015	0.57981	gi|2168040690|ref|NZ_CP089310.1|	542681	543022	-	342	LUX28_RS02665	-	-	COG2315	S	hypothetical protein B938_02435 [Bacillus amyloliquefaciens subsp. plantarum AS43.3]	-	-	-	sp|P37507|YYAQ_BACSU Uncharacterized protein YyaQ OS=Bacillus subtilis (strain 168) GN=yyaQ PE=4 SV=1
gene-LUX28_RS19230	114.423	87.1886	141.657	1.62472	0.700189	0.0987836	0.57981	gi|2168040690|ref|NZ_CP089310.1|	3848686	3849135	-	450	LUX28_RS19230	GO:0046496;GO:0005975;GO:0019693;GO:0016861;GO:0006732;GO:0019682;GO:0006081;GO:0006725;GO:0071704;GO:0044238;GO:0034641;GO:0003674;GO:0004751;GO:0008150;GO:0009987;GO:0051156;GO:0006739;GO:0019637;GO:0006753;GO:0044237;GO:0019362;GO:1901564;GO:0055086;GO:0009117;GO:0006796;GO:1901360;GO:0016853;GO:0044281;GO:0046483;GO:0006098;GO:0008152;GO:0051186;GO:0016860;GO:0006807;GO:1901135;GO:0006139;GO:…	K01808	COG0698	G	ribose-5-phosphate isomerase B [Bacillus amyloliquefaciens FZB42]	-	-	-	sp|P39156|YWLF_BACSU Putative sugar phosphate isomerase YwlF OS=Bacillus subtilis (strain 168) GN=ywlF PE=2 SV=1
gene-LUX28_RS02145	112.372	142.151	82.5927	0.581022	-0.783334	0.0993996	0.582324	gi|2168040690|ref|NZ_CP089310.1|	455625	456398	+	774	LUX28_RS02145	GO:0003674;GO:0003824;GO:0016829	-	COG4336	S	hypothetical protein B938_01925 [Bacillus amyloliquefaciens subsp. plantarum AS43.3]	-	-	-	sp|A7Z1F3|Y430_BACA2 UPF0317 protein RBAM_004300 OS=Bacillus amyloliquefaciens (strain FZB42) GN=RBAM_004300 PE=3 SV=1
gene-LUX28_RS12595	2460.06	1877.69	3042.44	1.62031	0.696274	0.099711	0.582324	gi|2168040690|ref|NZ_CP089310.1|	2559921	2561330	-	1410	LUX28_RS12595	GO:0009987;GO:0019520;GO:0006082;GO:0005975;GO:0046496;GO:0071704;GO:0016491;GO:0008152;GO:0016614;GO:0006793;GO:0016616;GO:1901135;GO:0055114;GO:0055086;GO:0019362;GO:0006753;GO:0019521;GO:0044281;GO:0006739;GO:0051156;GO:0004616;GO:0008150;GO:0032787;GO:0044262;GO:0019637;GO:0019682;GO:0006732;GO:0019693;GO:0034641;GO:0003674;GO:0044238;GO:0006725;GO:0006081;GO:0006807;GO:0051186;GO:0003824;GO:…	K00033	-	-	6-phosphogluconate dehydrogenase [Bacillus amyloliquefaciens subsp. plantarum CAU B946]	VFG048830(gb|YP_002920353.1) (gnd) 6-phosphogluconate dehydrogenase [Capsule (VF0560)] [Klebsiella pneumoniae subsp. pneumoniae NTUH-K2044]	-	A0A384JMC8|PHI:9835|Bcpgd|40559|Botrytis_cinerea|reduced_virulence	sp|P80859|6PGD_BACSU 6-phosphogluconate dehydrogenase, NADP(+)-dependent, decarboxylating OS=Bacillus subtilis (strain 168) GN=gndA PE=1 SV=4
gene-LUX28_RS09230	61.5569	81.7216	41.3921	0.506501	-0.981363	0.0998422	0.582324	gi|2168040690|ref|NZ_CP089310.1|	1885881	1886042	+	162	LUX28_RS09230	-	K08698	-	-	carbonic anhydrase [Bacillus amyloliquefaciens subsp. plantarum AS43.3]	-	-	-	-
gene-LUX28_RS14570	526.36	400.8	651.919	1.62654	0.701809	0.0999144	0.582324	gi|2168040690|ref|NZ_CP089310.1|	2910889	2911407	-	519	LUX28_RS14570	GO:0044464;GO:0071704;GO:0005622;GO:0005575;GO:0008652;GO:0016740;GO:0044444;GO:0006082;GO:0032991;GO:0016744;GO:0009987;GO:0009082;GO:0044281;GO:1902494;GO:0009099;GO:1901605;GO:0008152;GO:0005623;GO:0003984;GO:0009097;GO:0044238;GO:0003674;GO:0044283;GO:0009081;GO:0005948;GO:1901607;GO:0044249;GO:0044424;GO:1990234;GO:0046394;GO:0008150;GO:0006549;GO:0043436;GO:1901566;GO:0006520;GO:0044237;GO:…	K01653	COG0440	E	acetolactate synthase 3 regulatory subunit [Bacillus amyloliquefaciens subsp. plantarum CAU B946]	-	-	G4NC97|PHI:3976|MoIlv6|318829|Magnaporthe_oryzae|loss_of_pathogenicity	sp|P37252|ILVH_BACSU Acetolactate synthase small subunit OS=Bacillus subtilis (strain 168) GN=ilvH PE=3 SV=3
gene-LUX28_RS17790	6450.63	4681.52	8219.73	1.75578	0.812116	0.100021	0.582324	gi|2168040690|ref|NZ_CP089310.1|	3531375	3532910	-	1536	LUX28_RS17790	GO:0009123;GO:0019318;GO:0032787;GO:0009260;GO:0009166;GO:0051188;GO:0006164;GO:0009167;GO:0046390;GO:1901361;GO:0044249;GO:0046394;GO:0016868;GO:0006732;GO:0006725;GO:0044238;GO:0009144;GO:0072521;GO:0046434;GO:0016052;GO:0046031;GO:0034641;GO:0051186;GO:1901292;GO:0016310;GO:0009168;GO:0048856;GO:0046700;GO:1901576;GO:0016866;GO:0046034;GO:0044282;GO:0006139;GO:0072524;GO:0046914;GO:0009141;GO:…	K15633	COG0696	G	phosphoglycerate mutase [Bacillus amyloliquefaciens subsp. plantarum CAU B946]	-	-	-	sp|A7Z8Y2|GPMI_BACA2 2,3-bisphosphoglycerate-independent phosphoglycerate mutase OS=Bacillus amyloliquefaciens (strain FZB42) GN=gpmI PE=3 SV=1
gene-LUX28_RS12200	721.528	535.287	907.768	1.69585	0.76201	0.100516	0.584259	gi|2168040690|ref|NZ_CP089310.1|	2439519	2439983	-	465	LUX28_RS12200	GO:1901362;GO:0044464;GO:0005622;GO:0005575;GO:0071704;GO:0003674;GO:0034641;GO:0042364;GO:0044283;GO:0044249;GO:0016740;GO:0042726;GO:0044424;GO:0044444;GO:1990234;GO:0032991;GO:0006771;GO:0009987;GO:0008150;GO:0044271;GO:0009349;GO:0042727;GO:1901360;GO:0016765;GO:1901566;GO:0044281;GO:0046483;GO:0009110;GO:0044237;GO:1901564;GO:0005829;GO:0005737;GO:0009231;GO:1902494;GO:0006767;GO:0009058;GO:…	K00794	COG0054	H	6,7-dimethyl-8-ribityllumazine synthase [Bacillus amyloliquefaciens FZB42]	-	-	Q9UVT8|PHI:11240|MoMca1_(MGG_04626)|318829|Magnaporthe_oryzae|reduced_virulence	sp|A7Z674|RISB_BACA2 6,7-dimethyl-8-ribityllumazine synthase OS=Bacillus amyloliquefaciens (strain FZB42) GN=ribH PE=3 SV=1
gene-LUX28_RS06720	32.7766	44.4775	21.0756	0.47385	-1.0775	0.10137	0.587339	gi|2168040690|ref|NZ_CP089310.1|	1283609	1284052	+	444	LUX28_RS06720	-	-	-	-	hypothetical protein BAMF_1351 [Bacillus amyloliquefaciens DSM 7]	-	-	-	sp|P54332|XKDM_BACSU Phage-like element PBSX protein XkdM OS=Bacillus subtilis (strain 168) GN=xkdM PE=1 SV=1
gene-LUX28_RS07190	598.788	721.462	476.115	0.65993	-0.599615	0.10142	0.587339	gi|2168040690|ref|NZ_CP089310.1|	1373955	1374215	+	261	LUX28_RS07190	-	K06376	-	-	Spo0E [Bacillus amyloliquefaciens FZB42]	-	-	-	sp|P05043|SP0E_BACSU Aspartyl-phosphate phosphatase Spo0E OS=Bacillus subtilis (strain 168) GN=spo0E PE=1 SV=1
gene-LUX28_RS20885	625.02	472.037	778.003	1.64818	0.720876	0.101536	0.587339	gi|2168040690|ref|NZ_CP089310.1|	4181824	4183188	-	1365	LUX28_RS20885	GO:0032991;GO:0034645;GO:0043170;GO:0071840;GO:0004386;GO:0005622;GO:0043167;GO:0030554;GO:0005657;GO:0044422;GO:0043232;GO:0016070;GO:0008152;GO:1901363;GO:0006996;GO:0030894;GO:0043168;GO:0016787;GO:0006259;GO:0009059;GO:0005694;GO:0044249;GO:0090304;GO:0006260;GO:0043226;GO:0032392;GO:0006725;GO:0044238;GO:0016817;GO:0032559;GO:0034641;GO:0008144;GO:0051276;GO:0006139;GO:0006268;GO:0032993;GO:…	K02314	COG0305	L	replicative DNA helicase [Bacillus amyloliquefaciens FZB42]	-	-	-	sp|P37469|DNAC_BACSU Replicative DNA helicase OS=Bacillus subtilis (strain 168) GN=dnaC PE=1 SV=2
gene-LUX28_RS18335	184.815	232	137.63	0.593231	-0.753333	0.101984	0.588908	gi|2168040690|ref|NZ_CP089310.1|	3646691	3647416	-	726	LUX28_RS18335	-	-	COG3208	Q	thioesterase [Bacillus amyloliquefaciens subsp. plantarum YAU B9601-Y2]	VFG050116(gb|YP_002336036.1) (cesT) type II thioesterase, CesT [Cereulide (VF0583)] [Bacillus cereus AH187]	-	Q9I156|PHI:6990|PvdG|287|Pseudomonas_aeruginosa|loss_of_pathogenicity	sp|Q70LM8|LGRE_BREPA Linear gramicidin dehydrogenase LgrE OS=Brevibacillus parabrevis GN=lgrE PE=1 SV=1
gene-LUX28_RS00645	403.941	284.678	523.204	1.83788	0.878044	0.102134	0.588908	gi|2168040690|ref|NZ_CP089310.1|	118312	118845	+	534	LUX28_RS00645	GO:0034654;GO:0046483;GO:0032774;GO:0019219;GO:1901360;GO:0005829;GO:0005737;GO:0006353;GO:0019438;GO:2000112;GO:0080090;GO:0044237;GO:0006139;GO:0009058;GO:0018130;GO:0006807;GO:0031326;GO:1901576;GO:0010556;GO:0051171;GO:0034641;GO:0044238;GO:0006725;GO:0050794;GO:0065007;GO:0090304;GO:0044249;GO:0009889;GO:0044424;GO:0006355;GO:0032784;GO:0008150;GO:1903506;GO:0060255;GO:0009059;GO:0031564;GO:…	K02601	COG0250	K	transcription antitermination protein NusG [Bacillus amyloliquefaciens FZB42]	-	-	-	sp|Q06795|NUSG_BACSU Transcription termination/antitermination protein NusG OS=Bacillus subtilis (strain 168) GN=nusG PE=1 SV=1
gene-LUX28_RS17390	98.2088	125.429	70.9887	0.565967	-0.821209	0.103518	0.595934	gi|2168040690|ref|NZ_CP089310.1|	3451077	3452171	+	1095	LUX28_RS17390	-	K01992	COG0842	V	putative multidrug ABC transporter, permease [Bacillus amyloliquefaciens subsp. plantarum UCMB5036]	-	-	Q9A0J9|PHI:11075|ScfD_(Spy0745)|1314|Streptococcus_pyogenes|reduced_virulence	-
gene-LUX28_RS17985	250.764	196.885	304.643	1.54732	0.629768	0.103794	0.596565	gi|2168040690|ref|NZ_CP089310.1|	3576266	3578083	-	1818	LUX28_RS17985	GO:0009059;GO:0005976;GO:0071944;GO:0005886;GO:0008152;GO:0005623;GO:1901576;GO:0048522;GO:1900190;GO:0016020;GO:0043902;GO:0044425;GO:0009058;GO:0065007;GO:0050789;GO:0005975;GO:0050794;GO:0005575;GO:0044238;GO:0071704;GO:0000271;GO:0016021;GO:0044464;GO:0008150;GO:0048518;GO:0031224;GO:1900192;GO:0043170;GO:0043900;GO:0016051	K19421	COG1086	M	Probable polysaccharide biosynthesis protein epsC [Bacillus amyloliquefaciens subsp. plantarum UCMB5036]	VFG050205 (BCAH187_A5448) caspsular polysaccharide biosynthesis protein [Polysaccharide capsule (CVF567)] [Bacillus cereus AH187]	-	Q5NEZ1|PHI:4729|WbtA|263|Francisella_tularensis|reduced_virulence	sp|P71052|EPSC_BACSU Probable polysaccharide biosynthesis protein EpsC OS=Bacillus subtilis (strain 168) GN=epsC PE=3 SV=1
gene-LUX28_RS19280	31.3079	43.1614	19.4544	0.450738	-1.14964	0.104002	0.596807	gi|2168040690|ref|NZ_CP089310.1|	3855730	3856113	+	384	LUX28_RS19280	GO:0043169;GO:0005488;GO:0043167;GO:0046872;GO:0003674	K08234	NOG48206	R	hypothetical protein RBAM_034180 [Bacillus amyloliquefaciens FZB42]	-	gb|BAE05988.1|ARO:3004670|FosB1 [Staphylococcus haemolyticus JCSC1435]	-	sp|P45871|YWKD_BACSU Uncharacterized protein YwkD OS=Bacillus subtilis (strain 168) GN=ywkD PE=4 SV=1
gene-LUX28_RS10050	928.115	729.046	1127.18	1.54611	0.628643	0.104256	0.597314	gi|2168040690|ref|NZ_CP089310.1|	2106691	2108607	-	1917	LUX28_RS10050	-	-	COG4548	P	hypothetical protein RBAM_019140 [Bacillus amyloliquefaciens FZB42]	-	-	-	sp|O31849|YOJO_BACSU Uncharacterized protein YojO OS=Bacillus subtilis (strain 168) GN=yojO PE=4 SV=2
gene-LUX28_RS17990	142.03	109.499	174.561	1.59418	0.672811	0.104603	0.598349	gi|2168040690|ref|NZ_CP089310.1|	3578306	3578986	-	681	LUX28_RS17990	GO:0003674;GO:0032559;GO:0036094;GO:0016773;GO:0044238;GO:0000271;GO:0008144;GO:0006468;GO:0044262;GO:0036211;GO:0140096;GO:0044249;GO:0032555;GO:0008150;GO:0005976;GO:1901265;GO:0006464;GO:0006796;GO:0043412;GO:0032553;GO:0000166;GO:1901564;GO:0044237;GO:0018193;GO:0003824;GO:0009058;GO:0018108;GO:0018212;GO:1901576;GO:0006807;GO:0016310;GO:0016772;GO:0016301;GO:0071704;GO:0097159;GO:0004713;GO:…	K00903	COG0489	D	CobQ/CobB/MinD/ParA nucleotide binding domain-containing protein [Bacillus sp. 5B6]	VFG016435(gi:118480319) (BALH_4781) tyrosine-protein kinase [Polysaccharide capsule (CVF567)] [Bacillus thuringiensis str. Al Hakam]	-	A8YPQ5|PHI:7004|CapB2|1280|Staphylococcus_aureus|reduced_virulence	sp|P71051|YVEL_BACSU Putative tyrosine-protein kinase YveL OS=Bacillus subtilis (strain 168) GN=yveL PE=3 SV=2
gene-LUX28_RS10125	20.8044	29.5223	12.0865	0.409402	-1.28841	0.10502	0.598506	gi|2168040690|ref|NZ_CP089310.1|	2120057	2120425	+	369	LUX28_RS10125	-	-	-	-	hypothetical protein RBAM_019290 [Bacillus amyloliquefaciens FZB42]	-	-	-	sp|O31831|YOAQ_BACSU Uncharacterized protein YoaQ OS=Bacillus subtilis (strain 168) GN=yoaQ PE=4 SV=1
gene-LUX28_RS12695	195.587	145.915	245.258	1.68082	0.749169	0.105022	0.598506	gi|2168040690|ref|NZ_CP089310.1|	2578926	2580041	-	1116	LUX28_RS12695	GO:1901265;GO:0043168;GO:0006796;GO:0005524;GO:0032553;GO:0000166;GO:0005737;GO:0044237;GO:0005488;GO:0003824;GO:0006793;GO:0017076;GO:0005623;GO:1901363;GO:0016310;GO:0047761;GO:0008152;GO:0016772;GO:0003674;GO:0016301;GO:0032559;GO:0036094;GO:0005622;GO:0005575;GO:0097159;GO:0044464;GO:0030554;GO:0043167;GO:0008144;GO:0035639;GO:0044424;GO:0016740;GO:0032555;GO:0016774;GO:0097367;GO:0008150;GO:…	K00929	COG3426	C	butyrate kinase [Bacillus amyloliquefaciens Y2]	-	-	A0A0H3Q0Y8|PHI:9843|AckA|666|Vibrio_cholerae|unaffected_pathogenicity	sp|P54532|BUK_BACSU Probable butyrate kinase OS=Bacillus subtilis (strain 168) GN=buk PE=3 SV=2
gene-LUX28_RS15230	217998	172148	263848	1.53268	0.616057	0.105244	0.598506	gi|2168040690|ref|NZ_CP089310.1|	3053066	3053293	+	228	LUX28_RS15230	-	-	NOG110235	S	hypothetical protein B938_13810 [Bacillus amyloliquefaciens subsp. plantarum AS43.3]	-	-	-	-
gene-LUX28_RS14325	82.5903	107.16	58.0207	0.541441	-0.885125	0.105296	0.598506	gi|2168040690|ref|NZ_CP089310.1|	2859041	2859550	-	510	LUX28_RS14325	GO:0048856;GO:0030154;GO:0009987;GO:0008150;GO:0030435;GO:0043934;GO:0009653;GO:0048869;GO:0032502;GO:0048646	K06318	-	-	BofC [Bacillus amyloliquefaciens FZB42]	-	-	-	sp|O05391|BOFC_BACSU Protein BofC OS=Bacillus subtilis (strain 168) GN=bofC PE=1 SV=1
gene-LUX28_RS16815	200.278	249.271	151.285	0.60691	-0.720445	0.105738	0.599929	gi|2168040690|ref|NZ_CP089310.1|	3345812	3347206	-	1395	LUX28_RS16815	GO:0044249;GO:0019637;GO:1901361;GO:0009056;GO:0008150;GO:0009166;GO:0006725;GO:0044238;GO:0046434;GO:0003674;GO:0034641;GO:0044283;GO:0009058;GO:0006139;GO:0018130;GO:0003824;GO:1901292;GO:0043169;GO:1901576;GO:0006807;GO:0046700;GO:0006796;GO:1901360;GO:0034654;GO:0046483;GO:0044237;GO:0009117;GO:0019438;GO:1901575;GO:0009987;GO:0044271;GO:1901362;GO:0034655;GO:0071704;GO:0034404;GO:0044248;GO:…	-	COG0737	F	putative nuclease/nucleotidase/phosphoesterase [Bacillus amyloliquefaciens subsp. plantarum UCMB5036]	-	-	-	sp|O32133|YUND_BACSU Uncharacterized metallophosphoesterase YunD OS=Bacillus subtilis (strain 168) GN=yunD PE=3 SV=1
gene-LUX28_RS14495	434.782	334.035	535.529	1.60321	0.680966	0.10588	0.599929	gi|2168040690|ref|NZ_CP089310.1|	2892125	2893066	-	942	LUX28_RS14495	GO:0008150;GO:0051188;GO:0044249;GO:0044424;GO:0036211;GO:0033014;GO:0044238;GO:0006725;GO:0018065;GO:0034641;GO:0006778;GO:0003674;GO:0051186;GO:0006807;GO:1901576;GO:0009058;GO:0018130;GO:0003824;GO:0018193;GO:0044237;GO:0004418;GO:1901564;GO:0005737;GO:0019438;GO:0043412;GO:0006464;GO:0016765;GO:1901360;GO:1901566;GO:0046483;GO:0018198;GO:0046148;GO:0009987;GO:0044271;GO:0006779;GO:0016740;GO:…	K01749	COG0181	H	porphobilinogen deaminase [Bacillus amyloliquefaciens FZB42]	VFG013198(gi:170718229) (hemC) porphobilinogen deaminase [Heme biosynthesis (CVF506)] [Haemophilus somnus 2336]	-	-	sp|A7Z7A5|HEM3_BACA2 Porphobilinogen deaminase OS=Bacillus amyloliquefaciens (strain FZB42) GN=hemC PE=3 SV=1
gene-LUX28_RS02495	238.407	285.464	191.35	0.670314	-0.577092	0.10656	0.602361	gi|2168040690|ref|NZ_CP089310.1|	521883	522704	+	822	LUX28_RS02495	GO:0097159;GO:0019825;GO:0046906;GO:0048037;GO:0036094;GO:0003674;GO:0005488;GO:0008144;GO:0020037;GO:1901363	K17763	COG1366	T	component of the piezosome (stressosome); positive regulation of sigma(B) activity in response to salt and heat stress [Bacillus amyloliquefaciens subsp. plantarum UCMB5036]	-	-	-	sp|P42409|RSBRA_BACSU RsbT co-antagonist protein RsbRA OS=Bacillus subtilis (strain 168) GN=rsbRA PE=1 SV=1
gene-LUX28_RS13795	1699.93	1340.1	2059.75	1.53702	0.620133	0.106644	0.602361	gi|2168040690|ref|NZ_CP089310.1|	2770915	2771631	-	717	LUX28_RS13795	GO:0005623;GO:0044425;GO:0005886;GO:0044464;GO:0016020;GO:0016021;GO:0071944;GO:0031224;GO:0005575	-	-	-	Replicase polyprotein 1a pp1a [Bacillus amyloliquefaciens IT-45]	-	-	-	sp|O32031|YRRS_BACSU Uncharacterized membrane protein YrrS OS=Bacillus subtilis (strain 168) GN=yrrS PE=4 SV=1
gene-LUX28_RS00075	1809.04	1411.77	2206.3	1.56278	0.644119	0.107173	0.604399	gi|2168040690|ref|NZ_CP089310.1|	17079	18410	+	1332	LUX28_RS00075	GO:0044038;GO:0003674;GO:0044238;GO:0050794;GO:0009002;GO:0045229;GO:0070589;GO:0030203;GO:0065007;GO:0008233;GO:0140096;GO:1901137;GO:0044249;GO:0030312;GO:0006023;GO:0042546;GO:0008150;GO:0071555;GO:0006508;GO:0004180;GO:1901566;GO:0006022;GO:0065008;GO:0044036;GO:0016043;GO:0022604;GO:0005576;GO:1901564;GO:0044237;GO:0003824;GO:0009058;GO:0000270;GO:0044085;GO:0070011;GO:0006807;GO:1901576;GO:…	K07258	COG1686	M	D-alanyl-D-alanine carboxypeptidase (penicillin-binding protein 5) [Bacillus amyloliquefaciens subsp. plantarum UCMB5036]	VFG038246(gi:384130247) (pbpG) pbpG [PbpG (CVF779)] [Acinetobacter baumannii 1656-2]	-	-	sp|P08750|DACA_BACSU D-alanyl-D-alanine carboxypeptidase DacA OS=Bacillus subtilis (strain 168) GN=dacA PE=1 SV=3
gene-LUX28_RS07215	16974.4	13006.1	20942.6	1.61022	0.687256	0.107516	0.605386	gi|2168040690|ref|NZ_CP089310.1|	1378367	1380463	-	2097	LUX28_RS07215	GO:0005886;GO:0043168;GO:1901265;GO:0071944;GO:0005488;GO:0000166;GO:0032553;GO:0005524;GO:0016020;GO:0017076;GO:0043169;GO:1901363;GO:0005623;GO:0097159;GO:0044464;GO:0005575;GO:0032559;GO:0036094;GO:0003674;GO:0008144;GO:0043167;GO:0046872;GO:0030554;GO:0032555;GO:0035639;GO:0097367	K03697	COG0542	O	ClpE [Bacillus sp. 916]	VFG000080(gb|NP_464522) (clpE) ATP-dependent protease [ClpE (VF0073)] [Listeria monocytogenes EGD-e]	-	C6DC70|PHI:10595|ClpB|554|Pectobacterium_carotovorum|unaffected_pathogenicity	sp|O31673|CLPE_BACSU ATP-dependent Clp protease ATP-binding subunit ClpE OS=Bacillus subtilis (strain 168) GN=clpE PE=1 SV=1
gene-LUX28_RS09960	319.043	389.115	248.971	0.639839	-0.644219	0.107811	0.606103	gi|2168040690|ref|NZ_CP089310.1|	2090284	2090910	-	627	LUX28_RS09960	GO:0008152;GO:0008150;GO:0009987;GO:0016491;GO:0055114;GO:0016661;GO:0009056;GO:0050896;GO:0019439;GO:0003824;GO:0044237;GO:0044248;GO:0042221;GO:0009636;GO:0006725;GO:0003674	K01118	-	-	FMN-dependent NADH-azoreductase [Bacillus amyloliquefaciens subsp. plantarum CAU B946]	-	-	-	sp|O35022|AZOR1_BACSU FMN-dependent NADH-azoreductase 1 OS=Bacillus subtilis (strain 168) GN=azoR1 PE=2 SV=1
gene-LUX28_RS14410	226.899	271.838	181.959	0.669367	-0.57913	0.108071	0.606612	gi|2168040690|ref|NZ_CP089310.1|	2873784	2874587	-	804	LUX28_RS14410	GO:0016787;GO:0043168;GO:0017111;GO:0005886;GO:0071944;GO:1901265;GO:0000166;GO:0005524;GO:0032553;GO:0005488;GO:0016818;GO:0017076;GO:0016462;GO:0003824;GO:0016020;GO:0007049;GO:1901363;GO:0051301;GO:0005623;GO:0003674;GO:0036094;GO:0032559;GO:0044464;GO:0097159;GO:0016817;GO:0005575;GO:0030554;GO:0008144;GO:0043167;GO:0035639;GO:0032555;GO:0016887;GO:0097367;GO:0008150;GO:0009987	K03609	-	-	putative septum site-determining protein minD [Bacillus amyloliquefaciens subsp. plantarum CAU B946]	VFG014624(gi:104782802) (fleN) flagellar number regulator FleN [Flagella (CVF521)] [Pseudomonas entomophila L48]	-	O05853|PHI:3628|Rv3213c|1773|Mycobacterium_tuberculosis|increased_virulence_(hypervirulence)	sp|Q01464|MIND_BACSU Septum site-determining protein MinD OS=Bacillus subtilis (strain 168) GN=minD PE=1 SV=1
gene-LUX28_RS19540	64.7978	50.0311	79.5645	1.5903	0.669301	0.108275	0.606812	gi|2168040690|ref|NZ_CP089310.1|	3906584	3906808	-	225	LUX28_RS19540	-	-	-	-	hypothetical protein RBAM_034720 [Bacillus amyloliquefaciens FZB42]	-	-	-	sp|A7Z9X5|Y3472_BACA2 UPF0741 protein RBAM_034720 OS=Bacillus amyloliquefaciens (strain FZB42) GN=RBAM_034720 PE=3 SV=1
gene-LUX28_RS20000	725.86	552.852	898.867	1.62587	0.701214	0.109453	0.612463	gi|2168040690|ref|NZ_CP089310.1|	3993594	3994772	+	1179	LUX28_RS20000	GO:0019350;GO:0070589;GO:0070394;GO:0044283;GO:0044038;GO:0044464;GO:0016021;GO:0071704;GO:0005575;GO:0009273;GO:0071840;GO:0008150;GO:0009987;GO:0042546;GO:0046374;GO:0034645;GO:0043170;GO:1901137;GO:0044249;GO:0006082;GO:0031224;GO:0070395;GO:0009059;GO:0044237;GO:0044281;GO:0005886;GO:0044036;GO:0071944;GO:1901576;GO:0071554;GO:0005623;GO:0008152;GO:0016053;GO:1901135;GO:0044425;GO:0009058;GO:…	K03740	COG3966	M	DltD [Bacillus amyloliquefaciens FZB42]	-	-	O68578|PHI:10260|DltD|1309|Streptococcus_mutans|reduced_virulence	sp|P39578|DLTD_BACSU Protein DltD OS=Bacillus subtilis (strain 168) GN=dltD PE=1 SV=1
gene-LUX28_RS08775	1983.88	1567.93	2399.82	1.53056	0.614061	0.109643	0.612572	gi|2168040690|ref|NZ_CP089310.1|	1730372	1731412	+	1041	LUX28_RS08775	GO:0044283;GO:0044272;GO:0009081;GO:0044238;GO:0009097;GO:0003674;GO:0036094;GO:0008150;GO:0009067;GO:0006549;GO:0006555;GO:0009088;GO:0016620;GO:0044424;GO:0044249;GO:1901607;GO:0046394;GO:0009066;GO:0019752;GO:1901564;GO:0019877;GO:0044237;GO:0006790;GO:0006520;GO:0016903;GO:0050661;GO:0000166;GO:0005737;GO:0043436;GO:1901265;GO:0006553;GO:1901566;GO:0016053;GO:0051287;GO:0000096;GO:1901576;GO:…	K00133	COG0136	E	aspartate-semialdehyde dehydrogenase [Bacillus amyloliquefaciens FZB42]	-	-	-	sp|Q04797|DHAS_BACSU Aspartate-semialdehyde dehydrogenase OS=Bacillus subtilis (strain 168) GN=asd PE=1 SV=1
gene-LUX28_RS12935	726.513	908.307	544.719	0.599708	-0.737667	0.110008	0.613657	gi|2168040690|ref|NZ_CP089310.1|	2622434	2622829	+	396	LUX28_RS12935	GO:0005623;GO:0005575;GO:0071944;GO:0031224;GO:0044464;GO:0005886;GO:0016020;GO:0016021;GO:0044425	-	-	-	hypothetical protein RBAM_022820 [Bacillus amyloliquefaciens FZB42]	-	-	-	sp|P54514|YQHP_BACSU Uncharacterized protein YqhP OS=Bacillus subtilis (strain 168) GN=yqhP PE=4 SV=1
gene-LUX28_RS05595	159.256	202.247	116.265	0.574866	-0.798702	0.11045	0.615166	gi|2168040690|ref|NZ_CP089310.1|	1086208	1087644	-	1437	LUX28_RS05595	GO:0032555;GO:0044255;GO:0006082;GO:0035639;GO:0006629;GO:0032787;GO:0006631;GO:0009987;GO:0097367;GO:0008150;GO:0097159;GO:0071704;GO:0044238;GO:0036094;GO:0032559;GO:0003674;GO:0008144;GO:0043167;GO:0030554;GO:0017076;GO:0003824;GO:0008152;GO:1901363;GO:0043168;GO:1901265;GO:0043436;GO:0044281;GO:0016874;GO:0005488;GO:0044237;GO:0019752;GO:0000166;GO:0032553;GO:0005524	K01897	COG0318	I	acyl-CoA synthetase [Bacillus amyloliquefaciens FZB42]	VFG030406(gi:433632177) (fadD13) Putative chain-fatty-acid-CoA ligase FadD13 (fatty-acyl-CoA synthetase) [MymA operon (CVF649)] [Mycobacterium canettii CIPT 140070010]	-	Q4WR83|PHI:2321|SidI|746128|Aspergillus_fumigatus|reduced_virulence	sp|O07619|YHFT_BACSU Uncharacterized acyl--CoA ligase YhfT OS=Bacillus subtilis (strain 168) GN=yhfT PE=2 SV=1
gene-LUX28_RS02020	108.736	82.4768	134.995	1.63676	0.710844	0.110658	0.615192	gi|2168040690|ref|NZ_CP089310.1|	432369	433316	+	948	LUX28_RS02020	GO:0008150;GO:0031224;GO:0055076;GO:0065007;GO:0005215;GO:0016021;GO:0044464;GO:0005575;GO:0051234;GO:0003674;GO:0006811;GO:0048878;GO:0055072;GO:0042592;GO:0051179;GO:0005623;GO:0016020;GO:0098771;GO:0044425;GO:0006810;GO:0065008;GO:0005886;GO:0055080;GO:0071944;GO:0055065;GO:0050801	K02015	COG4605	P	putative ABC transporter permease [Bacillus amyloliquefaciens subsp. plantarum YAU B9601-Y2]	VFG007254(gi:37676279) (vctG) catechol siderophore ABC transporter, permease protein [Periplasmic binding protein-dependent ABC transport systems (CVF276)] [Vibrio vulnificus YJ016]	-	W9B576|PHI:7542|FepG_(VK055_1929)|573|Klebsiella_pneumoniae|reduced_virulence	sp|P94419|YCLO_BACSU Uncharacterized ABC transporter permease protein YclO OS=Bacillus subtilis (strain 168) GN=yclO PE=3 SV=1
gene-LUX28_RS11780	1239.41	950.733	1528.1	1.60728	0.684622	0.110831	0.615192	gi|2168040690|ref|NZ_CP089310.1|	2363936	2364796	-	861	LUX28_RS11780	GO:0032787;GO:0008150;GO:0051188;GO:0004592;GO:0044249;GO:0043604;GO:0032555;GO:0044424;GO:0046394;GO:0008144;GO:0042364;GO:0044283;GO:0006732;GO:0009081;GO:0006575;GO:0044238;GO:0034641;GO:0003674;GO:0032559;GO:0036094;GO:0042398;GO:0006766;GO:0016053;GO:0051186;GO:0006573;GO:1901576;GO:0006807;GO:0006767;GO:0009058;GO:0003824;GO:0072330;GO:0044237;GO:0009110;GO:0006520;GO:1901564;GO:0019752;GO:…	K01918	COG0414	H	pantoate--beta-alanine ligase [Bacillus amyloliquefaciens FZB42]	VFG009301(gi:118467890) (panC) pantoate--beta-alanine ligase [Pantothenate synthesis (CVF305)] [Mycobacterium smegmatis str. MC2 155]	-	Q0UHM8|PHI:2257|Pbl1|13684|Parastagonospora_nodorum|unaffected_pathogenicity	sp|A7Z5Z3|PANC_BACA2 Pantothenate synthetase OS=Bacillus amyloliquefaciens (strain FZB42) GN=panC PE=3 SV=1
gene-LUX28_RS13080	249.351	303.325	195.377	0.644119	-0.6346	0.111134	0.615192	gi|2168040690|ref|NZ_CP089310.1|	2644556	2644801	+	246	LUX28_RS13080	GO:0044425;GO:0016020;GO:0016021;GO:0005886;GO:0044464;GO:0031224;GO:0071944;GO:0005575;GO:0005623	-	-	-	hypothetical protein RBAM_023110 [Bacillus amyloliquefaciens FZB42]	-	-	-	sp|P54502|YQGY_BACSU Uncharacterized protein YqgY OS=Bacillus subtilis (strain 168) GN=yqgY PE=4 SV=1
gene-LUX28_RS16480	82.9108	102.413	63.4083	0.619141	-0.691661	0.111138	0.615192	gi|2168040690|ref|NZ_CP089310.1|	3276657	3276797	-	141	LUX28_RS16480	-	-	-	-	hypothetical protein MUS_3464 [Bacillus amyloliquefaciens Y2]	-	-	-	sp|P06532|DEGQ_BACAM Degradation enzyme regulation protein DegQ OS=Bacillus amyloliquefaciens GN=degQ PE=3 SV=1
gene-LUX28_RS04370	99.9871	126.103	73.8717	0.585807	-0.771503	0.111784	0.617816	gi|2168040690|ref|NZ_CP089310.1|	854835	855626	+	792	LUX28_RS04370	GO:0071554;GO:0048856;GO:0043934;GO:0043169;GO:0008152;GO:0003824;GO:0016020;GO:0030154;GO:0016043;GO:0030435;GO:0005488;GO:0032502;GO:0016787;GO:0009653;GO:0071840;GO:0071555;GO:0008150;GO:0009987;GO:0048646;GO:0046872;GO:0045229;GO:0005975;GO:0043167;GO:0016810;GO:0048869;GO:0003674;GO:0005575;GO:0071704;GO:0044238	K01567	COG0726	G	delta-lactam-biosynthetic de-N-acetylase [Bacillus amyloliquefaciens subsp. plantarum CAU B946]	VFG033025(gb|NP_463944) (pdgA) Peptidoglycan N-deacetylase [PgdA (VF0442)] [Listeria monocytogenes EGD-e]	-	Q18BV2|PHI:8589|PdaA1_(CD630_14300_)|1496|Clostridioides_difficile|reduced_virulence	sp|O34928|PDAA_BACSU Probable polysaccharide deacetylase PdaA OS=Bacillus subtilis (strain 168) GN=pdaA PE=1 SV=1
gene-LUX28_RS07375	420.076	505.227	334.924	0.662918	-0.593098	0.112483	0.618557	gi|2168040690|ref|NZ_CP089310.1|	1412630	1414450	+	1821	LUX28_RS07375	GO:0010468;GO:0016301;GO:0097159;GO:0044464;GO:0071704;GO:0005575;GO:0019222;GO:0097367;GO:0009987;GO:0035639;GO:0004672;GO:0048646;GO:0005524;GO:0005488;GO:0005515;GO:0009653;GO:0060255;GO:0007165;GO:0005623;GO:0044260;GO:0017076;GO:0006793;GO:0044267;GO:0019538;GO:0065007;GO:0036094;GO:0051094;GO:0003674;GO:0008150;GO:0018106;GO:0032555;GO:0140096;GO:0009889;GO:0006355;GO:0048518;GO:0000166;GO:…	K02491	-	-	sporulation kinase KinA [Bacillus amyloliquefaciens IT-45]	VFG007495(gi:59712462) (flrB) FlrB; two-component sensor kinase [Flagella (CVF281)] [Vibrio fischeri ES114]	gb|ACL82958.1|ARO:3002939|vanSM [Enterococcus faecium]	Q9HV74|PHI:3440|CbrA|287|Pseudomonas_aeruginosa|reduced_virulence__unaffected_pathogenicity	sp|P16497|KINA_BACSU Sporulation kinase A OS=Bacillus subtilis (strain 168) GN=kinA PE=1 SV=2
gene-LUX28_RS08850	544.302	642.006	446.597	0.695627	-0.523613	0.11255	0.618557	gi|2168040690|ref|NZ_CP089310.1|	1748850	1749641	+	792	LUX28_RS08850	-	-	-	-	hypothetical protein RBAM_016740 [Bacillus amyloliquefaciens FZB42]	-	-	-	sp|O31769|YMFK_BACSU Uncharacterized protein YmfK OS=Bacillus subtilis (strain 168) GN=ymfK PE=4 SV=2
gene-LUX28_RS19790	263.908	201.794	326.022	1.61562	0.692089	0.112579	0.618557	gi|2168040690|ref|NZ_CP089310.1|	3954851	3955681	-	831	LUX28_RS19790	GO:0031323;GO:0005488;GO:0097659;GO:0010467;GO:0009891;GO:0009059;GO:0060255;GO:1903506;GO:0016070;GO:0051252;GO:0008152;GO:1901363;GO:0044260;GO:0045935;GO:2001141;GO:0050789;GO:0006351;GO:0071704;GO:1903508;GO:0097159;GO:1901362;GO:0010468;GO:0019222;GO:1902680;GO:0009987;GO:0044271;GO:0034645;GO:0043170;GO:0031325;GO:0051173;GO:0044237;GO:2000112;GO:0019438;GO:0080090;GO:0032774;GO:0019219;GO:…	K03488	COG3711	K	SacPA operon antiterminator [Bacillus amyloliquefaciens subsp. plantarum YAU B9601-Y2]	-	-	P11989|PHI:4630|PafR|562|Escherichia_coli|reduced_virulence	sp|P26212|SACT_BACSU SacPA operon antiterminator OS=Bacillus subtilis (strain 168) GN=sacT PE=3 SV=1
gene-LUX28_RS06115	1020.82	1219.13	822.515	0.674677	-0.567732	0.112605	0.618557	gi|2168040690|ref|NZ_CP089310.1|	1185556	1187385	+	1830	LUX28_RS06115	GO:0044424;GO:0140096;GO:0044444;GO:0016485;GO:0008233;GO:0043170;GO:0009987;GO:0008150;GO:0044464;GO:0071704;GO:0044238;GO:0005575;GO:0005622;GO:0034641;GO:0003674;GO:0006465;GO:0043603;GO:0043167;GO:0051604;GO:0046872;GO:0008237;GO:0044267;GO:0019538;GO:0044260;GO:0003824;GO:0008152;GO:0043169;GO:0004222;GO:0006807;GO:0004175;GO:0005623;GO:0070011;GO:0006508;GO:0016787;GO:0005488;GO:0044237;GO:…	K08602	COG1164	E	hypothetical protein RBAM_011540 [Bacillus amyloliquefaciens FZB42]	-	-	-	sp|O31605|PEPF_BACSU Oligoendopeptidase F homolog OS=Bacillus subtilis (strain 168) GN=yjbG PE=3 SV=2
gene-LUX28_RS10275	58.9257	76.3323	41.519	0.543924	-0.878523	0.113101	0.619923	gi|2168040690|ref|NZ_CP089310.1|	2143692	2144138	-	447	LUX28_RS10275	-	-	-	-	Bacterial transcription activator, effector binding domain-containing protein [Bacillus sp. 5B6]	-	-	-	sp|O34775|YOST_BACSU SPBc2 prophage-derived putative transcriptional regulator YosT OS=Bacillus subtilis (strain 168) GN=yosT PE=4 SV=1
gene-LUX28_RS09240	14.7002	20.8996	8.50077	0.406744	-1.29781	0.113371	0.619923	gi|2168040690|ref|NZ_CP089310.1|	1886903	1887046	+	144	LUX28_RS09240	-	-	-	-	Putative biofilm forming exported protein [Bacillus amyloliquefaciens subsp. plantarum UCMB5036]	-	-	-	sp|O34541|YOAW_BACSU Uncharacterized protein YoaW OS=Bacillus subtilis (strain 168) GN=yoaW PE=4 SV=1
gene-LUX28_RS03640	1965.01	1510.66	2419.37	1.60152	0.679446	0.113371	0.619923	gi|2168040690|ref|NZ_CP089310.1|	697956	699002	+	1047	LUX28_RS03640	-	-	-	-	hypothetical protein RBAM_006670 [Bacillus amyloliquefaciens FZB42]	-	-	-	sp|O34353|YDJN_BACSU Uncharacterized protein YdjN OS=Bacillus subtilis (strain 168) GN=ydjN PE=4 SV=1
gene-LUX28_RS01775	586.544	713.064	460.025	0.645138	-0.63232	0.113855	0.621622	gi|2168040690|ref|NZ_CP089310.1|	366214	367350	+	1137	LUX28_RS01775	-	K00121	COG1063	C	glutathione-dependent formaldehyde dehydrogenase [Bacillus amyloliquefaciens FZB42]	VFG030305(gi:507423706) (adhD) zinc binding alcohol dehydrogenase [MymA operon (CVF649)] [Mycobacterium abscessus subsp. bolletii 50594]	-	Q0UA24|PHI:2256|Xdh1|13684|Parastagonospora_nodorum|unaffected_pathogenicity	sp|O06012|ADHB_BACSU Uncharacterized zinc-type alcohol dehydrogenase-like protein AdhB OS=Bacillus subtilis (strain 168) GN=adhB PE=3 SV=2
gene-LUX28_RS20905	111.174	137.5	84.8474	0.617073	-0.696487	0.114195	0.62194	gi|2168040690|ref|NZ_CP089310.1|	4184132	4184395	+	264	LUX28_RS20905	-	-	COG1807	M	YycA [Bacillus sp. 916]	-	-	-	sp|P37483|YYCA_BACSU Putative mannosyltransferase YycA OS=Bacillus subtilis (strain 168) GN=yycA PE=3 SV=2
gene-LUX28_RS18155	1780.04	1381.11	2178.96	1.57769	0.657814	0.114259	0.62194	gi|2168040690|ref|NZ_CP089310.1|	3606392	3607342	-	951	LUX28_RS18155	GO:0050896;GO:0006950;GO:0003824;GO:0016651;GO:0055114;GO:0015036;GO:0016491;GO:0005623;GO:0008152;GO:0071450;GO:0000303;GO:0010035;GO:0072593;GO:1901701;GO:0016209;GO:0097237;GO:0005737;GO:0016668;GO:0009636;GO:0044237;GO:0098869;GO:0071451;GO:1901700;GO:0044424;GO:1990748;GO:0034614;GO:0006979;GO:0033554;GO:0000302;GO:0098754;GO:0008150;GO:0000305;GO:0009987;GO:0016667;GO:0004791;GO:0003674;GO:…	K00384	COG0492	O	thioredoxin reductase [Bacillus amyloliquefaciens subsp. plantarum UCMB5036]	-	-	G4MY64|PHI:6674|MoTRX2|318829|Magnaporthe_oryzae|reduced_virulence	sp|P80880|TRXB_BACSU Thioredoxin reductase OS=Bacillus subtilis (strain 168) GN=trxB PE=1 SV=3
gene-LUX28_RS00840	14.9385	9.231	20.646	2.23659	1.1613	0.114458	0.622083	gi|2168040690|ref|NZ_CP089310.1|	148034	148252	+	219	LUX28_RS00840	GO:0008150;GO:0044424;GO:0044249;GO:0043604;GO:0003723;GO:0043043;GO:0003676;GO:0044238;GO:0003674;GO:0034641;GO:0030246;GO:0006807;GO:2001065;GO:1901576;GO:0009058;GO:0044877;GO:0030247;GO:1901564;GO:0044237;GO:0005829;GO:0005737;GO:0043021;GO:0008135;GO:1901566;GO:0009987;GO:0044271;GO:0044444;GO:0003743;GO:0034645;GO:0009986;GO:0043170;GO:0043603;GO:0071704;GO:0005575;GO:0005622;GO:0044464;GO:…	K02518	COG0361	J	translation initiation factor IF-1 [Bacillus subtilis subsp. subtilis str. 168]	-	-	-	sp|A7Z0R1|IF1_BACA2 Translation initiation factor IF-1 OS=Bacillus amyloliquefaciens (strain FZB42) GN=infA PE=3 SV=1
gene-LUX28_RS07110	357.606	194.387	520.824	2.67931	1.42186	0.115202	0.625185	gi|2168040690|ref|NZ_CP089310.1|	1358107	1359000	+	894	LUX28_RS07110	GO:1901564;GO:0005488;GO:0071944;GO:0005886;GO:0016787;GO:0006508;GO:0004222;GO:0008152;GO:0043169;GO:0005623;GO:0070011;GO:0004175;GO:0006807;GO:0019538;GO:0016020;GO:0003824;GO:0044425;GO:0043167;GO:0008237;GO:0046872;GO:0005575;GO:0044238;GO:0071704;GO:0016021;GO:0044464;GO:0003674;GO:0008150;GO:0031224;GO:0140096;GO:0043170;GO:0008233	K03799	COG0501	O	heat shock protein HtpX [Bacillus amyloliquefaciens FZB42]	-	-	-	sp|A7Z3W3|HTPX_BACA2 Protease HtpX homolog OS=Bacillus amyloliquefaciens (strain FZB42) GN=htpX PE=3 SV=1
gene-LUX28_RS17185	265.428	321.174	209.682	0.652862	-0.615149	0.115904	0.628046	gi|2168040690|ref|NZ_CP089310.1|	3412161	3413036	+	876	LUX28_RS17185	GO:0051171;GO:0010556;GO:0006807;GO:0031326;GO:1901576;GO:0018130;GO:0140110;GO:0006139;GO:0009058;GO:0044237;GO:0019438;GO:2000112;GO:0080090;GO:0032774;GO:0019219;GO:1901360;GO:0046483;GO:0034654;GO:0008150;GO:0009889;GO:0006355;GO:0044249;GO:0090304;GO:0065007;GO:0003676;GO:0006725;GO:0044238;GO:0050794;GO:0034641;GO:0003674;GO:0003677;GO:0016070;GO:0008152;GO:0051252;GO:1901363;GO:0044260;GO:…	-	NOG101383	K	putative transcriptional regulator [Bacillus amyloliquefaciens subsp. plantarum UCMB5036]	-	-	-	sp|P40950|YUXN_BACSU Uncharacterized HTH-type transcriptional regulator YuxN OS=Bacillus subtilis (strain 168) GN=yuxN PE=4 SV=2
gene-LUX28_RS04570	208.203	163.795	252.611	1.54224	0.625032	0.116328	0.628092	gi|2168040690|ref|NZ_CP089310.1|	901059	901850	+	792	LUX28_RS04570	GO:0051171;GO:0048583;GO:0051052;GO:0005623;GO:0019219;GO:0080134;GO:0060255;GO:0031323;GO:0005737;GO:0080090;GO:0044424;GO:0006282;GO:0019222;GO:0008150;GO:0044464;GO:0050794;GO:0005622;GO:0005575;GO:0080135;GO:0050789;GO:0065007;GO:2001020	K03565	COG2137	R	recombination regulator RecX [Bacillus amyloliquefaciens FZB42]	-	-	-	sp|A7Z2L7|RECX_BACA2 Regulatory protein RecX OS=Bacillus amyloliquefaciens (strain FZB42) GN=recX PE=3 SV=1
[truncated: 2,933 more rows]
