# Supplementary material for: Transcriptomic and metabolomic analysis reveals the influence of carbohydrates on lignin degradation mediated by Bacillus amyloliquefaciens
Source: Front Microbiol. 2024 Jan 25;15:1224855. doi: 10.3389/fmicb.2024.1224855 (PMC10850570; doi:10.3389/fmicb.2024.1224855)
Supplement: Supplementary file 1 [file Data_Sheet_1.zip › Table S4.xlsx]

## Sheet: Sheet1
Table S3 Differentially accumulated extracellular metabolites (DAEMs) between group A and C.
name	ID	mz	rt	ppm	formula	KEGG	A2_Mean	A2_Median	A2_RSD	C2_Mean	C2_Median	C2_RSD	FC	log2FC	P.value	-log10(P.value)	FDR	VIP	posneg
2-Hydroxybutyric acid	M104T144	104.053	143.5	0.103138	C4H8O3	C05984	1.08605e+08	1.00193e+08	14.04	3.11192e+07	3.10603e+07	16.31	0.286533	-1.8	0.000525051	3.28	0.0175387	1.6096	pos
Uracil	M113T142_1	113.035	142.4	2.65405	C4H4N2O2	C00106	7.74027e+07	5.97764e+07	50.52	2.82562e+08	2.15247e+08	43.18	3.7037	1.87	0.0209866	1.68	0.142484	1.44249	pos
Epsilon-caprolactam	M114T220	114.091	220.1	0	C6H11NO	C06593	2.19694e+07	2.13143e+07	23.05	8.30875e+06	6.96223e+06	40	0.378788	-1.4	0.0170613	1.77	0.127152	1.46507	pos
4-Methylbenzyl alcohol	M122T819	122.072	818.7	13.9263	C8H10O	C06757	3.55218e+06	3.50853e+06	2.55	2.2523e+07	2.03003e+07	23.9	6.25	2.66	0.0047421	2.32	0.0599548	1.62461	pos
Dihydrothymine	M128T202	128.07	202	1.66153	C5H8N2O2	C00906	2.00407e+07	1.99068e+07	9.23	1.26078e+08	1.58745e+08	51.36	6.25	2.65	0.0445028	1.35	0.216789	1.49308	pos
Adipate semialdehyde	M130T364	130.065	363.5	16.9149	C6H10O3	C06102	9.42999e+06	8.79899e+06	12.84	7.33682e+06	7.29053e+06	4.63	0.775194	-0.36	0.0323698	1.49	0.181119	1.39454	pos
Heptanoic acid	M130T481_2	130.159	481	0.520136	C7H14O2	C17714	2.75448e+06	2.53155e+06	75.61	2.69322e+07	3.10004e+07	60.95	10	3.29	0.0301497	1.52	0.173802	1.40381	pos
4-Hydroxyphenylacetaldehyde	M137T538	137.06	538.1	2.7024	C8H8O2	C03765	1.95647e+06	1.92305e+06	4.11	1.02917e+07	9.82659e+06	10.3	5.26316	2.4	1.21182e-05	4.92	0.00398061	1.63656	pos
Urocanic acid	M139T103	139.05	103.1	4.14241	C6H6N2O2	C00785	7.95905e+07	7.72561e+07	6.87	1.40759e+08	1.39439e+08	3.64	1.75439	0.82	0.000208078	3.68	0.011634	1.62116	pos
Aminoadipic acid	M144T483	144.065	483.4	26.613	C6H11NO4	C00956	1.80706e+07	1.75787e+07	9.9	5.5753e+06	5.98767e+06	36.75	0.308642	-1.7	0.00727596	2.14	0.0766998	1.52618	pos
Oxoglutaric acid	M146T70	146.03	70.1	0.217376	C5H6O5	C00026	3.52259e+07	3.45662e+07	15.45	2.11994e+07	2.1825e+07	15.02	0.60241	-0.73	0.015709	1.8	0.12167	1.47138	pos
L-Methionine S-oxide	M148T103_1	148.042	103.1	20.4947	C5H11NO3S	C02989	2.36592e+07	1.92731e+07	43.5	6.43313e+07	6.45012e+07	1.43	2.7027	1.44	0.0461081	1.34	0.220702	1.49851	pos
D-Ribose	M151T144	151.061	143.5	4.13081	C5H10O5	C00121	7.70826e+07	7.78951e+07	14.21	1.9722e+07	1.99435e+07	12.95	0.255754	-1.97	0.000269207	3.57	0.0129211	1.6188	pos
Xanthine	M153T286	153.041	286.4	0.156821	C5H4N4O2	C00385	8.62277e+06	8.93508e+06	10.53	2.6755e+07	2.59027e+07	10.21	3.125	1.63	0.000184875	3.73	0.0110415	1.62207	pos
Phosphoglycolic acid	M157T634	156.991	634.1	10.3445	C2H5O6P	C00988	8.65966e+07	8.33111e+07	25.69	2.14414e+07	1.46652e+07	57.01	0.247525	-2.01	0.0118817	1.93	0.102946	1.49197	pos
Serotonin	M159T364	159.092	363.5	26.6136	C10H12N2O	C00780	1.17362e+07	1.04556e+07	20.07	7.29437e+06	7.3297e+06	4.37	0.621118	-0.69	0.0150191	1.82	0.118168	1.4731	pos
N5-Methyl-L-glutamine	M161T96	161.092	96.3	1.09254	C6H12N2O3	C03153	2.18725e+07	2.04293e+07	15.14	35077507	3.44722e+07	6.47	1.6129	0.68	0.00658387	2.18	0.0728572	1.53006	pos
Azelaic acid	M171T585	171.149	584.8	0.418102	C9H16O4	C08261	6.10523e+06	6.12027e+06	4.22	8.05642e+06	7.61169e+06	14.81	1.31579	0.4	0.0352512	1.45	0.191621	1.38444	pos
4-Pyridoxic acid	M183T250	182.985	249.9	0.227636	C8H9NO4	C00847	9.48547e+07	8.57691e+07	25.27	2.65091e+08	2.90635e+08	26.11	2.77778	1.48	0.00906029	2.04	0.0879958	1.51281	pos
Phosphorylcholine	M184T88	184.073	87.7	1.62979	C5H15NO4P	C00588	3.24107e+07	3.338e+07	7.11	1.71132e+07	1.65286e+07	7.31	0.529101	-0.92	0.000410205	3.39	0.0157403	1.61466	pos
N6,N6,N6-Trimethyl-L-lysine	M189T84	189.16	83.6	0.126877	C9H20N2O2	C03793	6.66751e+07	6.66451e+07	0.7	7.8364e+07	7.85666e+07	1.29	1.17647	0.23	4.48201e-05	4.35	0.00601799	1.63221	pos
N-Acetylglutamic acid	M190T182	190.071	181.5	0.399851	C7H11NO5	C00624	1.85617e+07	1.93171e+07	14.64	4.52976e+07	4.35208e+07	6.94	2.43902	1.29	0.000727593	3.14	0.0205909	1.60388	pos
gamma-Glutamyl-beta-aminopropiononitrile	M200T147	200.103	147.5	1.11942	C8H13N3O3	C06114	1.27212e+07	1.28072e+07	2.3	1.02064e+07	1.01477e+07	7.5	0.8	-0.32	0.00800796	2.1	0.0819316	1.52157	pos
N-Acetylmannosamine	M204T98	204.087	97.6	20.2561	C8H15NO6	C00645	2.12438e+07	2.13317e+07	10.48	3.14378e+07	3.1685e+07	10.47	1.47059	0.57	0.0104674	1.98	0.0953205	1.50139	pos
Deoxyuridine	M229T152	229.082	151.5	0.331759	C9H12N2O5	C00526	1.14285e+07	1.09319e+07	10.74	8.9429e+06	8.94177e+06	1.74	0.78125	-0.35	0.0170068	1.77	0.126965	1.46391	pos
N-[(2S)-2-Amino-2-carboxyethyl]-L-glutamate	M235T124	235.092	123.6	1.17401	C8H14N2O6	C21559	3.66518e+07	4.21836e+07	36.35	1.60529e+07	1.54037e+07	18.24	0.438596	-1.19	0.0411737	1.39	0.208671	1.35951	pos
gamma-Glutamyl-beta-cyanoalanine	M244T142	244.093	141.9	0.721037	C9H13N3O5	C05711	6.20992e+06	6.19122e+06	0.98	2.58381e+07	2.60847e+07	2.33	4.16667	2.06	6.75127e-08	7.17	0.000769231	1.64052	pos
2'-O-Methyladenosine	M282T290	282.12	289.6	0	C11H16N5O7P(C5H8O6PR)n(C5H8O6PR)n	C04779	1.16381e+07	1.17704e+07	7.08	1.38765e+07	1.42638e+07	6.7	1.19048	0.25	0.0368381	1.43	0.195783	1.37535	pos
Exemestane	M296T561	296.185	560.8	24.6468	C20H24O2	C08162	1.75656e+06	1.80002e+06	6.73	3.3555e+06	3.31613e+06	2.98	1.92308	0.93	0.000113286	3.95	0.00890555	1.62656	pos
Gein	M367T822	367.22	822.4	6.443	C24H32O4	C17058	1.29715e+06	1.15575e+06	31.11	6.80788e+06	8.66871e+06	50.66	5.26316	2.39	0.0196209	1.71	0.137078	1.44744	pos
Resolvin D2	M377T534	377.232	533.7	0.731645	C22H32O5	C18179	5.57049e+06	5.29498e+06	11.64	1.34371e+07	1.36709e+07	5.24	2.43902	1.27	0.00025648	3.59	0.0126148	1.61922	pos
Ethynodiol Diacetate	M385T771	385.238	770.7	0.841039	C24H32O4	C12724	1.22917e+07	1.20505e+07	5.14	6.55535e+07	5.09357e+07	44.21	5.26316	2.41	0.0195057	1.71	0.136845	1.57474	pos
3-Dehydro-2-deoxyecdysone	M446T755	446.29	755.1	0.247046	C27H42O5	C16497	5.71386e+06	5.56536e+06	17.97	9.85191e+06	8.6573e+06	21.41	1.72414	0.79	0.025787	1.59	0.159984	1.42173	pos
Glycocholic acid	M448T770	448.304	770.1	4.98323	C26H43NO6	C01921	1.2882e+07	1.08102e+07	33.45	3.67911e+07	3.59497e+07	7.33	2.85714	1.51	0.00434899	2.36	0.0570204	1.55185	pos
beta-Carotene	M536T834	536.17	834.3	5.79632	C40H56	C02094	1.19003e+07	1.06048e+07	22.75	1.17384e+08	1.17026e+08	5.38	10	3.3	5.7549e-05	4.24	0.00694094	1.6306	pos
Alanine	M90T254	90.0554	253.8	4.70821	C3H7NO2	C01401	1.08303e+07	6.50965e+06	69.42	6.6257e+07	7.54614e+07	34.13	6.25	2.61	0.0113364	1.95	0.100064	1.49657	pos
Glyceric acid	M105T81	105.019	80.7	3.08516	C3H6O4	C00258	2.66989e+07	2.64718e+07	9.77	6.47132e+07	6.55321e+07	2.97	2.43902	1.28	0.000112133	3.95	0.00749278	1.60539	neg
Ureidopropionic acid	M113T377	113.035	377.3	0.0884681	C4H8N2O3	C02642	3.14174e+06	2.74604e+06	27.99	7.08825e+06	6.86587e+06	20.58	2.27273	1.17	0.0130113	1.89	0.104354	1.46318	neg
Caproic acid	M115T838_1	114.934	837.5	4.8338	C6H12O2	C01585	9.46446e+08	9.42511e+08	2.43	6.35538e+08	6.57508e+08	6.7	0.671141	-0.57	0.000675024	3.17	0.0178165	1.58305	neg
4-Hydroxyproline	M130T185	130.05	184.9	7.10496	C5H9NO3	C01157	2.1796e+06	2.09734e+06	6.8	5.3395e+06	5.59447e+06	14.31	2.43902	1.29	0.000697578	3.16	0.0180427	1.58203	neg
Adenine	M134T257	134.047	257	3.33817	C5H5N5	C00147	3.01003e+07	2.96501e+07	6.22	1.23095e+07	1.20171e+07	7.21	0.408163	-1.29	7.94966e-05	4.1	0.00674134	1.60653	neg
Threonic acid	M135T80_2	135.03	80.3	0	C4H8O5	C01620	3.86619e+07	3.69447e+07	12.05	2.03644e+08	1.9756e+08	6.02	5.26316	2.4	2.57407e-05	4.59	0.00430315	1.61297	neg
3-Hydroxybenzoic acid 3-羟基苯甲酸	M137T32_2	137.024	32.4	0.904949	C7H6O3	C00587	3.16409e+07	3.33117e+07	10.86	10552808	1.10109e+07	7.64	0.333333	-1.58	0.000156672	3.81	0.00895946	1.60419	neg
L-Glutamine	M145T88	145.062	88.4	0.854809	C5H10N2O3	C00064	1.12236e+07	1.09243e+07	8.65	8.96221e+06	8.94387e+06	5.51	0.8	-0.32	0.0188273	1.73	0.130339	1.43333	neg
alpha-Oxo-benzeneacetic acid	M150T518	150.032	518	2.6661	C8H6O3	C02137	6.94876e+06	6.47663e+06	16.98	2679012	2.72687e+06	4.22	0.3861	-1.38	0.000644862	3.19	0.0174254	1.58605	neg
3-Hydroxymethylglutaric acid	M161T83_2	161.045	82.5	0.931077	C6H10O5	C03761	4.81289e+07	4.71098e+07	5.75	8.674e+07	7.8259e+07	21	1.81818	0.85	0.00873756	2.06	0.0825712	1.49918	neg
Vanillic acid 香草酸	M167T246	167.035	245.7	2.13224	C8H8O4	C06672	7.07364e+06	6.90864e+06	12.35	1.11633e+06	1.11984e+06	4.14	0.157729	-2.66	1.58571e-05	4.8	0.00338817	1.61381	neg
Gluconic acid	M177T81	177.04	81.3	1.63805	C6H12O7	C00257	1.78071e+07	1.56604e+07	32.15	6.12982e+07	5.91131e+07	7.34	3.44828	1.78	0.00223019	2.65	0.0362222	1.55817	neg
Fructose-1P	M180T81	180.059	80.7	22.2149	C6H12O6	C10906	3.59989e+07	3.54072e+07	6.1	9.18868e+07	8.95472e+07	6.85	2.5641	1.35	5.71399e-05	4.24	0.0056938	1.61047	neg
Xanthoxylin	M195T340	195.065	339.6	7.68975	C10H12O4	C10726	2.26481e+07	2.03387e+07	40.83	7.60467e+06	7.4124e+06	6.51	0.33557	-1.57	0.0434475	1.36	0.211476	1.47462	neg
Pantothenic acid	M218T161_2	218.103	161	0.11004	C9H17NO5	C00864	5.59976e+07	5.24917e+07	13.63	1.41316e+08	1.46309e+08	25.6	2.5	1.34	0.00632987	2.2	0.0680295	1.50937	neg
Xanthosine	M283T153	283.068	153.1	0.268486	C10H12N4O6	C01762	3.90338e+06	3.77482e+06	11.07	1.12348e+07	1.10522e+07	11.19	2.85714	1.53	0.000296991	3.53	0.0122534	1.59597	neg
Hesperetin	M301T474_2	301.073	473.8	3.11497	C16H14O6	C01709	7.94662e+07	8.12116e+07	7.96	4.9338e+07	4.91304e+07	11.43	0.621118	-0.69	0.0040963	2.39	0.0516554	1.53075	neg
Hydroxypropionic acid	M89T359	89.0241	358.6	3.57265	C3H6O3	C01013	16925100	1.8414e+07	15.83	5.55723e+07	5.16831e+07	22.32	3.33333	1.72	0.00169863	2.77	0.0310323	1.56674	neg
