# Supplementary material for: Transcriptomic and metabolomic analysis reveals the influence of carbohydrates on lignin degradation mediated by Bacillus amyloliquefaciens
Source: Front Microbiol. 2024 Jan 25;15:1224855. doi: 10.3389/fmicb.2024.1224855 (PMC10850570; doi:10.3389/fmicb.2024.1224855)
Supplement: Supplementary file 1 [file Data_Sheet_1.zip › Table S5.xlsx]

## Sheet: Sheet1
Table S5 Total metabolites between group A and C.
name	ID	mz	rt	ppm	formula	KEGG	C1_Mean	C1_Median	C1_RSD	A1_Mean	A1_Median	A1_RSD	FC	log2FC	P.value	-log10(P.value)	FDR	VIP	posneg
2-Pyrrolidinone	M100T385	100.076	385.2	4.99619	C5H9NO	C11118	9.66459e+06	1.17821e+07	42.57	2.08044e+07	2.76781e+07	58.98	0.46	-1.11	0.306724	0.51	0.5223	0.759921	pos
Triethylamine	M102T197	102.055	197.2	0.693869	C6H15N	C14691	1.59977e+07	1.3561e+07	75.26	5.08363e+07	1.88932e+07	124.06	0.31	-1.67	0.420027	0.38	0.61761	0.71159	pos
Cadaverine	M102T234	102.055	233.7	3.10213	C5H14N2	C01672	1.49558e+07	9.23194e+06	86.44	2.41256e+07	3.01999e+07	52.17	0.62	-0.69	0.397127	0.4	0.598444	0.737855	pos
Isovaleric acid	M102T280	102.092	280.4	0.0521322	C5H10O2	C08262	1.55987e+07	4.75332e+06	121.55	2.87605e+07	3.09819e+07	71.36	0.54	-0.88	0.393422	0.41	0.595272	0.650296	pos
2-Ketobutyric acid	M102T362	102.092	361.7	4.50645	C4H6O3	C00109	8.11761e+06	4.25895e+06	83.07	2.9021e+07	2.8297e+07	77.71	0.28	-1.84	0.186072	0.73	0.415285	0.976062	pos
Succinic acid semialdehyde	M102T469	102.092	469.1	1.37576	C4H6O3	C00232	2.22684e+07	2.60294e+07	49.17	3.85622e+07	2.35016e+07	78.28	0.58	-0.79	0.441567	0.36	0.634327	0.549102	pos
Valeric acid	M102T687	102.055	687.4	0.0130377	C5H10O2	C00803	6.84047e+06	6.54086e+06	15.52	1.55378e+07	1.58038e+07	12.69	0.44	-1.18	0.00202706	2.69	0.0563199	1.5445	pos
Betaine aldehyde	M102T787	102.091	786.6	1.55387	C5H12NO	C00576	2.71807e+07	2.99207e+07	53.08	4.07568e+07	4.67458e+07	54.29	0.67	-0.58	0.512292	0.29	0.68939	0.477428	pos
Ethylmethylacetic acid	M102T830_2	102.091	829.8	2.01917	C5H10O2	C18319	2.26892e+08	2.21772e+08	12.84	3.16012e+08	2.8362e+08	27.53	0.72	-0.48	0.13752	0.86	0.365864	1.08715	pos
1-Aminocyclopropanecarboxylic acid	M102T89	102.055	89.5	2.19489	C4H7NO2	C01234	3.44701e+08	3.32835e+08	17.44	2.80627e+08	2.81662e+08	21.75	1.23	0.3	0.261435	0.58	0.483188	0.801302	pos
2-Hydroxybutyric acid	M104T143	104.053	142.5	0.853958	C4H8O3	C05984	1.93364e+08	1.91934e+08	6.32	1.8657e+08	1.61488e+08	24.37	1.04	0.05	0.721184	0.14	0.833805	0.239044	pos
Choline	M104T830	104.107	830.4	1.92109	C5H14NO	C00114	8.80746e+06	1.09318e+07	47.27	5.63106e+07	2.57718e+07	122.94	0.16	-2.68	0.216821	0.66	0.442998	0.856191	pos
Dimethylglycine	M104T87	104.071	87.4	3.80002	C4H9NO2	C01026	7.96243e+07	7.44394e+07	24.59	3.34411e+07	3.46163e+07	48.92	2.38	1.25	0.0544044	1.26	0.239784	1.21789	pos
m-Cresol	M109T52	109.101	51.9	0.580358	C7H8O	C01467	7.47643e+07	3.81569e+07	88.71	1.30205e+08	7.90777e+07	77.51	0.57	-0.8	0.385696	0.41	0.589003	0.622498	pos
Hydroquinone	M111T206	111.044	205.8	0.21613	C6H6O2	C00530	1.11194e+07	1.21778e+07	58.24	1.92024e+07	2.39226e+07	45.09	0.58	-0.79	0.315421	0.5	0.530442	0.764647	pos
Cytosine	M112T138	112.05	137.7	0.678265	C4H5N3O	C00380	2.90885e+07	3.00464e+07	6.42	2.15524e+07	2.29196e+07	22.39	1.35	0.43	0.0906611	1.04	0.303783	1.21946	pos
3-Methyl-2-oxovaleric acid	M113T187	113.06	186.5	0.201452	C6H10O3	C03465	1.02293e+07	1.16129e+07	66.97	1.20334e+07	1.42241e+07	50.59	0.85	-0.23	0.689825	0.16	0.812776	0.320248	pos
(R)-Pantolactone	M113T418	113.108	418.3	0.583653	C6H10O3	C01012	6.41794e+06	7.37047e+06	56.33	7.18833e+06	6.2207e+06	36.44	0.89	-0.16	0.658802	0.18	0.792311	0.334717	pos
1-Pyrroline-2-carboxylic acid	M114T256	114.055	256	0.220071	C5H7NO2	C03564	9.7398e+06	5.85306e+06	84.76	4.24786e+07	2.31364e+07	81.92	0.23	-2.12	0.0787777	1.1	0.282845	1.16433	pos
2-Heptanone	M114T387	114.092	386.7	0.220834	C7H14O	C08380	1.05994e+08	9.46879e+07	22.31	1.52846e+08	1.64636e+08	16.55	0.69	-0.53	0.0793956	1.1	0.284132	1.17144	pos
Epsilon-caprolactam	M114T416_2	114.092	416	6.34579	C6H11NO	C06593	8.03085e+06	6.15518e+06	54.12	1.10997e+07	7.96858e+06	50.86	0.72	-0.47	0.446378	0.35	0.638191	0.648746	pos
(S)-1-Pyrroline-5-carboxylate	M114T453	114.055	452.8	0.177938	C5H7NO2	C03912	7.91072e+06	8.97059e+06	66.39	1.98585e+07	2.33208e+07	61.45	0.4	-1.33	0.253664	0.6	0.476506	0.840124	pos
L-Prolinamide	M115T830	115.087	830.3	6.29092	C5H10N2O	C19781	9.08782e+06	1.20464e+07	63.97	1.3525e+07	1.47554e+07	64.78	0.67	-0.57	0.591615	0.23	0.746658	0.49632	pos
L-Proline	M116T551	116.071	550.9	0.206771	C5H9NO2	C00148	1.49722e+07	1.35342e+07	50.21	2.16602e+07	1.40846e+07	66.82	0.69	-0.53	0.525873	0.28	0.70014	0.549068	pos
L-2,4-diaminobutyric acid	M118T330	118.069	329.6	29.6055	C4H10N2O2	C03283	5.34065e+06	5.46897e+06	24.15	2.12677e+07	1.95682e+07	20.35	0.25	-1.99	0.00164862	2.78	0.0518254	1.54331	pos
Indole	M118T522	118.069	521.7	29.7287	C8H7N	C00463	7.90067e+06	8.11037e+06	18.05	1.69986e+07	1.51884e+07	21.29	0.46	-1.11	0.00866209	2.06	0.106201	1.47708	pos
5-Hydroxypentanoic acid	M118T770	118.065	770	3.41838	C5H10O3	C02804	8.76818e+06	8.77646e+06	10.39	1.57542e+07	1.17653e+07	52.98	0.56	-0.85	0.157069	0.8	0.388804	1.06339	pos
2-Methylserine	M119T199	119.049	198.8	0.197133	C4H9NO3	C02115	1.02341e+08	1.0232e+08	5.41	9.72183e+07	9.3676e+07	20.34	1.05	0.07	0.622847	0.21	0.768103	0.390642	pos
L-Allothreonine	M120T88	120.066	88.4	0.5029	C4H9NO3	C05519	3.28301e+08	3.34981e+08	15.52	6.3894e+08	6.79663e+08	21.58	0.51	-0.96	0.0150913	1.82	0.137402	1.46084	pos
4-Hydroxystyrene	M121T254	121.065	254	3.32543	C8H8O	C05627	8.62732e+06	4.3641e+06	88.29	2.6717e+07	2.68792e+07	27.74	0.32	-1.63	0.0548698	1.26	0.240603	1.2841	pos
Niacinamide	M123T102	123.055	102.5	0	C6H6N2O	C00153	1.71685e+08	1.76063e+08	7.07	1.35519e+08	1.41163e+08	18.04	1.27	0.34	0.101451	0.99	0.319807	1.20076	pos
(S)-1-Phenylethanol	M123T31_1	123.08	31.4	7.11735	C8H10O	C11348	1.61972e+07	2.22731e+07	71.37	1.9071e+07	1.12853e+07	115.82	0.85	-0.24	0.902352	0.04	0.946746	0.0160902	pos
Benzoate	M123T57	123.042	56.6	16.0595	C7H6O2	C00180	1.22156e+07	8.1639e+06	61.73	1.67442e+07	1.62891e+07	36.47	0.73	-0.45	0.383523	0.42	0.588167	0.637953	pos
Isonicotinic acid	M124T458	124.039	458.2	0.61271	C6H5NO2	C07446	7.82872e+07	9.53414e+07	39.36	4.83201e+07	5.47573e+07	56.83	1.62	0.7	0.319099	0.5	0.533986	0.712681	pos
1-Methylhistamine	M126T437	126.103	436.7	1.58601	C6H11N3	C05127	2.03734e+07	2.32253e+07	49.82	3.4369e+07	3.13865e+07	35.85	0.59	-0.75	0.22107	0.66	0.446919	0.936954	pos
4-Aminocatechol	M126T761	126.056	761.1	7.30111	C6H7NO2	C18351	1.39306e+07	1.2198e+07	83.3	1.1293e+07	1.21295e+07	61.96	1.23	0.3	0.927535	0.03	0.960642	0.0256512	pos
1,2,3-Trihydroxybenzene	M127T204	127.038	204.2	5.32123	C6H6O3	C01108	1.45195e+08	1.03946e+08	64.21	1.44752e+08	8.8485e+07	81.32	1	0	0.890282	0.05	0.939676	0.060767	pos
Thymine	M127T283	127.05	283.3	2.36127	C5H6N2O2	C00178	7.99083e+06	6.40433e+06	44.52	7.93146e+06	6.98517e+06	27.95	1.01	0.01	0.924052	0.03	0.958761	0.111391	pos
Maltol	M127T304	127.038	303.7	4.53406	C6H6O3	C11918	7.87561e+07	8.31323e+07	64.34	1.81834e+08	2.08238e+08	34.23	0.43	-1.21	0.134906	0.87	0.36336	1.11631	pos
5-Hydroxymethyl-2-furancarboxaldehyde	M127T806	127.04	806.2	4.94393	C6H6O3	C11101	3.08663e+07	3.34294e+07	23.32	5.72093e+07	5.65232e+07	22.22	0.54	-0.89	0.0331585	1.48	0.19404	1.37875	pos
Dihydrothymine	M128T203	128.071	203.4	0.0462968	C5H8N2O2	C00906	1.09638e+07	7.38954e+06	61.82	8.01996e+07	6.33479e+07	99.93	0.14	-2.87	0.153639	0.81	0.384351	1.11342	pos
D-1-Piperideine-2-carboxylic acid	M128T75	128.071	75	0.15599	C6H9NO2	C04092	5.87397e+07	5.99105e+07	7.69	3.32476e+07	4.06309e+07	52.88	1.77	0.82	0.218539	0.66	0.444862	1.09263	pos
(S)-2,3,4,5-tetrahydropyridine-2-carboxylate	M128T794	128.071	794.1	2.69974	C6H9NO2	C00450	4.04802e+06	3.28417e+06	33.39	7.68675e+06	8.65234e+06	47.38	0.53	-0.93	0.197475	0.7	0.425804	1.03932	pos
L-Lysine	M129T752	129.102	752.2	29.6984	C6H14N2O2	C00047	4.33657e+06	5.80777e+06	59.71	8.57642e+06	8.3519e+06	29.66	0.51	-0.98	0.17871	0.75	0.408032	1.00286	pos
L-Lysine 1,6-lactam	M129T797	129.102	797.4	0.588681	C6H12N2O	C02837	4.32525e+06	5.39895e+06	52.54	7.33564e+06	3.26956e+06	100.2	0.59	-0.76	0.639986	0.19	0.780166	0.290275	pos
1-Pyrroline-4-hydroxy-2-carboxylate	M130T267	130.049	266.7	3.66013	C5H7NO3	C04282	3.44305e+07	1.52092e+07	124.5	1.89505e+07	1.52119e+07	88.01	1.82	0.86	0.804788	0.09	0.886268	0.24277	pos
Adipate semialdehyde	M130T362	130.065	361.5	16.9149	C6H10O3	C06102	1.16981e+07	1.23433e+07	9.69	1.26376e+07	1.25472e+07	5.09	0.93	-0.11	0.2857	0.54	0.503373	0.844684	pos
Pyrrolidonecarboxylic acid	M130T365	130.05	365	4.02922	C5H7NO3	C02237	1.02938e+07	1.12689e+07	54.1	1.58699e+07	1.17712e+07	79.8	0.65	-0.62	0.611437	0.21	0.760437	0.3489	pos
Heptanoic acid	M130T490_2	130.159	489.8	1.28843	C7H14O2	C17714	1.81218e+07	1.24402e+07	98.03	3.80227e+07	4.94973e+07	53.91	0.48	-1.07	0.272912	0.56	0.491649	0.819405	pos
Pyrroline hydroxycarboxylic acid	M130T589	130.049	588.9	2.89121	C5H7NO3	C04281	1.84318e+07	1.57824e+07	85.2	1.52232e+07	1.61785e+07	71.4	1.21	0.28	0.889062	0.05	0.9391	0.0359744	pos
Pipecolic acid	M130T76_2	130.086	76.3	1.18838	C6H11NO2	C00408	1.36018e+09	1.38372e+09	8.74	1.16805e+09	1.06089e+09	27.24	1.16	0.22	0.3393	0.47	0.551365	0.725806	pos
Glutaric acid	M132T123	131.974	122.8	2.13776	C5H8O4	C00489	7.74947e+07	5.12247e+07	84.15	5.80297e+08	7.50212e+08	57.87	0.13	-2.9	0.035873	1.45	0.200678	1.30726	pos
(S)-4-Amino-5-oxopentanoate	M132T215_1	132.064	214.9	11.9336	C5H9NO3	C03741	5.11227e+08	1.55564e+08	121.4	7.79642e+07	7.8519e+07	19.22	6.56	2.71	0.121301	0.92	0.34723	1.09454	pos
5-Aminolevulinic acid	M132T256	132.064	255.6	11.1764	C5H9NO3	C00430	1.03885e+08	7.58381e+07	58.03	7.91131e+07	1.04419e+08	66.47	1.31	0.39	0.548918	0.26	0.716924	0.551236	pos
Aminocaproic acid	M132T309	132.101	308.9	8.10904	C6H13NO2	C02378	3.54425e+07	4.15382e+07	43.54	5.78352e+07	5.5438e+07	23.76	0.61	-0.71	0.171292	0.77	0.402203	1.02795	pos
6-Hydroxyhexanoic acid	M132T361_2	132.081	361.4	17.4139	C6H12O3	C06103	1.15433e+07	1.22973e+07	11.46	1.10621e+07	1.01585e+07	14.59	1.04	0.06	0.695621	0.16	0.816338	0.275211	pos
5,6-Dihydro-5-fluorouracil	M133T143	133.032	142.5	0.452293	C4H5FN2O2	C16630	7.59281e+08	7.63778e+08	6.88	7.41231e+08	6.8544e+08	19.97	1.02	0.03	0.780889	0.11	0.871184	0.153844	pos
Adenine	M136T103_1	136.061	103.5	4.96836	C5H5N5	C00147	4.90123e+08	4.64599e+08	9.1	4.51358e+08	4.55302e+08	10.28	1.09	0.12	0.350653	0.46	0.560382	0.679178	pos
Methyl benzoate	M136T243	136.062	242.9	3.10432	C8H8O2	C20645	1.45053e+08	2.0758e+07	149.9	1.27376e+08	1.24508e+08	88.28	1.14	0.19	0.774541	0.11	0.867268	0.214443	pos
Dopamine	M136T252	136.076	251.6	29.6453	C8H11NO2	C03758	7.33874e+07	6.30114e+07	28.14	4.14071e+07	3.04991e+07	79.61	1.77	0.83	0.197594	0.7	0.425871	1.04286	pos
4-Hydroxyphenylacetaldehyde	M136T31_1	136.062	31.4	2.43729	C8H8O2	C03765	2.2947e+07	2.6482e+07	32.25	1.43952e+07	1.34185e+07	35.58	1.59	0.67	0.187613	0.73	0.416618	0.94642	pos
p-Octopamine	M136T570	136.076	569.7	28.9104	C8H11NO2	C04227	5.12434e+06	1.99839e+06	109.02	7.53465e+06	6.71273e+06	70.85	0.68	-0.56	0.490512	0.31	0.672317	0.566446	pos
Hypoxanthine	M137T266_2	137.045	265.8	3.4733	C5H4N4O	C00262	5.01734e+08	4.78205e+08	11.79	2.67292e+08	2.68443e+08	24.69	1.88	0.91	0.0158551	1.8	0.139995	1.42056	pos
Trigonelline	M138T536	138.054	536.4	3.44791	C7H7NO2	C01004	3.88284e+06	4.5552e+06	60.66	6.51157e+06	5.68876e+06	78.24	0.6	-0.75	0.567647	0.25	0.728841	0.471368	pos
Urocanic acid	M139T104	139.05	103.8	1.9849	C6H6N2O2	C00785	1.02551e+08	1.08037e+08	13.47	1.76704e+08	1.63573e+08	13.82	0.58	-0.78	0.00821693	2.09	0.104175	1.47905	pos
Phosphonoacetate	M140T599	139.987	598.7	5.71483	C2H5O5P	C05682	3.1354e+07	3.91993e+07	48.86	8.70348e+07	8.65272e+07	36.87	0.36	-1.47	0.0624694	1.2	0.25526	1.25103	pos
Acetylphosphate	M140T628	139.987	627.9	2.14305	C2H5O5P	C00227	3.2974e+07	29445942	23.99	8.45892e+07	7.41128e+07	85.55	0.39	-1.36	0.39993	0.4	0.600817	0.605009	pos
O-Phosphoethanolamine	M142T116	141.958	115.9	4.78451	C2H8NO4P	C00346	5.08459e+07	2.7785e+07	84.99	6.80773e+08	5.95594e+08	97.61	0.07	-3.74	0.0974373	1.01	0.313006	1.10761	pos
5-Hydroxymethyluracil	M142T195	141.959	195.1	2.58134	C5H6N2O3	C03088	8.12324e+07	6.94455e+07	65.17	8.68428e+08	1.04364e+09	47.11	0.09	-3.42	0.00969232	2.01	0.112214	1.44091	pos
Kojic acid	M143T181	143.034	181.4	0.531343	C6H6O4	C14516	1.39063e+07	1.25635e+07	24.09	9.44514e+06	5.69151e+06	109.48	1.47	0.56	0.318663	0.5	0.533616	0.704216	pos
trans-trans-Muconic acid	M143T421	143.034	420.9	1.3572	C6H6O4	C02480	5.65908e+06	6.41738e+06	36.75	2.86666e+07	2.5102e+07	92.26	0.2	-2.34	0.205993	0.69	0.433883	1.03322	pos
5-(2-Hydroxyethyl)-4-methylthiazole	M143T536	143.04	535.5	0.000318213	C6H9NOS	C04294	3.2733e+06	2.16993e+06	63.32	7.8427e+06	9.78196e+06	56.35	0.42	-1.26	0.205317	0.69	0.433065	1.01709	pos
N-methyl-L-glutamic Acid	M144T366	144.065	365.5	26.613	C6H11NO4	C01046	1.02842e+07	1.07565e+07	26.26	2.26966e+07	9.64774e+06	99.8	0.45	-1.14	0.426513	0.37	0.622532	0.68446	pos
Aminoadipic acid	M144T98	144.065	98.2	26.613	C6H11NO4	C00956	7.81562e+07	7.81829e+07	5.86	9.06164e+07	8.48666e+07	33.7	0.86	-0.21	0.600531	0.22	0.752376	0.335841	pos
Anabasine	M145T779	144.981	778.9	7.52757	C10H14N2	C06180	7.60208e+07	1.00411e+08	56.49	1.67834e+08	2.2962e+08	63.87	0.45	-1.14	0.367431	0.43	0.573892	0.679006	pos
2-Keto-glutaramic acid	M145T95	145.049	95.4	1.18915	C5H7NO4	C00940	5.99493e+07	4.71198e+07	90.52	6.2307e+07	7.25071e+07	55.7	0.96	-0.06	0.763548	0.12	0.860179	0.228596	pos
1H-Indole-3-carboxaldehyde	M146T361	146.06	361.5	3.69606	C9H7NO	C08493	2.78179e+07	2.96703e+07	11.56	3.6386e+07	3.19673e+07	36.77	0.76	-0.39	0.345193	0.46	0.556275	0.813818	pos
4-Hydroxycinnamic acid	M147T199	147.043	198.9	24.0337	C9H8O3	C00811	1.13458e+08	1.1458e+08	7.53	9.22312e+07	9.48218e+07	5.74	1.23	0.3	0.0203295	1.69	0.15653	1.40267	pos
Oxaloacetate 4-methyl ester	M147T70	147.031	70.3	13.7658	C5H6O5	C03716	6.71673e+07	6.62523e+07	8.43	9.73957e+07	8.95828e+07	24.44	0.69	-0.54	0.0700351	1.15	0.268196	1.2358	pos
L-Methionine	M149T134	148.976	133.7	5.74558	C5H11NO2S	C00073	1.50565e+07	1.55828e+07	24.88	1.25519e+08	1.30242e+08	8.78	0.12	-3.06	0.000179257	3.75	0.0243485	1.56298	pos
2-Oxo-4-methylthiobutanoic acid	M149T148	149.024	148	17.9565	C5H8O3S	C01180	1.34627e+07	12582747	52.59	3.17512e+07	1.43412e+07	98.76	0.42	-1.24	0.35896	0.44	0.566924	0.753881	pos
L-2-Hydroxyglutaric acid	M149T205	149.024	205.5	3.05782	C5H8O5	C03196	3.24224e+07	2.65051e+07	48.98	4.61755e+07	5.61054e+07	55.15	0.7	-0.51	0.604456	0.22	0.754981	0.507615	pos
(-)-Isopiperitenone	M150T836	150.103	836.3	12.658	C10H14O	C02485	2.02943e+07	1.44476e+07	61.22	2.77174e+07	2.35046e+07	35.68	0.73	-0.45	0.36806	0.43	0.574244	0.746247	pos
L-Arabinose	M151T808	151.098	808.1	9.68127	C5H10O5	C00259	6.59701e+06	1.77218e+06	129.53	3.98736e+06	2.5064e+06	69.46	1.65	0.73	0.969571	0.01	0.982951	0.0128616	pos
3,4-Dihydroxyphenylacetaldehyde	M152T266_2	152.056	265.5	0.651249	C8H8O3	C04043	4.74393e+08	4.52828e+08	19.3	7.05624e+08	5.34857e+08	51.04	0.67	-0.57	0.325539	0.49	0.539951	0.826674	pos
Ribitol	M153T42	152.994	42	1.49617	C5H12O5	C00474	1.4775e+07	1.76514e+07	57.94	2.52508e+07	3.0166e+07	38	0.59	-0.77	0.281562	0.55	0.499049	0.868018	pos
p-Menth-1-en-4-ol	M154T836	154.133	836.3	17.5173	C10H18O	C17073	1.4077e+07	1.24208e+07	35.3	2.3768e+07	2.3984e+07	22.06	0.59	-0.76	0.0809609	1.09	0.287014	1.22714	pos
2,3-Butanediol	M155T75	154.99	74.6	0.0200851	C4H10O2S2	C00265	5.60602e+07	5.52926e+07	7.3	6.18083e+07	2.65003e+07	109.7	0.91	-0.14	0.67136	0.17	0.800597	0.483422	pos
3-Indoleacetonitrile	M157T133	157.122	133.2	0.480443	C10H8N2	C02938	1.97719e+07	1.33919e+07	87.51	2.40564e+07	1.99716e+07	77.33	0.82	-0.28	0.764154	0.12	0.860663	0.179377	pos
Phosphoglycolic acid	M157T639	156.989	639.5	1.75808	C2H5O6P	C00988	2.8289e+07	3.5759e+07	60.7	6.40376e+07	6.75476e+07	27.48	0.44	-1.18	0.132366	0.88	0.359789	1.08644	pos
Pelargonic acid	M158T288_2	158.154	287.8	2.02435	C9H18O2	C01601	1.05928e+07	7.03304e+06	75.94	4.53882e+07	4.14828e+07	76.96	0.23	-2.1	0.116165	0.93	0.340165	1.16864	pos
4,5-Dihydroorotic acid	M158T424	158.153	423.8	4.97318	C5H6N2O4	C00337	7.17622e+07	8.00834e+07	58.54	3.47562e+08	3.64754e+08	23.76	0.21	-2.28	0.0197569	1.7	0.155487	1.38338	pos
Allantoin	M159T361_1	158.962	361.1	10.6474	C4H6N4O3	C01551	1.90625e+07	2.07637e+07	21.3	2.39973e+07	1.90489e+07	44.64	0.79	-0.33	0.534941	0.27	0.706785	0.573706	pos
Pimelic acid	M160T191	159.969	191.1	1.44697	C7H12O4	C02656	1.77213e+08	2.28095e+08	75.66	6.50933e+08	5.21467e+08	50.82	0.27	-1.88	0.116364	0.93	0.340472	1.14421	pos
L-Carnitine	M162T88_1	162.058	88.5	1.07595	C7H15NO3	C00318	1.01811e+08	1.01807e+08	2.35	2.87366e+07	3.16886e+07	35.53	3.54	1.82	0.0292619	1.53	0.184298	1.50135	pos
Aspirin	M163T675	163.039	675.5	24.1292	C9H8O4	C01405	1.05334e+07	9.93832e+06	12.75	1.88611e+07	1.55204e+07	48.09	0.56	-0.84	0.133497	0.87	0.361506	1.13553	pos
Pterin	M164T210	164.057	210.3	0	C6H5N5O	C00715	2.01182e+08	2.03885e+08	11.01	5.57293e+07	4.69427e+07	35.41	3.61	1.85	0.00289256	2.54	0.0659389	1.54173	pos
O-Ureido-L-serine	M164T70_2	164.067	70.3	1.31632	C4H9N3O4	C20639	1.50426e+08	1.45645e+08	16.69	1.08532e+08	1.07202e+08	17.89	1.39	0.47	0.0799958	1.1	0.284964	1.16314	pos
D-beta-Phenylalanine	M166T214	166.086	213.7	0.7466	C9H11NO2	C20488	1.09849e+08	8.3717e+07	66.66	7.21645e+07	9.02293e+07	69.25	1.52	0.61	0.477607	0.32	0.662828	0.633199	pos
L-Phenylalanine	M166T287	166.085	286.8	5.1455	C9H11NO2	C00079	3.21288e+08	3.20981e+08	2.62	2.4928e+08	2.44438e+08	3.84	1.29	0.37	0.00067444	3.17	0.0365058	1.54058	pos
(R)-2-O-Sulfolactate	M170T366	169.977	365.6	1.26076	C3H6O6S	C17205	9.2808e+06	9.2266e+06	72.84	2.0488e+07	2.00142e+07	50.94	0.45	-1.14	0.210175	0.68	0.437741	0.996437	pos
Gabapentin	M172T483	172.133	483.5	0.114175	C9H17NO2	C07018	1.72129e+07	2.05294e+07	35.52	2.43195e+07	2.41374e+07	24.82	0.71	-0.5	0.249129	0.6	0.472114	0.850285	pos
3-Dehydroshikimate	M173T64	172.977	63.5	1.93024	C7H8O5	C02637	8.37084e+06	1.01611e+07	54.68	1.0717e+07	7.26902e+06	69.09	0.78	-0.36	0.683125	0.17	0.808303	0.393534	pos
N-Acetyl-L-glutamate 5-semialdehyde	M174T148_1	174.076	147.7	0.712332	C7H11NO4	C01250	2.40474e+07	2.39615e+07	2.97	1.09238e+07	1.25246e+07	27.91	2.2	1.14	0.0436473	1.36	0.217863	1.47261	pos
L-Arginine	M175T141	175.119	140.8	1.00503	C6H14N4O2	C00062	3.28661e+07	3.20823e+07	10.58	1.80181e+07	1.10106e+07	77.66	1.82	0.87	0.198887	0.7	0.427432	1.04591	pos
Citrulline	M176T90	176.103	90.4	0.431566	C6H13N3O3	C00327	1.18792e+08	1.1243e+08	9.81	9.48324e+07	8.26495e+07	26.79	1.25	0.32	0.193287	0.71	0.42123	0.93144	pos
Methyl beta-D-galactoside	M177T134	176.972	133.6	2.11885	C7H14O6	C03619	1.20836e+07	1.20422e+07	4.08	1.16577e+08	1.51176e+08	56.17	0.1	-3.27	0.0408925	1.39	0.212049	1.43682	pos
Allose	M181T647	181.013	647.1	3.48745	C6H12O6	C01487	6.15358e+06	3.1182e+06	91.18	2.32314e+07	2.19259e+07	36	0.26	-1.92	0.0443604	1.35	0.218996	1.31621	pos
Beta-Tyrosine	M182T219	182.067	219	0.110627	C9H11NO3	C04368	1.18627e+07	1.30631e+07	44.21	6.17959e+06	7.0163e+06	25.53	1.92	0.94	0.153426	0.81	0.384242	1.07664	pos
Mannitol	M183T164	182.985	164.1	1.97173	C6H14O6	C00392	1.95224e+08	2.50862e+08	70.93	3.84389e+08	3.55583e+08	21.92	0.51	-0.98	0.216675	0.66	0.442877	0.904054	pos
Se-Methylselenocysteine	M183T254	182.986	254.2	0.126255	C4H9NO2Se	C05689	1.76249e+08	1.39151e+08	58.95	1.52914e+08	1.64633e+08	70.76	1.15	0.2	0.68137	0.17	0.807458	0.364305	pos
Homovanillic acid	M183T280	182.987	280.1	10.6931	C9H10O4	C05582	2.78469e+07	8.40934e+06	121.97	7.43029e+07	9.43828e+07	69.55	0.37	-1.42	0.272102	0.57	0.490885	0.815104	pos
Epinephrine	M183T482	182.984	482.5	7.05082	C9H13NO3	C00788	2.11835e+07	2.63687e+07	42.62	1.08052e+08	1.43579e+08	61.66	0.2	-2.35	0.0659434	1.18	0.261765	1.29061	pos
4-Pyridoxic acid	M183T74	182.985	74.4	4.14432	C8H9NO4	C00847	5.15173e+07	4.87582e+07	16.23	8.03298e+07	3.52136e+07	108.82	0.64	-0.64	0.93655	0.03	0.965225	0.0343672	pos
Phosphohydroxypyruvic acid	M185T600	184.984	599.8	3.65437	C3H5O7P	C03232	1.42553e+07	1.19116e+07	66.75	2.48079e+07	2.57048e+07	68.85	0.57	-0.8	0.499578	0.3	0.678631	0.524008	pos
2-Keto-6-acetamidocaproate	M187T83	187.089	83	26.7259	C8H13NO4	C05548	5.13542e+07	5.18304e+07	5.78	4.40559e+07	4.00725e+07	22.39	1.17	0.22	0.260942	0.58	0.482668	0.953453	pos
N6-Acetyl-L-lysine	M189T183	189.124	183.4	1.71317	C8H16N2O3	C02727	1.81668e+08	1.86365e+08	5.06	1.43922e+08	8.62036e+07	79.99	1.26	0.34	0.422917	0.37	0.619341	0.664967	pos
3,4-Methylenedioxyamphetamine	M194T646	194.117	645.5	3.88797	C11H15NO2	C07577	3.22431e+06	3.24415e+06	66.46	4.88346e+06	6.53471e+06	63.1	0.66	-0.6	0.620975	0.21	0.767031	0.492076	pos
Dodecanoic acid	M200T377_1	199.987	377.2	0.090076	C12H24O2	C02679	2.64621e+07	2.62133e+07	43.39	2.31142e+07	1.10733e+07	100.34	1.14	0.2	0.558038	0.25	0.723062	0.426001	pos
D-Lysopine	M201T315	201.125	314.8	27.0188	C9H18N2O4	C04020	1.54109e+07	1.51399e+07	17.2	9.56133e+06	6.77767e+06	63.85	1.61	0.69	0.173283	0.76	0.403546	0.975352	pos
gamma-Glutamylalanine	M219T122	219.097	121.5	0.0182488	C7H11N2O5R	C03740	1.18205e+08	1.21445e+08	7.1	2.71492e+07	1.86459e+07	84.5	4.35	2.12	0.0734368	1.13	0.273302	1.41715	pos
L-Cystathionine	M223T83	223.074	83.5	1.68554	C7H14N2O4S	C02291	8.15143e+07	8.49566e+07	9	1.31423e+08	1.14019e+08	42.76	0.62	-0.69	0.159894	0.8	0.391616	0.956513	pos
Cerulenin	M224T157	224.128	157.2	1.23144	C12H17NO3	C12058	2.61226e+07	2.68056e+07	7.47	1.76156e+07	1.86238e+07	58.15	1.48	0.57	0.318204	0.5	0.53333	0.781223	pos
N-(6-Aminohexanoyl)-6-aminohexanoate	M227T401	227.175	401.3	17.7575	C12H24N2O3	C01255	1.16011e+06	1.30111e+06	29.45	1.62419e+06	1.65915e+06	4.57	0.71	-0.49	0.188192	0.73	0.417113	1.08046	pos
Anserine	M241T80	241.13	79.6	0.346818	C10H16N4O3	C01262	1.39206e+08	1.44255e+08	10.97	8.39644e+07	8.32019e+07	30.27	1.66	0.73	0.0494414	1.31	0.229718	1.33143	pos
1-Hexadecanol	M243T335	243.183	335.4	0.584795	C16H34O	C00823	1.17723e+08	1.19612e+08	16.06	1.27722e+08	1.20977e+08	21.63	0.92	-0.12	0.652113	0.19	0.787537	0.43923	pos
Pyridoxamine 5'-phosphate	M248T229	248.077	228.8	0.61322	C8H13N2O5P	C00647	2.15019e+07	2.19667e+07	6.11	5.91352e+06	5.42454e+06	42.82	3.64	1.86	0.0300659	1.52	0.185814	1.48197	pos
5'-Deoxyadenosine	M252T259	252.109	258.9	0.301457	C10H13N5O3	C05198	1.28198e+07	1.19861e+07	26.59	1.16561e+07	8.60158e+06	60.6	1.1	0.14	0.633983	0.2	0.776161	0.363521	pos
Nicotinamide riboside	M255T102	255.097	102.3	0.748174	C11H15N2O5	C03150	1.19649e+08	1.2399e+08	9.77	9.85632e+07	1.00244e+08	19.38	1.21	0.28	0.188948	0.72	0.417896	1.04064	pos
Mirtazapine	M266T376	266.158	376.1	28.0886	C17H19N3	C07570	5.66176e+06	5.74501e+06	4.93	4.84355e+06	2.80179e+06	83.95	1.17	0.23	0.495377	0.31	0.675827	0.563136	pos
(S)-Norcoclaurine	M272T103_2	272.134	103.5	0.0784834	C16H17NO3	C06160	8.6638e+06	8.35113e+06	14.48	9.36806e+07	9.63373e+07	42.83	0.09	-3.43	0.00123804	2.91	0.0479454	1.5593	pos
Geranylgeraniol	M273T714	273.253	714.3	2.07134	C20H34O	C09094	6.93627e+06	7.03521e+06	11.29	8.85986e+06	8.55125e+06	32.12	0.78	-0.35	0.342879	0.46	0.554509	0.830425	pos
(2R,3R)-3-Methylglutamyl-5-semialdehyde-N6-lysine	M274T94	274.187	94.2	0.28205	C12H23N3O4	C20279	7.30391e+06	5.46935e+06	47.48	4.28901e+06	400598	161.65	1.7	0.77	0.211482	0.67	0.438303	0.912694	pos
epsilon-(gamma-L-Glutamyl)-L-lysine	M276T213	276.156	213	0.811137	C11H21N3O5	C21730	2.3686e+07	2.42948e+07	6.44	6.07654e+06	4.65211e+06	64.47	3.9	1.96	0.0524429	1.28	0.235817	1.4121	pos
N-Acetylmuramate	M276T233	276.107	232.9	10.9885	C11H19NO8	C02713	1.29455e+08	1.18339e+08	25.14	1.0781e+08	6.83375e+07	81.47	1.2	0.26	0.470655	0.33	0.657293	0.557913	pos
Saccharopine	M276T91_1	276.119	91.5	0.133353	C11H20N2O6	C00449	4.87998e+07	4.94904e+07	4.98	5.62831e+07	4.89981e+07	27.58	0.87	-0.21	0.478306	0.32	0.663321	0.615121	pos
(5-L-Glutamyl)-L-glutamate	M277T102	277.103	101.8	0.274266	C10H16N2O7	C05282	1.09135e+08	1.07104e+08	6.88	8.25443e+07	7.76396e+07	10.58	1.32	0.4	0.0168144	1.77	0.143849	1.38377	pos
Aspartame	M277T364	277.118	364.4	14.557	C14H18N2O5	C11045	2.97411e+07	2.91592e+07	9.52	2.05215e+07	1.6002e+07	51.68	1.45	0.54	0.189502	0.72	0.418467	0.953449	pos
Diisobutyl phthalate	M279T609	279.162	609.2	10.8324	C16H22O4	C15205	1.16576e+07	1.18178e+07	69.7	1.42508e+07	1.77552e+07	43.35	0.82	-0.29	0.596985	0.22	0.750578	0.408599	pos
Dibutyl phthalate	M279T689	279.162	688.6	11.8741	C16H22O4	C14214	8.9488e+06	3.4376e+06	120.37	1.71123e+07	1.44708e+07	85.05	0.52	-0.94	0.414816	0.38	0.613129	0.707578	pos
Linoleic acid	M280T813	280.263	813.1	0.614424	C18H32O2	C01595	4.38814e+06	5.02466e+06	36.09	7.54023e+06	8.6241e+06	30.14	0.58	-0.78	0.145464	0.84	0.375556	1.11694	pos
Cyclopeptine	M281T297	281.113	297.1	0.0127701	C17H16N2O2	C20579	1.70795e+07	1.70968e+07	0.43	1.25865e+07	1.10685e+07	40.71	1.36	0.44	0.256697	0.59	0.479075	0.958593	pos
1-(3,4-Dihydroxyphenyl)-5-hydroxy-3-decanone	M281T319	281.149	319.4	1.69467	C16H24O4	C17748	8.08698e+07	7.61445e+07	14.2	6.40895e+07	4.15773e+07	72.32	1.26	0.34	0.38436	0.42	0.588434	0.657871	pos
Sphingosine	M282T716	282.279	715.6	15.3536	C18H37NO2	C00319	1.77608e+07	6.10906e+06	126.4	7.13765e+06	8.14871e+06	52.81	2.49	1.32	0.630716	0.2	0.773446	0.430182	pos
Oleamide	M282T724	282.279	724.4	0.439281	C18H35NO	C19670	7.23324e+06	5.63198e+06	84.7	1.4369e+07	1.63341e+07	43.56	0.5	-0.99	0.230561	0.64	0.455186	0.906909	pos
Oleic acid	M283T760	283.261	759.8	6.97589	C18H34O2	C00712	8.7637e+06	8.65605e+06	41.76	4.233e+06	5.37578e+06	65.96	2.07	1.05	0.216487	0.66	0.442723	0.982987	pos
Dehydroepiandrosterone	M288T774	288.291	773.5	2.80011	C19H28O2	C01227	6.13192e+06	6.13902e+06	4.97	3.58345e+07	3.5459e+07	64.22	0.17	-2.55	0.0692394	1.16	0.267242	1.43245	pos
12,13-DHOME	M297T783	297.242	783.4	11.2165	C18H34O4	C14829	6.29631e+06	5.39946e+06	42.83	1.96178e+07	1.23127e+07	100.5	0.32	-1.64	0.301257	0.52	0.517358	0.81624	pos
5'-Methylthioadenosine	M298T348	298.097	347.7	0.335462	C11H15N5O3S	C00170	2.41291e+08	2.39567e+08	1.89	5.40013e+07	4.65898e+07	46.69	4.47	2.16	0.0268697	1.57	0.178997	1.53235	pos
CMP	M306T102	306.048	101.8	10.2402	C9H14N3O8P	C00055	518799	231261	110.74	3.91115e+07	3.54225e+07	63.72	0.01	-6.24	0.00367211	2.44	0.0748078	1.51599	pos
Aflatoxin B1	M312T800	312.363	799.8	0.0033995	C17H12O6	C06800	3.93448e+06	3.57226e+06	16.51	7.81384e+06	7.88468e+06	28.58	0.5	-0.99	0.0266386	1.57	0.17866	1.35652	pos
9,10-Dihydroxystearate	M317T784	317.268	783.7	2.74735	C18H36O4	C19622	1.03401e+07	9.78881e+06	15.18	1.25883e+07	1.30425e+07	8.58	0.82	-0.28	0.111939	0.95	0.334432	1.11006	pos
(S)-Reticuline	M329T415	329.149	414.8	1.07255	C19H23NO4	C02105	6.18115e+06	5.54845e+06	27.59	2.80851e+06	2.41622e+06	68.24	2.2	1.14	0.107134	0.97	0.327359	1.13955	pos
Nicotinamide ribotide	M335T95	335.073	95.1	27.1583	C11H15N2O8P	C00455	7.64582e+07	7.34776e+07	12.16	1.762e+08	1.79112e+08	24.95	0.43	-1.2	0.00763258	2.12	0.100995	1.50223	pos
Senecionine	M336T466	336.191	466.3	0.0636275	C18H25NO5	C06176	1.07623e+07	1.01907e+07	11.71	3.2302e+06	2.6539e+06	65.33	3.33	1.74	0.0262874	1.58	0.177637	1.36219	pos
Isopentenyl adenosine	M336T482	336.166	481.8	0.160211	C15H21N5O4	C16427	1.61372e+07	1.54586e+07	8.31	2.79792e+07	3.15389e+07	32.53	0.58	-0.79	0.0781145	1.11	0.281705	1.18099	pos
L-Alanyl-gamma-D-glutamyl-L-lysine	M346T379	346.198	379.4	3.7627	C14H26N4O6	C21160	2.19119e+07	2.24048e+07	20.58	9.74142e+06	1.09715e+07	57.05	2.25	1.17	0.0966049	1.02	0.311807	1.21106	pos
3'-AMP	M348T140_1	348.07	139.9	0.287298	C10H14N5O7P	C01367	1.35803e+08	1.49529e+08	22.19	1.91993e+08	1.52965e+08	44.59	0.71	-0.5	0.335133	0.47	0.547853	0.679206	pos
GMP	M364T141	364.064	140.9	2.40617	C10H14N5O8P	C00144	3.74463e+07	3.76241e+07	32.03	5.51476e+07	48153144	37.78	0.68	-0.56	0.254989	0.59	0.47762	0.811774	pos
Xanthylic acid	M365T148	365.049	148.3	0.756063	C10H13N4O9P	C00655	2.70264e+07	2.63822e+07	13.68	2.07493e+07	1.74232e+07	47.83	1.3	0.38	0.29857	0.52	0.514733	0.890276	pos
Ethynodiol Diacetate	M367T734	367.227	734.3	10.985	C24H32O4	C12724	6.08458e+06	5.8548e+06	9.33	1.81039e+07	1.67276e+07	41.76	0.34	-1.57	0.0141315	1.85	0.132743	1.42457	pos
Riboflavin	M377T414	377.145	414.2	1.39242	C17H20N4O6	C00255	6.85359e+06	6.7408e+06	12.96	6.25543e+06	6.25064e+06	5.3	1.1	0.13	0.34158	0.47	0.552957	0.755482	pos
Adenosine 5'-phosphate disodium	M391T819	391.283	819	0.56918	C10H12N5O7P. 2Na		1.85774e+07	1.98629e+07	22.87	2.24462e+07	2.68455e+07	46.95	0.83	-0.27	0.778593	0.11	0.869813	0.201411	pos
S-Adenosylmethionine	M399T83	399.143	83.1	2.94631	C15H22N6O5S	C00019	7.72903e+07	7.741e+07	1.83	2.68176e+07	2.08605e+07	41.65	2.88	1.53	0.0377065	1.42	0.204727	1.50854	pos
Licoricidin	M425T769	425.234	769.4	3.81907	C26H32O5	C16986	1.22352e+07	1.33136e+07	20.27	1.11713e+07	9.08589e+06	44.85	1.1	0.13	0.640723	0.19	0.780719	0.47742	pos
Isovitexin	M432T752	432.238	752.2	2.33833	C21H20O10	C01714	1.03891e+07	9.29214e+06	22.05	1.83435e+07	5.7108e+06	126.17	0.57	-0.82	0.992033	0	0.995804	0.0450683	pos
Dihydrofolic acid	M443T543	443.161	542.8	12.6365	C19H21N7O6	C00415	5.48034e+06	5.22443e+06	26.81	1.01902e+06	456009	113.06	5.38	2.43	0.0362198	1.44	0.201293	1.38645	pos
Glycocholic acid	M448T734	448.305	733.7	7.4369	C26H43NO6	C01921	3.86964e+06	4.07429e+06	10.87	8.36796e+06	7.8775e+06	39.65	0.46	-1.11	0.0402497	1.4	0.210764	1.31403	pos
Fomepizole	M83T364	83.0608	363.8	5.10469	C4H6N2	C07837	7.08996e+07	7.72858e+07	21.76	6.38768e+07	7.31923e+07	58.96	1.11	0.15	0.614206	0.21	0.76233	0.453117	pos
Butyric acid	M88T128	88.0761	128.1	0.0501719	C4H8O2	C00246	1.10571e+09	1.20272e+09	74.73	3.42217e+08	3.52936e+08	17.35	3.23	1.69	0.244651	0.61	0.468206	0.895659	pos
beta-Alaninamide	M89T571	89.0728	570.9	20.4781	C3H8N2O	C19779	9.29708e+06	6.71143e+06	91.03	2.27339e+07	6.21654e+06	126.69	0.41	-1.29	0.535391	0.27	0.707065	0.554804	pos
2-Hexenal	M98T799_2	98.072	799.1	12.2359	C6H10O	C08497	4.66332e+06	1.87161e+06	105.14	1.04444e+07	1.37545e+07	59.22	0.45	-1.16	0.263209	0.58	0.484827	0.824012	pos
Hydrogen phosphate	M99T108	98.9846	107.6	0.04272	H3PO4	C00009	6.86965e+07	6.74847e+07	27.29	2.96297e+07	1.42698e+07	91.79	2.32	1.21	0.105914	0.98	0.325636	1.10636	pos
L-Erythrulose	M101T192	101.024	192.4	1.88074	C4H8O4	C02045	2.79234e+07	2.97643e+07	45.04	2.66824e+07	2.52092e+07	13.72	1.05	0.07	0.927874	0.03	0.959968	0.0699377	neg
(R)-3-Hydroxybutyric acid	M103T290	103.04	290.4	0.232919	C4H8O3	C01089	1.25804e+07	1.28263e+07	72.54	1.55168e+07	1.445e+07	49.67	0.81	-0.3	0.581098	0.24	0.743201	0.439717	neg
gamma-Aminobutyric acid	M103T334	102.957	333.7	9.5945	C4H9NO2	C00334	1.06609e+07	1.08131e+07	26.47	7.41804e+06	3.34635e+06	97.99	1.44	0.52	0.31092	0.51	0.530907	0.774959	neg
Malonate	M103T79	103.004	78.7	0.233001	C3H4O4	C00383	2.93281e+07	3.031e+07	12.85	2.80243e+07	3.07456e+07	18.82	1.05	0.07	0.723922	0.14	0.838712	0.330818	neg
L-Serine	M104T86	104.035	86.4	0.230691	C3H7NO3	C00065	4.00856e+07	3.87661e+07	8.37	7.00397e+07	5.75136e+07	34.39	0.57	-0.81	0.0521187	1.28	0.239234	1.30215	neg
Glyceric acid	M105T78	105.019	78.2	0.228529	C3H6O4	C00258	2.31101e+07	2.23661e+07	8.02	2.56768e+07	2.54452e+07	13.79	0.9	-0.15	0.332238	0.48	0.549593	0.772332	neg
Uracil	M112T141	112.023	141.2	8.09573	C4H4N2O2	C00106	1.16188e+07	1.04499e+07	21.36	8.83862e+06	8.53071e+06	8.07	1.31	0.39	0.107396	0.97	0.330774	1.14307	neg
Dihydrouracil	M113T755	112.985	754.7	6.55906	C4H6N2O2	C00429	7.88394e+06	9.68804e+06	53.48	2.10451e+07	1.82349e+07	23.51	0.37	-1.42	0.0601845	1.22	0.256464	1.23913	neg
Creatinine	M113T798	112.985	798.3	7.03174	C4H7N3O	C00791	2.22507e+07	2.19057e+07	49.16	1.65196e+07	1.46075e+07	30.39	1.35	0.43	0.539187	0.27	0.711615	0.531516	neg
Fumaric acid	M115T129	115.04	129.1	12.6875	C4H4O4	C00122	1.21062e+07	4.28493e+06	114.52	1.56844e+07	1.42033e+07	34.45	0.77	-0.37	0.37968	0.42	0.58768	0.72172	neg
alpha-Ketoisovaleric acid	M115T439	115.04	438.7	2.01568	C5H8O3	C00141	8.90942e+06	7.80972e+06	68.21	1.8592e+07	1.51225e+07	85.45	0.48	-1.06	0.453389	0.34	0.645948	0.625354	neg
trans-1,2-Cyclohexanediol	M115T744	114.934	744	4.63466	C6H12O2	C03739	9.34947e+07	3.05263e+07	121.05	1.88329e+07	7.8411e+06	115.72	4.96	2.31	0.181954	0.74	0.418651	1.01406	neg
Maleic acid	M115T75	115.003	75.3	4.10399	C4H4O4	C01384	2.93926e+07	2.58902e+07	29.25	2.49145e+07	2.44575e+07	14.73	1.18	0.24	0.466892	0.33	0.656816	0.637606	neg
Caproic acid	M115T838	114.934	837.9	4.8338	C6H12O2	C01585	5.50859e+08	5.20188e+08	9.81	1.05291e+09	9.9384e+08	15.81	0.52	-0.93	0.00353505	2.45	0.0712911	1.52586	neg
L-Aspartate-semialdehyde	M116T381	116.035	381.5	1.93045	C4H7NO3	C00441	7.23176e+06	7.55465e+06	29.67	1.91115e+06	1.99998e+06	11.77	3.78	1.92	0.0026664	2.57	0.0649234	1.51396	neg
L-Valine	M116T525	116.072	525	4.1009	C5H11NO2	C00183	4.54266e+06	3.72192e+06	69.94	1.48182e+07	1.06568e+07	100.71	0.31	-1.71	0.355773	0.45	0.56857	0.727938	neg
5-Aminopentanoic acid	M117T31_2	116.928	31.4	4.04338	C5H11NO2	C00431	7.09366e+08	7.30799e+08	5.56	9.38458e+08	8.56381e+08	33.03	0.76	-0.4	0.262966	0.58	0.488443	0.885371	neg
Methylmalonic acid	M117T834	117.019	833.8	1.05966	C4H6O4	C02170	1.07036e+07	8.41724e+06	50.89	1.3979e+07	1.29606e+07	40.45	0.77	-0.39	0.465805	0.33	0.656103	0.582125	neg
Betaine	M117T837	116.927	837.2	2.02967	C5H11NO2	C00719	1.12092e+10	1.05377e+10	13.5	2.36918e+10	2.14266e+10	19.1	0.47	-1.08	0.00462039	2.34	0.0802955	1.51356	neg
Succinic acid	M118T82	118.023	82.3	9.81779	C4H6O4	C00042	2.65412e+07	2.61694e+07	3.37	7.59374e+06	8.5991e+06	37.67	3.5	1.81	0.0341933	1.47	0.195797	1.4948	neg
4-Hydroxybenzaldehyde	M121T731	121.03	730.6	7.23785	C7H6O2	C00633	3.28947e+07	3.84019e+07	74.37	1.56606e+07	9.08201e+06	78.24	2.1	1.07	0.500069	0.3	0.682033	0.595437	neg
Phenylethylamine	M121T820	121.03	820.2	10.1756	C8H11N	C05332	5.25917e+07	2.76387e+07	99.63	6.83568e+07	4.05979e+07	78.4	0.77	-0.38	0.595915	0.22	0.753534	0.394758	neg
Nitrobenzene	M122T160	122.025	160.3	6.35933	C6H5NO2	C06813	1.09668e+08	1.13775e+08	14.34	9.49203e+07	1.02645e+08	66.28	1.16	0.21	0.53212	0.27	0.706861	0.494681	neg
Nicotinic acid	M122T207	122.025	207.2	6.35933	C6H5NO2	C00253	3.77064e+07	2.92217e+07	49.59	4.78212e+07	4.84658e+07	17.52	0.79	-0.34	0.350555	0.46	0.564506	0.721045	neg
L-Glutamine	M127T92	127.051	91.6	5.43087	C5H10N2O3	C00064	4.01031e+07	4.16708e+07	12.29	5.87309e+07	6.04058e+07	10.33	0.68	-0.55	0.015882	1.8	0.138778	1.43495	neg
Pyroglutamic acid	M128T76	128.035	76.5	0.968484	C5H7NO3	C01879	1.85746e+08	2.3218e+08	58.58	8.87216e+07	1.06267e+08	67.2	2.09	1.07	0.329668	0.48	0.547306	0.801098	neg
Ketoleucine	M129T238	129.056	238.2	5.23805	C6H10O3	C00233	7.19898e+06	2.54309e+06	113.62	1.17315e+07	1.50773e+07	65.78	0.61	-0.7	0.479012	0.32	0.66596	0.606138	neg
4-Acetylbutyrate	M129T342	129.056	341.6	0.588893	C6H10O3	C02129	1.02732e+07	3.44229e+06	116.12	1.90315e+07	1.87979e+07	20.44	0.54	-0.89	0.186106	0.73	0.422016	1.01965	neg
Cyanuric acid	M129T483	129.019	482.9	10.0761	C3H3N3O3	C06554	4.54932e+06	3.46157e+06	65.95	6.84502e+06	7.79177e+06	73.95	0.66	-0.59	0.776721	0.11	0.871809	0.206265	neg
Citramalic acid	M129T522	129.019	521.9	0.0775081	C5H8O5	C00815	2.71622e+06	3.51077e+06	54.85	5.81632e+06	6.62176e+06	72.62	0.47	-1.1	0.466853	0.33	0.656816	0.604746	neg
L-Isoleucine	M130T154	130.049	154.2	5.75803	C6H13NO2	C00407	1.31442e+08	1.5229e+08	33.94	2.72254e+07	2.79613e+07	92.92	4.83	2.27	0.110363	0.96	0.33584	1.12205	neg
4-Hydroxyproline	M130T162	130.049	161.7	12.4876	C5H9NO3	C01157	8.12727e+07	1.20346e+08	83.68	1.30584e+07	7.99045e+06	114.29	6.22	2.64	0.357061	0.45	0.56975	0.743851	neg
Leucine	M130T184	130.086	183.9	1.56127	C6H13NO2	C16439	4.87731e+07	2.78306e+07	87.41	1.91134e+07	1.98429e+07	49.21	2.55	1.35	0.241492	0.62	0.471183	0.942983	neg
L-Leucine	M130T343	130.049	343.1	20.4193	C6H13NO2	C00123	1.60782e+08	9.15445e+07	123.93	4.69101e+07	6.19766e+07	85.36	3.43	1.78	0.576268	0.24	0.739075	0.500717	neg
(3R)-beta-Leucine	M130T601	130.089	600.7	10.5774	C6H13NO2	C02486	2.95586e+07	2.97981e+07	2.82	2.39059e+07	1.78478e+07	67.51	1.24	0.31	0.442598	0.35	0.637929	0.683151	neg
cis-4-Hydroxy-D-proline	M130T89_2	130.051	89	0.184543	C5H9NO3	C03440	1.52603e+10	1.68483e+10	18.1	1.02543e+10	8.50994e+09	34.92	1.49	0.57	0.125813	0.9	0.356765	1.11092	neg
L-Aspartic acid	M132T76	132.03	76.5	3.74672	C4H7NO4	C00049	4.01614e+08	4.03916e+08	4.37	2.47879e+08	2.20569e+08	21.17	1.62	0.7	0.0141372	1.85	0.132461	1.44586	neg
L-Malic acid	M133T94_2	133.051	93.6	8.5517	C4H6O5	C00149	2.94624e+07	2.88074e+07	13.85	2.38876e+07	2.0955e+07	24.38	1.23	0.3	0.226035	0.65	0.457859	0.931146	neg
Phenyl acetate	M135T824	134.895	823.8	11.1547	C8H8O2	C00548	9.18837e+08	9.42628e+08	7.63	1.07612e+09	1.08688e+09	30.06	0.85	-0.23	0.530316	0.28	0.705525	0.513513	neg
3-Hydroxybenzoate	M137T487	137.024	486.6	1.63475	C7H6O3	C00587	725305	704838	5.82	2.26518e+06	2.75637e+06	52.1	0.32	-1.64	0.120313	0.92	0.349565	1.2788	neg
Salicylic acid	M137T544	137.024	544.2	0.175151	C7H6O3	C00805	1.88828e+06	1.00929e+06	83.71	3.97971e+06	2.67489e+06	93.51	0.47	-1.08	0.435833	0.36	0.633207	0.668524	neg
4-Hydroxybenzoate	M137T568	137.024	568.4	0.904949	C7H6O3	C00156	3.41517e+06	1.12354e+06	116.39	3.88496e+06	5.0771e+06	56.93	0.88	-0.19	0.625041	0.2	0.773224	0.447441	neg
3,4-Dihydroxybenzaldehyde	M137T722	137.024	721.7	0.729798	C7H6O3	C16700	1.39105e+06	687736	88.56	4.25363e+06	5.17257e+06	70.7	0.33	-1.61	0.252079	0.6	0.47957	0.92028	neg
6-Hydroxynicotinate	M138T570	138.019	570.5	2.3475	C6H5NO3	C01020	1.34283e+07	1.35502e+07	3.82	1.70716e+07	1.97641e+07	74.87	0.79	-0.35	0.891687	0.05	0.940419	0.0935306	neg
Spermidine	M144T287	143.916	286.6	8.9885	C7H19N3	C00315	2.3343e+06	2.64758e+06	64.14	1.94348e+06	875177	115.94	1.2	0.26	0.617091	0.21	0.769308	0.377643	neg
Oxoglutaric acid	M145T71	145.014	70.8	2.23426	C5H6O5	C00026	4.26173e+07	4.22564e+07	5.81	2.1015e+07	1.99827e+07	18.15	2.03	1.02	0.00265014	2.58	0.0649234	1.5279	neg
trans-Cinnamate	M147T760	146.966	759.5	5.58331	C9H8O2	C00423	1.26485e+07	1.02965e+07	43.96	2.21772e+07	2.58386e+07	74.49	0.57	-0.81	0.717357	0.14	0.835542	0.284663	neg
L-Glutamic acid	M147T77	147.049	77	8.55211	C5H9NO4	C00025	1.96701e+08	2.05163e+08	8.1	7.34264e+07	7.03951e+07	23.38	2.68	1.42	0.00212837	2.67	0.0599171	1.53546	neg
7-Methyladenine	M148T324	148.063	323.5	0	C6H7N5	C02241	2.61617e+06	2.64016e+06	3.98	2.65958e+06	2.34038e+06	41.81	0.98	-0.02	0.882724	0.05	0.934785	0.161328	neg
Guanine	M150T151_2	150.042	151.1	1.10782	C5H5N5O	C00242	7.33763e+07	7.22912e+07	3.21	9.80129e+07	1.01946e+08	11.43	0.75	-0.42	0.0155309	1.81	0.137351	1.41892	neg
Protocatechuic acid	M153T138	153.02	137.7	2.4572	C7H6O4	C00230	961646	642182	58.42	6.85198e+06	7.14044e+06	8.29	0.14	-2.83	0.0195829	1.71	0.152776	1.52835	neg
DL-Glycerol 1-phosphate	M153T80	152.996	79.9	3.85631	C3H9O6P	C03189	3.02539e+07	3.01855e+07	2.81	3.92812e+07	3.79127e+07	20.64	0.77	-0.38	0.168679	0.77	0.40558	1.16646	neg
L-Histidine	M154T111	154.062	110.7	0.80487	C6H9N3O2	C00135	3.00744e+07	3.03301e+07	4.95	1.34726e+07	4.62728e+06	122.31	2.23	1.16	0.201932	0.69	0.436223	1.07699	neg
Oxoadipic acid	M159T203	158.979	203.4	9.70729	C6H8O5	C00322	5.21518e+08	4.94154e+08	10.68	1.85039e+08	1.81639e+08	28.04	2.82	1.49	0.00376916	2.42	0.0728299	1.51967	neg
D-(+)-Glucose	M161T112	161.045	111.9	1.87451	C6H12O6	C00293	1.10761e+07	1.4821e+07	64.3	1.54819e+07	1.9261e+07	66.49	0.72	-0.48	0.708959	0.15	0.830344	0.282296	neg
myo-Inositol	M161T149	161.045	148.7	1.17979	C6H12O6	C00137	6.81718e+06	7.57469e+06	54.6	3.75577e+07	1.22054e+07	135.71	0.18	-2.46	0.351229	0.45	0.564731	0.747511	neg
D-Glucose	M161T198	161.045	198	1.17979	C6H12O6	C00031	3.91452e+06	1.47565e+06	109.79	1.29106e+07	1.09733e+07	28.64	0.3	-1.72	0.0672562	1.17	0.269003	1.21446	neg
Fructose-1P	M161T207	161.045	206.7	1.17979	C6H12O6	C10906	1.12088e+07	1.42528e+07	69.89	16888051	1.67726e+07	22.21	0.66	-0.59	0.343633	0.46	0.559108	0.735381	neg
alpha-D-Mannose	M161T237	161.045	237.4	1.17979	C6H12O6	C00936	5.50816e+06	3.44428e+06	73.3	9.25421e+06	9.99229e+06	54.59	0.6	-0.75	0.368896	0.43	0.578618	0.716119	neg
Alpha-D-Glucose	M161T592	161.045	592.2	1.30398	C6H12O6	C00267	7.67847e+06	1.01446e+07	67.22	2.65879e+07	1.82355e+07	103.69	0.29	-1.79	0.347472	0.46	0.562237	0.727908	neg
D-Fructose	M161T640	161.045	640.1	0.683039	C6H12O6	C00095	1.044e+07	6.98941e+06	92.68	9.68959e+06	1.16985e+07	44.32	1.08	0.11	0.825039	0.08	0.899892	0.194271	neg
3-Hydroxymethylglutaric acid	M161T687	161.045	687.3	3.10472	C6H10O5	C03761	1.23995e+07	9.00554e+06	52.52	1.73562e+07	2.03445e+07	69.34	0.71	-0.49	0.833146	0.08	0.904222	0.147936	neg
Indole-3-carboxylic acid	M161T833	161.045	832.9	16.1445	C9H7NO2	C19837	2.01063e+07	1.97552e+07	8.78	3.41218e+07	3.11039e+07	15.65	0.59	-0.76	0.00644272	2.19	0.0945362	1.49688	neg
Levonordefrin	M164T706	164.073	706.4	9.69083	C9H13NO3	C11768	7.96913e+06	2.19048e+06	127.66	8.31076e+06	1.08463e+07	58.55	0.96	-0.06	0.637523	0.2	0.78259	0.350863	neg
Terephthalate	M165T154	165.019	153.6	0.145438	C8H6O4	C06337	7.63329e+06	7.20917e+06	64.29	2.89442e+07	2.19516e+07	56.57	0.26	-1.92	0.0560111	1.25	0.248605	1.26443	neg
7-Methylxanthine	M165T31	165.042	31.4	1.35723	C6H6N4O2	C16353	2.57749e+07	2.67417e+07	10.52	3.41202e+07	3.05665e+07	24.09	0.76	-0.4	0.143793	0.84	0.378857	1.08099	neg
Phthalic acid	M165T838	165.041	838.4	4.74529	C8H6O4	C01606	3.85372e+07	3.76646e+07	4.25	3.05924e+07	2.42581e+07	49.04	1.26	0.33	0.370777	0.43	0.580105	0.773515	neg
Pyridoxine	M169T96	169.062	95.8	6.93842	C8H11NO3	C00314	1.18469e+07	1.19442e+07	20.95	3.04571e+06	2.14411e+06	54.16	3.89	1.96	0.0102058	1.99	0.113587	1.4667	neg
N-Acetylornithine	M173T123	173.093	122.9	0.716378	C7H14N2O3	C00437	2.41221e+07	2.41354e+07	11.08	2.36416e+07	1.7512e+07	51.02	1.02	0.03	0.751819	0.12	0.855029	0.244138	neg
N-Acetyl-L-aspartic acid	M174T74	174.041	74.1	1.28706	C6H9NO5	C01042	2.86906e+07	2.89372e+07	2.11	1.21647e+07	1.21273e+07	38.9	2.36	1.24	0.061463	1.21	0.25881	1.42618	neg
Pyrophosphate	M177T77	176.936	76.5	0	H4P2O7	C00013	1.25162e+08	1.30224e+08	9.04	8.4968e+07	7.01881e+07	30.59	1.47	0.56	0.076517	1.12	0.284124	1.22926	neg
Isoxanthopterin	M178T160	178.037	160.1	0.134803	C6H5N5O2	C03975	5.36277e+06	4.83953e+06	17.91	507960	440890	36.53	10.56	3.4	0.000440689	3.36	0.0333119	1.57527	neg
Caffeate	M179T328	179.035	327.6	0.134052	C9H8O4	C01197	2.73597e+06	3.27846e+06	77.55	4.93084e+06	3.72219e+06	76.56	0.55	-0.85	0.418646	0.38	0.619334	0.64139	neg
Sorbitol	M181T109	181.072	109.2	0.132544	C6H14O6	C00794	7.58468e+07	6.49791e+07	26.09	2.53872e+07	1.62848e+07	119.72	2.99	1.58	0.250813	0.6	0.478587	0.966798	neg
Hydroxyphenyllactic acid	M181T154	181.051	154.3	2.07676	C9H10O4	C03672	1.63453e+07	1.6673e+07	19.27	7.31619e+06	6.86919e+06	40.72	2.23	1.16	0.0329688	1.48	0.192056	1.36412	neg
(2R)-2-Hydroxy-3-(phosphonatooxy)propanoate	M186T70	185.989	69.7	19.356	C3H7O7P	C00197	1.70447e+07	1.77991e+07	15.9	1.03747e+07	7.6687e+06	50.08	1.64	0.72	0.117676	0.93	0.346742	1.1492	neg
Glycylleucine	M187T192	187.109	192.4	0.621949	C8H16N2O3	C02155	1.3788e+08	1.42368e+08	8.3	1.00768e+08	8.17908e+07	44.57	1.37	0.45	0.205713	0.69	0.439757	0.950925	neg
Azelaic acid	M187T347	187.097	347.3	1.19724	C9H16O4	C08261	9.64341e+06	8.8926e+06	22.85	1.87186e+07	1.96424e+07	31.81	0.52	-0.96	0.0525855	1.28	0.240648	1.26881	neg
Quinate	M191T34	190.929	33.6	3.45058	C7H12O6	C00296	4.18934e+06	3.92003e+06	17.02	1.54803e+07	1.568e+07	27.41	0.27	-1.89	0.00246129	2.61	0.0624988	1.52788	neg
5-Hydroxyindoleacetic acid	M191T756	191.108	755.9	7.34396	C10H9NO3	C05635	4.49031e+06	4.36985e+06	14.18	6.55407e+06	6.38818e+06	5.09	0.69	-0.55	0.0110852	1.96	0.118056	1.46258	neg
Gluconic acid	M195T78	195.051	77.6	0.123045	C6H12O7	C00257	5.90176e+07	5.21051e+07	35.79	3.87523e+07	3.53589e+07	16.6	1.52	0.61	0.150534	0.82	0.386401	1.07632	neg
Vanillylmandelic acid	M197T256	197.043	255.8	13.7026	C9H10O5	C05584	2.90135e+06	2.71367e+06	17.72	4.03005e+06	3.80818e+06	32.36	0.72	-0.47	0.223349	0.65	0.455744	0.918726	neg
N-Acetylserotonin	M199T839	199.171	839	7.17843	C12H14N2O2	C00978	6.82006e+06	6.55901e+06	14.15	1.50573e+07	1.95357e+07	52.49	0.45	-1.14	0.177675	0.75	0.413752	0.989241	neg
Indolepyruvate	M202T822	201.906	822.5	4.3835	C11H9NO3	C00331	3.54696e+07	3.3703e+07	8.98	4.30527e+07	3.26299e+07	67.16	0.82	-0.28	0.908182	0.04	0.949414	0.118058	neg
Dethiobiotin	M213T139	213.124	139.3	0.58182	C10H18N2O3	C01909	5.33106e+06	5.30665e+06	16.82	3.89743e+06	4.3141e+06	19.29	1.37	0.45	0.108689	0.96	0.333435	1.145	neg
12-Hydroxydodecanoic acid	M215T662	215.008	662.2	4.97903	C12H24O3	C08317	2.64116e+07	2.29794e+07	77.11	1.86778e+07	9.75486e+06	87.4	1.41	0.5	0.654438	0.18	0.793914	0.385071	neg
Thymidine	M223T813	223.028	812.9	0.930901	C10H14N2O5	C00214	5.6399e+06	7.30095e+06	54.91	1.30548e+07	1.39925e+07	27.92	0.43	-1.21	0.105174	0.98	0.327824	1.14046	neg
Ribose 1-phosphate	M229T77	229.012	76.5	0.33186	C5H11O8P	C00620	6.46978e+07	5.96819e+07	15.1	7.316e+07	7.04734e+07	16.15	0.88	-0.18	0.383231	0.42	0.591411	0.7115	neg
Cytidine	M242T146	242.078	145.9	0.41309	C9H13N3O5	C02961	3.40628e+07	3.30596e+07	5.42	1.50674e+07	1.36489e+07	21.75	2.26	1.18	0.00260024	2.58	0.0640688	1.53481	neg
Uridine	M243T163_2	243.062	162.6	0.0987402	C9H12N2O6	C00299	1.15544e+08	9.49056e+07	31.87	2.47433e+08	1.43227e+08	80.84	0.47	-1.1	0.272763	0.56	0.496705	0.874665	neg
gamma-Glutamylcysteine	M249T336	248.961	336.3	2.44488	C8H14N2O5S	C00669	2.02362e+06	1.60077e+06	36.86	1.19747e+06	4685.92	172.66	1.69	0.76	0.225182	0.65	0.457341	1.0259	neg
Palmitic acid	M255T836	255.073	835.5	1.5566	C16H32O2	C00249	5.51596e+07	6.08071e+07	45.38	1.74078e+08	1.97322e+08	72.84	0.32	-1.66	0.254275	0.59	0.481501	0.857966	neg
Practolol	M265T835	265.148	835.5	27.6223	C14H22N2O3	C11696	5.74687e+07	5.52112e+07	10.82	4.29426e+07	3.50101e+07	51.39	1.34	0.42	0.270869	0.57	0.49485	0.844711	neg
Adenosine	M266T303	266.089	302.9	0.375814	C10H13N5O4	C00212	1.84063e+07	1.57044e+07	36.26	1.78453e+07	1.66032e+07	36.49	1.03	0.04	0.911117	0.04	0.950765	0.0888173	neg
Inosine	M267T243_2	267.073	243.5	2.62101	C10H12N4O5	C00294	1.40916e+08	1.30259e+08	17.26	8.16772e+07	8.64796e+07	36.74	1.73	0.79	0.080901	1.09	0.292504	1.20877	neg
Naringenin	M271T634	271.061	634	0.368921	C15H12O5	C00509	2.34975e+06	2.42136e+06	5.62	3.49126e+06	3.45801e+06	4.66	0.67	-0.57	0.000733681	3.13	0.039905	1.55704	neg
N2-gamma-Glutamylglutamine	M274T78	274.104	77.6	0.0875579	C10H17N3O6	C05283	3.8579e+07	4.00358e+07	7.19	2.99722e+07	3.0266e+07	23.04	1.29	0.36	0.133562	0.87	0.367301	1.0818	neg
6-Phosphogluconic acid	M275T69_2	275.018	68.8	1.45445	C6H13O10P	C00345	1.55317e+07	1.42726e+07	28.32	1.86049e+06	2.54221e+06	77.18	8.35	3.06	0.040431	1.39	0.210875	1.33417	neg
Bovinic acid	M279T823	279.232	822.5	3.6672	C18H32O2	C04056	2.22001e+07	1.94802e+07	62.65	5.55206e+07	6.04155e+07	30.36	0.4	-1.32	0.0759167	1.12	0.283758	1.19081	neg
(6Z)-Octadecenoic acid	M281T788	281.245	788	9.34645	C18H34O2	C08363	7.50003e+06	6.16106e+06	78.14	9.82852e+06	1.20622e+07	57.78	0.76	-0.39	0.644989	0.19	0.788059	0.433587	neg
Guanosine	M282T257	282.084	257	0.269423	C10H13N5O5	C00387	1.95849e+08	1.76832e+08	20.41	2.78694e+08	2.14509e+08	43.18	0.7	-0.51	0.294596	0.53	0.51579	0.844169	neg
Vaccenic acid	M282T837	282.252	837.3	14.1717	C18H34O2	C08367	3.4309e+07	3.51127e+07	15.35	4.25592e+07	2.00742e+07	95.42	0.81	-0.31	0.909846	0.04	0.950155	0.129344	neg
Xanthosine	M283T182	283.068	182.1	0.268486	C10H12N4O6	C01762	4.69881e+07	2.49599e+07	101.09	5.98589e+07	7.36711e+07	73.37	0.78	-0.35	0.804903	0.09	0.889073	0.174399	neg
Stearic acid	M283T806	283.264	806	1.84987	C18H36O2	C01530	8.46114e+08	8.47758e+08	2.05	1.35933e+09	1.06878e+09	85.85	0.62	-0.68	0.785606	0.1	0.876577	0.221034	neg
Retinol	M285T725	285.065	724.8	0.821223	C20H30O	C00473	3.37615e+06	3.34815e+06	1.59	5.00779e+06	4.79658e+06	11.73	0.67	-0.57	0.0257503	1.59	0.172442	1.51023	neg
Nonadecanoic acid	M297T823	297.243	823.2	0.0903658	C19H38O2	C16535	1.36314e+07	1.60532e+07	40.73	2.69149e+07	2.78437e+07	46.13	0.51	-0.98	0.178386	0.75	0.414501	1.01411	neg
3'-UMP	M305T93	305.018	92.6	1.60647	C9H13N2O9P	C01368	2.4523e+06	2.766e+06	93.92	6.56812e+06	5.93877e+06	87.95	0.37	-1.42	0.357469	0.45	0.570109	0.777282	neg
Ribose 1,5-bisphosphate	M309T833	309.175	833.5	0.692526	C5H12O11P2	C01151	1.50531e+07	1.45719e+07	7.64	1.0935e+07	9.01363e+06	36.97	1.38	0.46	0.153406	0.81	0.390194	1.04797	neg
Arachidic acid	M311T835	311.169	835.2	0.655606	C20H40O2	C06425	2.11824e+07	2.06636e+07	9.42	1.77827e+07	1.71412e+07	16.89	1.19	0.25	0.174323	0.76	0.411438	1.04561	neg
UMP	M323T103	323.029	103.5	0.30957	C9H13N2O9P	C00105	305944	274268	21.81	7.17276e+06	6.60531e+06	81.08	0.04	-4.55	0.0100442	2	0.112566	1.4706	neg
11-Dehydrocorticosterone	M325T835	325.185	834.8	14.115	C21H28O4	C05490	2.39293e+07	2.60316e+07	28.72	3.01646e+07	3.11458e+07	29.75	0.79	-0.33	0.420441	0.38	0.620887	0.657422	neg
Erucic acid	M337T757	337.205	757	1.52376	C22H42O2	C08316	7.76817e+06	7.65667e+06	7.16	1.36742e+07	1.26759e+07	24.96	0.57	-0.82	0.0198522	1.7	0.153601	1.41836	neg
Fructose 1,6-bisphosphate	M339T835	339.2	835.2	0.11149	C6H14O12P2	C00354	2.25843e+07	2.25374e+07	1.34	2.34848e+07	2.87257e+07	61.54	0.96	-0.06	0.776516	0.11	0.871787	0.270524	neg
Guanosine 2',3'-cyclic phosphate	M344T110	344.039	109.9	2.39507	C10H12N5O7P	C06194	105106	106948	14.74	4.30352e+06	3.77555e+06	98.04	0.02	-5.36	0.0803542	1.09	0.291558	1.37379	neg
dGMP	M346T105	346.056	105	0.069353	C10H14N5O7P	C00362	22890556	2.38384e+07	27.77	3.16429e+07	2.73488e+07	35.33	0.72	-0.47	0.292301	0.53	0.51357	0.830666	neg
Daidzin	M397T737	397.228	736.6	3.75538	C21H20O9	C10216	3.23548e+06	3.18859e+06	13.66	4.74194e+06	5.00823e+06	12.76	0.68	-0.55	0.025172	1.6	0.170041	1.39001	neg
UDP	M403T72_1	402.995	72.3	1.4293	C9H14N2O12P2	C00015	4.09615e+07	4.04519e+07	3.18	3.07954e+07	2.34724e+07	50.89	1.33	0.41	0.314156	0.5	0.534096	0.906553	neg
FMN	M455T345	455.098	345.5	0.38673	C17H21N4O9P	C00061	1.63095e+06	1.53478e+06	12.77	2.53313e+06	2.45026e+06	48.69	0.64	-0.64	0.311954	0.51	0.531805	0.778572	neg
Adenosine diphosphate ribose	M540T144_1	540.051	143.6	4.64771	C15H23N5O14P2	C00301	2.15349e+07	2.40581e+07	22.31	1.32987e+07	1.08759e+07	34.18	1.62	0.7	0.0970375	1.01	0.316414	1.16902	neg
Uridine diphosphate glucuronic acid	M579T65_2	579.026	65.1	2.41786	C15H22N2O18P2	C00167	2.48893e+07	2.40065e+07	11.3	9.62503e+06	9.37284e+06	17.36	2.59	1.37	0.00126955	2.9	0.0505717	1.55074	neg
Uridine diphosphate-N-acetylglucosamine	M606T73_1	606.071	73.3	5.27991	C17H27N3O17P2	C00043	1.7717e+07	1.71828e+07	10.37	2.77601e+07	1.82574e+07	63.44	0.64	-0.65	0.386183	0.41	0.593244	0.699693	neg
NAD	M662T144_2	662.107	143.6	7.40062	C21H28N7O14P2	C00003	3.75001e+07	4.02985e+07	25.03	2.20747e+07	1.95918e+07	20.24	1.7	0.76	0.0532578	1.27	0.242129	1.27586	neg
Pyruvic acid	M87T130	87.009	130	3.17209	C3H4O3	C00022	3.75988e+07	2.44742e+07	70.58	4.5959e+07	3.45748e+07	88.86	0.82	-0.29	0.957046	0.02	0.974463	0.0512448	neg
Methyl tert-butyl ether	M87T364	87.009	363.6	15.7525	C5H12O	C11344	1.61919e+07	2.04133e+07	58.11	1.4786e+07	7.49252e+06	87.79	1.1	0.13	0.826223	0.08	0.900759	0.226031	neg
Putrescine	M87T89	87.0085	89	10.7075	C4H12N2	C00134	5.09151e+07	3.39749e+07	79.17	2.91908e+07	2.60689e+07	55.73	1.74	0.8	0.450489	0.35	0.643637	0.638671	neg
L-Lactic acid	M89T109	89.0243	109.4	1.39288	C3H6O3	C00256	7.7312e+07	6.26713e+07	80.68	1.50373e+08	1.73103e+08	70.78	0.51	-0.96	0.471408	0.33	0.65948	0.54848	neg
L-Alanine	M89T158	89.0242	157.6	10.879	C3H7NO2	C00041	1.18118e+08	1.121e+08	65.11	1.95995e+08	1.82879e+08	27.81	0.6	-0.73	0.231259	0.64	0.461511	0.937564	neg
Glyceraldehyde	M89T298	88.9881	298.2	14.6815	C3H6O3	C02154	1.61112e+07	1.43197e+07	21.76	4.13572e+07	4.85161e+07	35.93	0.39	-1.36	0.0281212	1.55	0.17935	1.36924	neg
Lactate	M89T437	89.0239	436.7	5.88606	C3H6O3	C00186	1.11797e+08	1.05898e+08	70.95	1.82166e+08	1.45699e+08	83.43	0.61	-0.7	0.595797	0.22	0.753481	0.445276	neg
Hydroxypropionic acid	M89T498	89.0239	498.1	5.81925	C3H6O3	C01013	4.75445e+07	4.54038e+07	69.92	5.23056e+07	2.71974e+07	90.05	0.91	-0.14	0.943508	0.03	0.967452	0.0524994	neg
beta-Alanine	M89T793	89.0241	793.1	9.49861	C3H7NO2	C00099	8.06015e+06	9.83129e+06	50.97	2.00834e+07	2.44538e+07	55.14	0.4	-1.32	0.192017	0.72	0.427878	0.984394	neg
Sarcosine	M89T90	88.9881	90.1	13.567	C3H7NO2	C00213	6.09065e+07	3.55551e+07	84.08	1.2121e+08	9.872e+07	36.54	0.5	-0.99	0.154933	0.81	0.391996	1.07096	neg
Dimethyl sulfone	M93T333	92.9281	333.1	13.4581	C2H6O2S	C11142	5.38349e+06	5.06518e+06	21.62	4.48305e+06	45516.5	172.28	1.2	0.26	0.268217	0.57	0.492609	0.941402	neg
