# Supplementary material for: Transcriptomic and metabolomic analysis reveals the influence of carbohydrates on lignin degradation mediated by Bacillus amyloliquefaciens
Source: Front Microbiol. 2024 Jan 25;15:1224855. doi: 10.3389/fmicb.2024.1224855 (PMC10850570; doi:10.3389/fmicb.2024.1224855)
Supplement: Supplementary file 1 [file Data_Sheet_1.zip › Table S6.xlsx]

## Sheet: Sheet1
Table S6 KEGG enrichment result of DEGs between group A and C.
PathwayID	Pathway	Level1	Level2	Up_number	Down_number	DEG_number	total_number	Pvalue	FDR	Up_gene	Down_gene	URL
ko00010	Glycolysis / Gluconeogenesis	Metabolism	Carbohydrate metabolism	10	0	10	44	0.000539338	0.0288673	gene-LUX28_RS04435(LUX28_RS04435),gene-LUX28_RS07705(LUX28_RS07705),gene-LUX28_RS04425(LUX28_RS04425),gene-LUX28_RS10165(LUX28_RS10165),gene-LUX28_RS07715(LUX28_RS07715),gene-LUX28_RS04430(LUX28_RS04430),gene-LUX28_RS04420(LUX28_RS04420),gene-LUX28_RS20080(LUX28_RS20080),gene-LUX28_RS15160(LUX28_RS15160),gene-LUX28_RS07720(LUX28_RS07720)	-	http://www.kegg.jp/kegg-bin/show_pathway?map00010/K00382%09%23FFFFFF,red/K00161%09%23FFFFFF,red/K00162%09%23FFFFFF,red/K00627%09%23FFFFFF,red/K01223%09%23FFFFFF,red/K01895%09%23FFFFFF,red/
ko00020	Citrate cycle (TCA cycle)	Metabolism	Carbohydrate metabolism	7	0	7	25	0.00104972	0.0288673	gene-LUX28_RS04420(LUX28_RS04420),gene-LUX28_RS04430(LUX28_RS04430),gene-LUX28_RS07720(LUX28_RS07720),gene-LUX28_RS04435(LUX28_RS04435),gene-LUX28_RS04425(LUX28_RS04425),gene-LUX28_RS07705(LUX28_RS07705),gene-LUX28_RS07715(LUX28_RS07715)	-	http://www.kegg.jp/kegg-bin/show_pathway?map00020/K00162%09%23FFFFFF,red/K00627%09%23FFFFFF,red/K00382%09%23FFFFFF,red/K00161%09%23FFFFFF,red/
ko00250	Alanine, aspartate and glutamate metabolism	Metabolism	Amino acid metabolism	5	2	7	34	0.00701922	0.128686	gene-LUX28_RS01135(LUX28_RS01135),gene-LUX28_RS15100(LUX28_RS15100),gene-LUX28_RS09790(LUX28_RS09790),gene-LUX28_RS15105(LUX28_RS15105),gene-LUX28_RS05955(LUX28_RS05955)	gene-LUX28_RS01720(LUX28_RS01720),gene-LUX28_RS03765(LUX28_RS03765)	http://www.kegg.jp/kegg-bin/show_pathway?map00250/K01956%09%23FFFFFF,red/K00820%09%23FFFFFF,red/K01755%09%23FFFFFF,red/K00294%09%23FFFFFF,green/K00764%09%23FFFFFF,green/K01940%09%23FFFFFF,red/K00266%09%23FFFFFF,red/
ko00620	Pyruvate metabolism	Metabolism	Carbohydrate metabolism	8	0	8	48	0.0147686	0.203068	gene-LUX28_RS15160(LUX28_RS15160),gene-LUX28_RS07720(LUX28_RS07720),gene-LUX28_RS04420(LUX28_RS04420),gene-LUX28_RS04430(LUX28_RS04430),gene-LUX28_RS07715(LUX28_RS07715),gene-LUX28_RS04425(LUX28_RS04425),gene-LUX28_RS07705(LUX28_RS07705),gene-LUX28_RS04435(LUX28_RS04435)	-	http://www.kegg.jp/kegg-bin/show_pathway?map00620/K00162%09%23FFFFFF,red/K00627%09%23FFFFFF,red/K00161%09%23FFFFFF,red/K01895%09%23FFFFFF,red/K00382%09%23FFFFFF,red/
ko00500	Starch and sucrose metabolism	Metabolism	Carbohydrate metabolism	6	1	7	42	0.0223241	0.245565	gene-LUX28_RS18060(LUX28_RS18060),gene-LUX28_RS10165(LUX28_RS10165),gene-LUX28_RS01635(LUX28_RS01635),gene-LUX28_RS20065(LUX28_RS20065),gene-LUX28_RS18935(LUX28_RS18935),gene-LUX28_RS20080(LUX28_RS20080)	gene-LUX28_RS01545(LUX28_RS01545)	http://www.kegg.jp/kegg-bin/show_pathway?map00500/K01176%09%23FFFFFF,red/K07024%09%23FFFFFF,red/K01193%09%23FFFFFF,red/K01223%09%23FFFFFF,red/K01182%09%23FFFFFF,green/K02760%09%23FFFFFF,red/
ko00780	Biotin metabolism	Metabolism	Metabolism of cofactors and vitamins	0	4	4	19	0.0376359	0.295711	-	gene-LUX28_RS09615(LUX28_RS09615),gene-LUX28_RS09610(LUX28_RS09610),gene-LUX28_RS09620(LUX28_RS09620),gene-LUX28_RS09630(LUX28_RS09630)	http://www.kegg.jp/kegg-bin/show_pathway?map00780/K19563%09%23FFFFFF,green/K01935%09%23FFFFFF,green/K16593%09%23FFFFFF,green/K01012%09%23FFFFFF,green/
ko00730	Thiamine metabolism	Metabolism	Metabolism of cofactors and vitamins	4	0	4	19	0.0376359	0.295711	gene-LUX28_RS06180(LUX28_RS06180),gene-LUX28_RS06205(LUX28_RS06205),gene-LUX28_RS04805(LUX28_RS04805),gene-LUX28_RS06185(LUX28_RS06185)	-	http://www.kegg.jp/kegg-bin/show_pathway?map00730/K03153%09%23FFFFFF,red/K00941%09%23FFFFFF,red/K10810%09%23FFFFFF,red/K03147%09%23FFFFFF,red/
ko00520	Amino sugar and nucleotide sugar metabolism	Metabolism	Carbohydrate metabolism	6	0	6	41	0.0591291	0.405042	gene-LUX28_RS19150(LUX28_RS19150),gene-LUX28_RS00305(LUX28_RS00305),gene-LUX28_RS14805(LUX28_RS14805),gene-LUX28_RS18255(LUX28_RS18255),gene-LUX28_RS16965(LUX28_RS16965),gene-LUX28_RS01135(LUX28_RS01135)	-	http://www.kegg.jp/kegg-bin/show_pathway?map00520/K01233%09%23FFFFFF,red/K04042%09%23FFFFFF,red/K01443%09%23FFFFFF,red/K00820%09%23FFFFFF,red/K00790%09%23FFFFFF,red/K01209%09%23FFFFFF,red/
ko00280	Valine, leucine and isoleucine degradation	Metabolism	Amino acid metabolism	3	1	4	24	0.0792718	0.405042	gene-LUX28_RS12700(LUX28_RS12700),gene-LUX28_RS04435(LUX28_RS04435),gene-LUX28_RS07720(LUX28_RS07720)	gene-LUX28_RS20005(LUX28_RS20005)	http://www.kegg.jp/kegg-bin/show_pathway?map00280/K00382%09%23FFFFFF,red/K00826%09%23FFFFFF,green/K00263%09%23FFFFFF,red/
ko00380	Tryptophan metabolism	Metabolism	Amino acid metabolism	3	0	3	15	0.0802165	0.405042	gene-LUX28_RS04435(LUX28_RS04435),gene-LUX28_RS07720(LUX28_RS07720),gene-LUX28_RS04845(LUX28_RS04845)	-	http://www.kegg.jp/kegg-bin/show_pathway?map00380/K00382%09%23FFFFFF,red/K03781%09%23FFFFFF,red/
ko00630	Glyoxylate and dicarboxylate metabolism	Metabolism	Carbohydrate metabolism	5	0	5	34	0.0810085	0.405042	gene-LUX28_RS07720(LUX28_RS07720),gene-LUX28_RS15160(LUX28_RS15160),gene-LUX28_RS04845(LUX28_RS04845),gene-LUX28_RS17305(LUX28_RS17305),gene-LUX28_RS04435(LUX28_RS04435)	-	http://www.kegg.jp/kegg-bin/show_pathway?map00630/K01569%09%23FFFFFF,red/K01895%09%23FFFFFF,red/K00382%09%23FFFFFF,red/K03781%09%23FFFFFF,red/
ko02040	Flagellar assembly	Cellular Processes	Cell motility	1	4	5	37	0.107954	0.481973	gene-LUX28_RS17915(LUX28_RS17915)	gene-LUX28_RS08575(LUX28_RS08575),gene-LUX28_RS08520(LUX28_RS08520),gene-LUX28_RS08570(LUX28_RS08570),gene-LUX28_RS18480(LUX28_RS18480)	http://www.kegg.jp/kegg-bin/show_pathway?map02040/K02419%09%23FFFFFF,green/K02418%09%23FFFFFF,green/K02398%09%23FFFFFF,green/K02413%09%23FFFFFF,green/K03092%09%23FFFFFF,red/
ko00521	Streptomycin biosynthesis	Metabolism	Biosynthesis of other secondary metabolites	1	1	2	9	0.124915	0.481973	gene-LUX28_RS19685(LUX28_RS19685)	gene-LUX28_RS07760(LUX28_RS07760)	http://www.kegg.jp/kegg-bin/show_pathway?map00521/K01790%09%23FFFFFF,red/K01092%09%23FFFFFF,green/
ko00511	Other glycan degradation	Metabolism	Glycan biosynthesis and metabolism	1	0	1	2	0.134184	0.481973	gene-LUX28_RS10160(LUX28_RS10160)	-	http://www.kegg.jp/kegg-bin/show_pathway?map00511/K01201%09%23FFFFFF,red/
ko00600	Sphingolipid metabolism	Metabolism	Lipid metabolism	1	0	1	2	0.134184	0.481973	gene-LUX28_RS10160(LUX28_RS10160)	-	http://www.kegg.jp/kegg-bin/show_pathway?map00600/K01201%09%23FFFFFF,red/
ko00860	Porphyrin metabolism	Metabolism	Metabolism of cofactors and vitamins	3	0	3	19	0.14021	0.481973	gene-LUX28_RS14480(LUX28_RS14480),gene-LUX28_RS14485(LUX28_RS14485),gene-LUX28_RS14490(LUX28_RS14490)	-	http://www.kegg.jp/kegg-bin/show_pathway?map00860/K01719%09%23FFFFFF,red/K01845%09%23FFFFFF,red/K01698%09%23FFFFFF,red/
ko00290	Valine, leucine and isoleucine biosynthesis	Metabolism	Amino acid metabolism	1	1	2	13	0.22688	0.696989	gene-LUX28_RS12700(LUX28_RS12700)	gene-LUX28_RS20005(LUX28_RS20005)	http://www.kegg.jp/kegg-bin/show_pathway?map00290/K00263%09%23FFFFFF,red/K00826%09%23FFFFFF,green/
ko02025	Biofilm formation	Cellular Processes	Cellular community - prokaryotes	0	1	1	4	0.250548	0.696989	-	gene-LUX28_RS18480(LUX28_RS18480)	http://www.kegg.jp/kegg-bin/show_pathway?map02025/K02398%09%23FFFFFF,green/
ko00523	Polyketide sugar unit biosynthesis	Metabolism	Metabolism of terpenoids and polyketides	1	0	1	4	0.250548	0.696989	gene-LUX28_RS19685(LUX28_RS19685)	-	http://www.kegg.jp/kegg-bin/show_pathway?map00523/K01790%09%23FFFFFF,red/
ko03018	RNA degradation	Genetic Information Processing	Folding, sorting and degradation	1	1	2	14	0.253451	0.696989	gene-LUX28_RS08880(LUX28_RS08880)	gene-LUX28_RS09085(LUX28_RS09085)	http://www.kegg.jp/kegg-bin/show_pathway?map03018/K18682%09%23FFFFFF,red/K03666%09%23FFFFFF,green/
ko00310	Lysine degradation	Metabolism	Amino acid metabolism	2	0	2	15	0.280102	0.710537	gene-LUX28_RS07720(LUX28_RS07720),gene-LUX28_RS04435(LUX28_RS04435)	-	http://www.kegg.jp/kegg-bin/show_pathway?map00310/K00382%09%23FFFFFF,red/
ko00240	Pyrimidine metabolism	Metabolism	Nucleotide metabolism	4	0	4	39	0.284215	0.710537	gene-LUX28_RS05955(LUX28_RS05955),gene-LUX28_RS14440(LUX28_RS14440),gene-LUX28_RS13320(LUX28_RS13320),gene-LUX28_RS19350(LUX28_RS19350)	-	http://www.kegg.jp/kegg-bin/show_pathway?map00240/K01489%09%23FFFFFF,red/K06287%09%23FFFFFF,red/K01937%09%23FFFFFF,red/K01956%09%23FFFFFF,red/
ko00640	Propanoate metabolism	Metabolism	Carbohydrate metabolism	3	0	3	28	0.307469	0.735252	gene-LUX28_RS07720(LUX28_RS07720),gene-LUX28_RS15160(LUX28_RS15160),gene-LUX28_RS04435(LUX28_RS04435)	-	http://www.kegg.jp/kegg-bin/show_pathway?map00640/K00382%09%23FFFFFF,red/K01895%09%23FFFFFF,red/
ko02060	Phosphotransferase system (PTS)	Environmental Information Processing	Membrane transport	1	1	2	17	0.333113	0.763384	gene-LUX28_RS20065(LUX28_RS20065)	gene-LUX28_RS07565(LUX28_RS07565)	http://www.kegg.jp/kegg-bin/show_pathway?map02060/K02760%09%23FFFFFF,red/K02768%09%23FFFFFF,green/
ko00260	Glycine, serine and threonine metabolism	Metabolism	Amino acid metabolism	3	0	3	33	0.405643	0.832359	gene-LUX28_RS04435(LUX28_RS04435),gene-LUX28_RS01345(LUX28_RS01345),gene-LUX28_RS07720(LUX28_RS07720)	-	http://www.kegg.jp/kegg-bin/show_pathway?map00260/K17103%09%23FFFFFF,red/K00382%09%23FFFFFF,red/
ko00220	Arginine biosynthesis	Metabolism	Amino acid metabolism	2	0	2	20	0.410347	0.832359	gene-LUX28_RS15100(LUX28_RS15100),gene-LUX28_RS15105(LUX28_RS15105)	-	http://www.kegg.jp/kegg-bin/show_pathway?map00220/K01940%09%23FFFFFF,red/K01755%09%23FFFFFF,red/
ko00052	Galactose metabolism	Metabolism	Carbohydrate metabolism	1	1	2	21	0.435168	0.832359	gene-LUX28_RS18060(LUX28_RS18060)	gene-LUX28_RS01545(LUX28_RS01545)	http://www.kegg.jp/kegg-bin/show_pathway?map00052/K01193%09%23FFFFFF,red/K01182%09%23FFFFFF,green/
ko00541	O-Antigen nucleotide sugar biosynthesis	Metabolism	Glycan biosynthesis and metabolism	2	0	2	21	0.435168	0.832359	gene-LUX28_RS00305(LUX28_RS00305),gene-LUX28_RS19685(LUX28_RS19685)	-	http://www.kegg.jp/kegg-bin/show_pathway?map00541/K01790%09%23FFFFFF,red/K04042%09%23FFFFFF,red/
ko00350	Tyrosine metabolism	Metabolism	Amino acid metabolism	1	0	1	8	0.43888	0.832359	gene-LUX28_RS01310(LUX28_RS01310)	-	http://www.kegg.jp/kegg-bin/show_pathway?map00350/K00483%09%23FFFFFF,red/
ko00564	Glycerophospholipid metabolism	Metabolism	Lipid metabolism	2	0	2	22	0.459431	0.84229	gene-LUX28_RS01345(LUX28_RS01345),gene-LUX28_RS05085(LUX28_RS05085)	-	http://www.kegg.jp/kegg-bin/show_pathway?map00564/K00111%09%23FFFFFF,red/K17103%09%23FFFFFF,red/
ko00983	Drug metabolism - other enzymes	Metabolism	Xenobiotics biodegradation and metabolism	1	0	1	9	0.478126	0.848288	gene-LUX28_RS13320(LUX28_RS13320)	-	http://www.kegg.jp/kegg-bin/show_pathway?map00983/K01489%09%23FFFFFF,red/
ko00330	Arginine and proline metabolism	Metabolism	Amino acid metabolism	0	2	2	24	0.506122	0.857762	-	gene-LUX28_RS01715(LUX28_RS01715),gene-LUX28_RS01720(LUX28_RS01720)	http://www.kegg.jp/kegg-bin/show_pathway?map00330/K00294%09%23FFFFFF,green/K00318%09%23FFFFFF,green/
ko03420	Nucleotide excision repair	Genetic Information Processing	Replication and repair	0	1	1	10	0.514657	0.857762	-	gene-LUX28_RS00330(LUX28_RS00330)	http://www.kegg.jp/kegg-bin/show_pathway?map03420/K03723%09%23FFFFFF,green/
ko00450	Selenocompound metabolism	Metabolism	Metabolism of other amino acids	1	0	1	12	0.580306	0.896381	gene-LUX28_RS16980(LUX28_RS16980)	-	http://www.kegg.jp/kegg-bin/show_pathway?map00450/K11717%09%23FFFFFF,red/
ko00562	Inositol phosphate metabolism	Metabolism	Carbohydrate metabolism	0	1	1	13	0.609758	0.896381	-	gene-LUX28_RS07760(LUX28_RS07760)	http://www.kegg.jp/kegg-bin/show_pathway?map00562/K01092%09%23FFFFFF,green/
ko00670	One carbon pool by folate	Metabolism	Metabolism of cofactors and vitamins	1	0	1	14	0.637167	0.896381	gene-LUX28_RS08260(LUX28_RS08260)	-	http://www.kegg.jp/kegg-bin/show_pathway?map00670/K00604%09%23FFFFFF,red/
ko00760	Nicotinate and nicotinamide metabolism	Metabolism	Metabolism of cofactors and vitamins	1	0	1	15	0.662671	0.896381	gene-LUX28_RS14340(LUX28_RS14340)	-	http://www.kegg.jp/kegg-bin/show_pathway?map00760/K03517%09%23FFFFFF,red/
ko00910	Nitrogen metabolism	Metabolism	Energy metabolism	1	0	1	16	0.686403	0.896381	gene-LUX28_RS09790(LUX28_RS09790)	-	http://www.kegg.jp/kegg-bin/show_pathway?map00910/K00266%09%23FFFFFF,red/
ko00920	Sulfur metabolism	Metabolism	Energy metabolism	0	1	1	16	0.686403	0.896381	-	gene-LUX28_RS04865(LUX28_RS04865)	http://www.kegg.jp/kegg-bin/show_pathway?map00920/K15554%09%23FFFFFF,green/
ko00230	Purine metabolism	Metabolism	Nucleotide metabolism	0	3	3	51	0.703106	0.896381	-	gene-LUX28_RS03745(LUX28_RS03745),gene-LUX28_RS03765(LUX28_RS03765),gene-LUX28_RS03795(LUX28_RS03795)	http://www.kegg.jp/kegg-bin/show_pathway?map00230/K00764%09%23FFFFFF,green/K01486%09%23FFFFFF,green/K01923%09%23FFFFFF,green/
ko00300	Lysine biosynthesis	Metabolism	Amino acid metabolism	1	0	1	17	0.708483	0.896381	gene-LUX28_RS17900(LUX28_RS17900)	-	http://www.kegg.jp/kegg-bin/show_pathway?map00300/K05825%09%23FFFFFF,red/
ko03430	Mismatch repair	Genetic Information Processing	Replication and repair	0	1	1	17	0.708483	0.896381	-	gene-LUX28_RS12835(LUX28_RS12835)	http://www.kegg.jp/kegg-bin/show_pathway?map03430/K03602%09%23FFFFFF,green/
ko02010	ABC transporters	Environmental Information Processing	Membrane transport	2	4	6	102	0.730972	0.896381	gene-LUX28_RS06885(LUX28_RS06885),gene-LUX28_RS17690(LUX28_RS17690)	gene-LUX28_RS04865(LUX28_RS04865),gene-LUX28_RS16625(LUX28_RS16625),gene-LUX28_RS14155(LUX28_RS14155),gene-LUX28_RS01950(LUX28_RS01950)	http://www.kegg.jp/kegg-bin/show_pathway?map02010/K16961%09%23FFFFFF,green/K05846%09%23FFFFFF,red/K16199%09%23FFFFFF,red/K03523%09%23FFFFFF,green/K10040%09%23FFFFFF,green/K15554%09%23FFFFFF,green/
ko00051	Fructose and mannose metabolism	Metabolism	Carbohydrate metabolism	0	1	1	20	0.765917	0.896381	-	gene-LUX28_RS07565(LUX28_RS07565)	http://www.kegg.jp/kegg-bin/show_pathway?map00051/K02768%09%23FFFFFF,green/
ko00400	Phenylalanine, tyrosine and tryptophan biosynthesis	Metabolism	Amino acid metabolism	0	1	1	21	0.782454	0.896381	-	gene-LUX28_RS11915(LUX28_RS11915)	http://www.kegg.jp/kegg-bin/show_pathway?map00400/K00766%09%23FFFFFF,green/
ko00270	Cysteine and methionine metabolism	Metabolism	Amino acid metabolism	0	2	2	41	0.793067	0.896381	-	gene-LUX28_RS20005(LUX28_RS20005),gene-LUX28_RS13785(LUX28_RS13785)	http://www.kegg.jp/kegg-bin/show_pathway?map00270/K17462%09%23FFFFFF,green/K00826%09%23FFFFFF,green/
ko00770	Pantothenate and CoA biosynthesis	Metabolism	Metabolism of cofactors and vitamins	0	1	1	24	0.825448	0.896381	-	gene-LUX28_RS20005(LUX28_RS20005)	http://www.kegg.jp/kegg-bin/show_pathway?map00770/K00826%09%23FFFFFF,green/
ko00680	Methane metabolism	Metabolism	Energy metabolism	1	0	1	24	0.825448	0.896381	gene-LUX28_RS15160(LUX28_RS15160)	-	http://www.kegg.jp/kegg-bin/show_pathway?map00680/K01895%09%23FFFFFF,red/
ko00790	Folate biosynthesis	Metabolism	Metabolism of cofactors and vitamins	0	1	1	24	0.825448	0.896381	-	gene-LUX28_RS07235(LUX28_RS07235)	http://www.kegg.jp/kegg-bin/show_pathway?map00790/K01737%09%23FFFFFF,green/
ko00550	Peptidoglycan biosynthesis	Metabolism	Glycan biosynthesis and metabolism	1	0	1	25	0.837821	0.896381	gene-LUX28_RS19150(LUX28_RS19150)	-	http://www.kegg.jp/kegg-bin/show_pathway?map00550/K00790%09%23FFFFFF,red/
ko00970	Aminoacyl-tRNA biosynthesis	Genetic Information Processing	Translation	1	0	1	26	0.849327	0.896381	gene-LUX28_RS08260(LUX28_RS08260)	-	http://www.kegg.jp/kegg-bin/show_pathway?map00970/K00604%09%23FFFFFF,red/
ko00720	Carbon fixation pathways in prokaryotes	Metabolism	Energy metabolism	1	0	1	28	0.869973	0.896381	gene-LUX28_RS15160(LUX28_RS15160)	-	http://www.kegg.jp/kegg-bin/show_pathway?map00720/K01895%09%23FFFFFF,red/
ko02020	Two-component system	Environmental Information Processing	Signal transduction	5	1	6	123	0.876559	0.896381	gene-LUX28_RS14890(LUX28_RS14890),gene-LUX28_RS17240(LUX28_RS17240),gene-LUX28_RS17235(LUX28_RS17235),gene-LUX28_RS14885(LUX28_RS14885),gene-LUX28_RS17915(LUX28_RS17915)	gene-LUX28_RS18480(LUX28_RS18480)	http://www.kegg.jp/kegg-bin/show_pathway?map02020/K05338%09%23FFFFFF,red/K03092%09%23FFFFFF,red/K11620%09%23FFFFFF,red/K11619%09%23FFFFFF,red/K02398%09%23FFFFFF,green/K05339%09%23FFFFFF,red/
ko02024	Quorum sensing	Cellular Processes	Cellular community - prokaryotes	1	2	3	70	0.880083	0.896381	gene-LUX28_RS06590(LUX28_RS06590)	gene-LUX28_RS09085(LUX28_RS09085),gene-LUX28_RS09840(LUX28_RS09840)	http://www.kegg.jp/kegg-bin/show_pathway?map02024/K06359%09%23FFFFFF,red/K03666%09%23FFFFFF,green/K11216%09%23FFFFFF,green/
ko03010	Ribosome	Genetic Information Processing	Translation	1	0	1	59	0.987196	0.987196	gene-LUX28_RS08415(LUX28_RS08415)	-	http://www.kegg.jp/kegg-bin/show_pathway?map03010/K02884%09%23FFFFFF,red/
