# Supplementary material for: Transcriptomic and metabolomic analysis reveals the influence of carbohydrates on lignin degradation mediated by Bacillus amyloliquefaciens
Source: Front Microbiol. 2024 Jan 25;15:1224855. doi: 10.3389/fmicb.2024.1224855 (PMC10850570; doi:10.3389/fmicb.2024.1224855)
Supplement: Supplementary file 1 [file Data_Sheet_1.zip › Table S7.xlsx]

## Sheet: Sheet1
Table S7 GO enrichment result of DEGs between group A and C.
Category	GO.ID	Term	Up	Down	DEG	Total	Pvalue	FDR	Up_Gene	Down_Gene
BP	GO:0006040	amino sugar metabolic process	4	1	5	8	0.000101735	0.0732494	gene-LUX28_RS00305(LUX28_RS00305),gene-LUX28_RS01135(LUX28_RS01135),gene-LUX28_RS18255(LUX28_RS18255),gene-LUX28_RS19150(LUX28_RS19150)	gene-LUX28_RS03795(LUX28_RS03795)
CC	GO:0031160	spore wall	8	1	9	30	0.000137652	0.00825912	gene-LUX28_RS05025(LUX28_RS05025),gene-LUX28_RS06220(LUX28_RS06220),gene-LUX28_RS06225(LUX28_RS06225),gene-LUX28_RS06230(LUX28_RS06230),gene-LUX28_RS06240(LUX28_RS06240),gene-LUX28_RS08915(LUX28_RS08915),gene-LUX28_RS14335(LUX28_RS14335),gene-LUX28_RS20960(LUX28_RS20960)	gene-LUX28_RS07265(LUX28_RS07265)
CC	GO:0005618	cell wall	10	2	12	57	0.000436347	0.00872694	gene-LUX28_RS00585(LUX28_RS00585),gene-LUX28_RS05025(LUX28_RS05025),gene-LUX28_RS06220(LUX28_RS06220),gene-LUX28_RS06225(LUX28_RS06225),gene-LUX28_RS06230(LUX28_RS06230),gene-LUX28_RS06240(LUX28_RS06240),gene-LUX28_RS08915(LUX28_RS08915),gene-LUX28_RS14335(LUX28_RS14335),gene-LUX28_RS18160(LUX28_RS18160),gene-LUX28_RS20960(LUX28_RS20960)	gene-LUX28_RS07265(LUX28_RS07265),gene-LUX28_RS18760(LUX28_RS18760)
CC	GO:0030312	external encapsulating structure	10	2	12	57	0.000436347	0.00872694	gene-LUX28_RS00585(LUX28_RS00585),gene-LUX28_RS05025(LUX28_RS05025),gene-LUX28_RS06220(LUX28_RS06220),gene-LUX28_RS06225(LUX28_RS06225),gene-LUX28_RS06230(LUX28_RS06230),gene-LUX28_RS06240(LUX28_RS06240),gene-LUX28_RS08915(LUX28_RS08915),gene-LUX28_RS14335(LUX28_RS14335),gene-LUX28_RS18160(LUX28_RS18160),gene-LUX28_RS20960(LUX28_RS20960)	gene-LUX28_RS07265(LUX28_RS07265),gene-LUX28_RS18760(LUX28_RS18760)
BP	GO:0046164	alcohol catabolic process	5	1	6	16	0.000674142	0.0902336	gene-LUX28_RS04420(LUX28_RS04420),gene-LUX28_RS04425(LUX28_RS04425),gene-LUX28_RS04430(LUX28_RS04430),gene-LUX28_RS04435(LUX28_RS04435),gene-LUX28_RS05085(LUX28_RS05085)	gene-LUX28_RS07760(LUX28_RS07760)
BP	GO:1901616	organic hydroxy compound catabolic process	5	1	6	16	0.000674142	0.0902336	gene-LUX28_RS04420(LUX28_RS04420),gene-LUX28_RS04425(LUX28_RS04425),gene-LUX28_RS04430(LUX28_RS04430),gene-LUX28_RS04435(LUX28_RS04435),gene-LUX28_RS05085(LUX28_RS05085)	gene-LUX28_RS07760(LUX28_RS07760)
BP	GO:0006768	biotin metabolic process	0	4	4	7	0.000877271	0.0902336	-	gene-LUX28_RS09610(LUX28_RS09610),gene-LUX28_RS09615(LUX28_RS09615),gene-LUX28_RS09620(LUX28_RS09620),gene-LUX28_RS09630(LUX28_RS09630)
BP	GO:0009102	biotin biosynthetic process	0	4	4	7	0.000877271	0.0902336	-	gene-LUX28_RS09610(LUX28_RS09610),gene-LUX28_RS09615(LUX28_RS09615),gene-LUX28_RS09620(LUX28_RS09620),gene-LUX28_RS09630(LUX28_RS09630)
BP	GO:0042182	ketone catabolic process	4	0	4	7	0.000877271	0.0902336	gene-LUX28_RS04420(LUX28_RS04420),gene-LUX28_RS04425(LUX28_RS04425),gene-LUX28_RS04430(LUX28_RS04430),gene-LUX28_RS04435(LUX28_RS04435)	-
BP	GO:0045150	acetoin catabolic process	4	0	4	7	0.000877271	0.0902336	gene-LUX28_RS04420(LUX28_RS04420),gene-LUX28_RS04425(LUX28_RS04425),gene-LUX28_RS04430(LUX28_RS04430),gene-LUX28_RS04435(LUX28_RS04435)	-
BP	GO:0016226	iron-sulfur cluster assembly	3	0	3	4	0.00154557	0.123646	gene-LUX28_RS16970(LUX28_RS16970),gene-LUX28_RS16975(LUX28_RS16975),gene-LUX28_RS16985(LUX28_RS16985)	-
BP	GO:0031163	metallo-sulfur cluster assembly	3	0	3	4	0.00154557	0.123646	gene-LUX28_RS16970(LUX28_RS16970),gene-LUX28_RS16975(LUX28_RS16975),gene-LUX28_RS16985(LUX28_RS16985)	-
BP	GO:0051186	cofactor metabolic process	17	5	22	155	0.00189127	0.136171	gene-LUX28_RS04435(LUX28_RS04435),gene-LUX28_RS04805(LUX28_RS04805),gene-LUX28_RS04845(LUX28_RS04845),gene-LUX28_RS06180(LUX28_RS06180),gene-LUX28_RS06185(LUX28_RS06185),gene-LUX28_RS06205(LUX28_RS06205),gene-LUX28_RS07705(LUX28_RS07705),gene-LUX28_RS07715(LUX28_RS07715),gene-LUX28_RS07720(LUX28_RS07720),gene-LUX28_RS14340(LUX28_RS14340),gene-LUX28_RS14480(LUX28_RS14480),gene-LUX28_RS14485(LUX28_…	gene-LUX28_RS03745(LUX28_RS03745),gene-LUX28_RS09610(LUX28_RS09610),gene-LUX28_RS09615(LUX28_RS09615),gene-LUX28_RS09620(LUX28_RS09620),gene-LUX28_RS09630(LUX28_RS09630)
BP	GO:0051188	cofactor biosynthetic process	15	5	20	138	0.00237853	0.155686	gene-LUX28_RS04435(LUX28_RS04435),gene-LUX28_RS04805(LUX28_RS04805),gene-LUX28_RS06180(LUX28_RS06180),gene-LUX28_RS06185(LUX28_RS06185),gene-LUX28_RS06205(LUX28_RS06205),gene-LUX28_RS07705(LUX28_RS07705),gene-LUX28_RS07715(LUX28_RS07715),gene-LUX28_RS07720(LUX28_RS07720),gene-LUX28_RS14340(LUX28_RS14340),gene-LUX28_RS14480(LUX28_RS14480),gene-LUX28_RS14485(LUX28_RS14485),gene-LUX28_RS14490(LUX28_…	gene-LUX28_RS03745(LUX28_RS03745),gene-LUX28_RS09610(LUX28_RS09610),gene-LUX28_RS09615(LUX28_RS09615),gene-LUX28_RS09620(LUX28_RS09620),gene-LUX28_RS09630(LUX28_RS09630)
BP	GO:0006790	sulfur compound metabolic process	9	4	13	74	0.0026028	0.156168	gene-LUX28_RS04805(LUX28_RS04805),gene-LUX28_RS06180(LUX28_RS06180),gene-LUX28_RS06185(LUX28_RS06185),gene-LUX28_RS06205(LUX28_RS06205),gene-LUX28_RS15160(LUX28_RS15160),gene-LUX28_RS16970(LUX28_RS16970),gene-LUX28_RS16975(LUX28_RS16975),gene-LUX28_RS16980(LUX28_RS16980),gene-LUX28_RS16985(LUX28_RS16985)	gene-LUX28_RS09610(LUX28_RS09610),gene-LUX28_RS09615(LUX28_RS09615),gene-LUX28_RS09620(LUX28_RS09620),gene-LUX28_RS09630(LUX28_RS09630)
BP	GO:0045149	acetoin metabolic process	4	0	4	10	0.00440199	0.19523	gene-LUX28_RS04420(LUX28_RS04420),gene-LUX28_RS04425(LUX28_RS04425),gene-LUX28_RS04430(LUX28_RS04430),gene-LUX28_RS04435(LUX28_RS04435)	-
MF	GO:0004742	dihydrolipoyllysine-residue acetyltransferase activity	2	0	2	2	0.00458288	0.299365	gene-LUX28_RS04430(LUX28_RS04430),gene-LUX28_RS07715(LUX28_RS07715)	-
MF	GO:0008448	N-acetylglucosamine-6-phosphate deacetylase activity	1	1	2	2	0.00458288	0.299365	gene-LUX28_RS18255(LUX28_RS18255)	gene-LUX28_RS03795(LUX28_RS03795)
MF	GO:0016418	S-acetyltransferase activity	2	0	2	2	0.00458288	0.299365	gene-LUX28_RS04430(LUX28_RS04430),gene-LUX28_RS07715(LUX28_RS07715)	-
MF	GO:0030523	dihydrolipoamide S-acyltransferase activity	2	0	2	2	0.00458288	0.299365	gene-LUX28_RS04430(LUX28_RS04430),gene-LUX28_RS07715(LUX28_RS07715)	-
BP	GO:0042364	water-soluble vitamin biosynthetic process	5	5	10	53	0.00477772	0.19523	gene-LUX28_RS04805(LUX28_RS04805),gene-LUX28_RS06180(LUX28_RS06180),gene-LUX28_RS06185(LUX28_RS06185),gene-LUX28_RS06205(LUX28_RS06205),gene-LUX28_RS18010(LUX28_RS18010)	gene-LUX28_RS03745(LUX28_RS03745),gene-LUX28_RS09610(LUX28_RS09610),gene-LUX28_RS09615(LUX28_RS09615),gene-LUX28_RS09620(LUX28_RS09620),gene-LUX28_RS09630(LUX28_RS09630)
BP	GO:0009110	vitamin biosynthetic process	5	5	10	54	0.00549316	0.19523	gene-LUX28_RS04805(LUX28_RS04805),gene-LUX28_RS06180(LUX28_RS06180),gene-LUX28_RS06185(LUX28_RS06185),gene-LUX28_RS06205(LUX28_RS06205),gene-LUX28_RS18010(LUX28_RS18010)	gene-LUX28_RS03745(LUX28_RS03745),gene-LUX28_RS09610(LUX28_RS09610),gene-LUX28_RS09615(LUX28_RS09615),gene-LUX28_RS09620(LUX28_RS09620),gene-LUX28_RS09630(LUX28_RS09630)
BP	GO:0048869	cellular developmental process	22	6	28	232	0.00549785	0.19523	gene-LUX28_RS00280(LUX28_RS00280),gene-LUX28_RS00305(LUX28_RS00305),gene-LUX28_RS05015(LUX28_RS05015),gene-LUX28_RS05025(LUX28_RS05025),gene-LUX28_RS05575(LUX28_RS05575),gene-LUX28_RS05750(LUX28_RS05750),gene-LUX28_RS05760(LUX28_RS05760),gene-LUX28_RS06220(LUX28_RS06220),gene-LUX28_RS06225(LUX28_RS06225),gene-LUX28_RS06230(LUX28_RS06230),gene-LUX28_RS06235(LUX28_RS06235),gene-LUX28_RS06240(LUX28_…	gene-LUX28_RS07265(LUX28_RS07265),gene-LUX28_RS09395(LUX28_RS09395),gene-LUX28_RS12255(LUX28_RS12255),gene-LUX28_RS12285(LUX28_RS12285),gene-LUX28_RS12295(LUX28_RS12295),gene-LUX28_RS18020(LUX28_RS18020)
BP	GO:0006046	N-acetylglucosamine catabolic process	1	1	2	2	0.0055401	0.19523	gene-LUX28_RS18255(LUX28_RS18255)	gene-LUX28_RS03795(LUX28_RS03795)
BP	GO:0006047	UDP-N-acetylglucosamine metabolic process	2	0	2	2	0.0055401	0.19523	gene-LUX28_RS00305(LUX28_RS00305),gene-LUX28_RS01135(LUX28_RS01135)	-
BP	GO:0006089	lactate metabolic process	2	0	2	2	0.0055401	0.19523	gene-LUX28_RS17890(LUX28_RS17890),gene-LUX28_RS17895(LUX28_RS17895)	-
BP	GO:1901072	glucosamine-containing compound catabolic process	1	1	2	2	0.0055401	0.19523	gene-LUX28_RS18255(LUX28_RS18255)	gene-LUX28_RS03795(LUX28_RS03795)
BP	GO:0019725	cellular homeostasis	6	1	7	31	0.00645435	0.19523	gene-LUX28_RS04435(LUX28_RS04435),gene-LUX28_RS07720(LUX28_RS07720),gene-LUX28_RS16975(LUX28_RS16975),gene-LUX28_RS17160(LUX28_RS17160),gene-LUX28_RS20645(LUX28_RS20645),gene-LUX28_RS20650(LUX28_RS20650)	gene-LUX28_RS01445(LUX28_RS01445)
BP	GO:1902652	secondary alcohol metabolic process	4	0	4	11	0.00651918	0.19523	gene-LUX28_RS04420(LUX28_RS04420),gene-LUX28_RS04425(LUX28_RS04425),gene-LUX28_RS04430(LUX28_RS04430),gene-LUX28_RS04435(LUX28_RS04435)	-
BP	GO:0006767	water-soluble vitamin metabolic process	5	5	10	56	0.00717415	0.19523	gene-LUX28_RS04805(LUX28_RS04805),gene-LUX28_RS06180(LUX28_RS06180),gene-LUX28_RS06185(LUX28_RS06185),gene-LUX28_RS06205(LUX28_RS06205),gene-LUX28_RS18010(LUX28_RS18010)	gene-LUX28_RS03745(LUX28_RS03745),gene-LUX28_RS09610(LUX28_RS09610),gene-LUX28_RS09615(LUX28_RS09615),gene-LUX28_RS09620(LUX28_RS09620),gene-LUX28_RS09630(LUX28_RS09630)
BP	GO:0030154	cell differentiation	21	6	27	227	0.00784099	0.19523	gene-LUX28_RS00280(LUX28_RS00280),gene-LUX28_RS05015(LUX28_RS05015),gene-LUX28_RS05025(LUX28_RS05025),gene-LUX28_RS05575(LUX28_RS05575),gene-LUX28_RS05750(LUX28_RS05750),gene-LUX28_RS05760(LUX28_RS05760),gene-LUX28_RS06220(LUX28_RS06220),gene-LUX28_RS06225(LUX28_RS06225),gene-LUX28_RS06230(LUX28_RS06230),gene-LUX28_RS06235(LUX28_RS06235),gene-LUX28_RS06240(LUX28_RS06240),gene-LUX28_RS06260(LUX28_…	gene-LUX28_RS07265(LUX28_RS07265),gene-LUX28_RS09395(LUX28_RS09395),gene-LUX28_RS12255(LUX28_RS12255),gene-LUX28_RS12285(LUX28_RS12285),gene-LUX28_RS12295(LUX28_RS12295),gene-LUX28_RS18020(LUX28_RS18020)
BP	GO:0030435	sporulation resulting in formation of a cellular spore	21	6	27	227	0.00784099	0.19523	gene-LUX28_RS00280(LUX28_RS00280),gene-LUX28_RS05015(LUX28_RS05015),gene-LUX28_RS05025(LUX28_RS05025),gene-LUX28_RS05575(LUX28_RS05575),gene-LUX28_RS05750(LUX28_RS05750),gene-LUX28_RS05760(LUX28_RS05760),gene-LUX28_RS06220(LUX28_RS06220),gene-LUX28_RS06225(LUX28_RS06225),gene-LUX28_RS06230(LUX28_RS06230),gene-LUX28_RS06235(LUX28_RS06235),gene-LUX28_RS06240(LUX28_RS06240),gene-LUX28_RS06260(LUX28_…	gene-LUX28_RS07265(LUX28_RS07265),gene-LUX28_RS09395(LUX28_RS09395),gene-LUX28_RS12255(LUX28_RS12255),gene-LUX28_RS12285(LUX28_RS12285),gene-LUX28_RS12295(LUX28_RS12295),gene-LUX28_RS18020(LUX28_RS18020)
BP	GO:0048646	anatomical structure formation involved in morphogenesis	21	6	27	227	0.00784099	0.19523	gene-LUX28_RS00280(LUX28_RS00280),gene-LUX28_RS05015(LUX28_RS05015),gene-LUX28_RS05025(LUX28_RS05025),gene-LUX28_RS05575(LUX28_RS05575),gene-LUX28_RS05750(LUX28_RS05750),gene-LUX28_RS05760(LUX28_RS05760),gene-LUX28_RS06220(LUX28_RS06220),gene-LUX28_RS06225(LUX28_RS06225),gene-LUX28_RS06230(LUX28_RS06230),gene-LUX28_RS06235(LUX28_RS06235),gene-LUX28_RS06240(LUX28_RS06240),gene-LUX28_RS06260(LUX28_…	gene-LUX28_RS07265(LUX28_RS07265),gene-LUX28_RS09395(LUX28_RS09395),gene-LUX28_RS12255(LUX28_RS12255),gene-LUX28_RS12285(LUX28_RS12285),gene-LUX28_RS12295(LUX28_RS12295),gene-LUX28_RS18020(LUX28_RS18020)
BP	GO:1901615	organic hydroxy compound metabolic process	7	1	8	40	0.00792621	0.19523	gene-LUX28_RS04420(LUX28_RS04420),gene-LUX28_RS04425(LUX28_RS04425),gene-LUX28_RS04430(LUX28_RS04430),gene-LUX28_RS04435(LUX28_RS04435),gene-LUX28_RS05085(LUX28_RS05085),gene-LUX28_RS17890(LUX28_RS17890),gene-LUX28_RS17895(LUX28_RS17895)	gene-LUX28_RS07760(LUX28_RS07760)
BP	GO:0006766	vitamin metabolic process	5	5	10	57	0.00815185	0.19523	gene-LUX28_RS04805(LUX28_RS04805),gene-LUX28_RS06180(LUX28_RS06180),gene-LUX28_RS06185(LUX28_RS06185),gene-LUX28_RS06205(LUX28_RS06205),gene-LUX28_RS18010(LUX28_RS18010)	gene-LUX28_RS03745(LUX28_RS03745),gene-LUX28_RS09610(LUX28_RS09610),gene-LUX28_RS09615(LUX28_RS09615),gene-LUX28_RS09620(LUX28_RS09620),gene-LUX28_RS09630(LUX28_RS09630)
BP	GO:1901361	organic cyclic compound catabolic process	7	4	11	66	0.00831872	0.19523	gene-LUX28_RS01310(LUX28_RS01310),gene-LUX28_RS04435(LUX28_RS04435),gene-LUX28_RS07705(LUX28_RS07705),gene-LUX28_RS07715(LUX28_RS07715),gene-LUX28_RS07720(LUX28_RS07720),gene-LUX28_RS08880(LUX28_RS08880),gene-LUX28_RS13320(LUX28_RS13320)	gene-LUX28_RS01715(LUX28_RS01715),gene-LUX28_RS01720(LUX28_RS01720),gene-LUX28_RS03795(LUX28_RS03795),gene-LUX28_RS12835(LUX28_RS12835)
BP	GO:0006352	DNA-templated transcription, initiation	4	1	5	18	0.00840575	0.19523	gene-LUX28_RS01110(LUX28_RS01110),gene-LUX28_RS03625(LUX28_RS03625),gene-LUX28_RS07975(LUX28_RS07975),gene-LUX28_RS17915(LUX28_RS17915)	gene-LUX28_RS12285(LUX28_RS12285)
BP	GO:2000142	regulation of DNA-templated transcription, initiation	4	1	5	18	0.00840575	0.19523	gene-LUX28_RS01110(LUX28_RS01110),gene-LUX28_RS03625(LUX28_RS03625),gene-LUX28_RS07975(LUX28_RS07975),gene-LUX28_RS17915(LUX28_RS17915)	gene-LUX28_RS12285(LUX28_RS12285)
MF	GO:0050660	flavin adenine dinucleotide binding	5	2	7	36	0.00905682	0.299365	gene-LUX28_RS01310(LUX28_RS01310),gene-LUX28_RS04435(LUX28_RS04435),gene-LUX28_RS06185(LUX28_RS06185),gene-LUX28_RS07720(LUX28_RS07720),gene-LUX28_RS20650(LUX28_RS20650)	gene-LUX28_RS01715(LUX28_RS01715),gene-LUX28_RS02785(LUX28_RS02785)
BP	GO:0009229	thiamine diphosphate biosynthetic process	4	0	4	12	0.00921722	0.201103	gene-LUX28_RS04805(LUX28_RS04805),gene-LUX28_RS06180(LUX28_RS06180),gene-LUX28_RS06185(LUX28_RS06185),gene-LUX28_RS06205(LUX28_RS06205)	-
BP	GO:0042357	thiamine diphosphate metabolic process	4	0	4	12	0.00921722	0.201103	gene-LUX28_RS04805(LUX28_RS04805),gene-LUX28_RS06180(LUX28_RS06180),gene-LUX28_RS06185(LUX28_RS06185),gene-LUX28_RS06205(LUX28_RS06205)	-
BP	GO:0043254	regulation of protein-containing complex assembly	4	1	5	19	0.0107326	0.227279	gene-LUX28_RS01110(LUX28_RS01110),gene-LUX28_RS03625(LUX28_RS03625),gene-LUX28_RS07975(LUX28_RS07975),gene-LUX28_RS17915(LUX28_RS17915)	gene-LUX28_RS12285(LUX28_RS12285)
BP	GO:0043934	sporulation	21	6	27	233	0.011093	0.2282	gene-LUX28_RS00280(LUX28_RS00280),gene-LUX28_RS05015(LUX28_RS05015),gene-LUX28_RS05025(LUX28_RS05025),gene-LUX28_RS05575(LUX28_RS05575),gene-LUX28_RS05750(LUX28_RS05750),gene-LUX28_RS05760(LUX28_RS05760),gene-LUX28_RS06220(LUX28_RS06220),gene-LUX28_RS06225(LUX28_RS06225),gene-LUX28_RS06230(LUX28_RS06230),gene-LUX28_RS06235(LUX28_RS06235),gene-LUX28_RS06240(LUX28_RS06240),gene-LUX28_RS06260(LUX28_…	gene-LUX28_RS07265(LUX28_RS07265),gene-LUX28_RS09395(LUX28_RS09395),gene-LUX28_RS12255(LUX28_RS12255),gene-LUX28_RS12285(LUX28_RS12285),gene-LUX28_RS12295(LUX28_RS12295),gene-LUX28_RS18020(LUX28_RS18020)
BP	GO:0009228	thiamine biosynthetic process	4	0	4	13	0.0125511	0.242196	gene-LUX28_RS04805(LUX28_RS04805),gene-LUX28_RS06180(LUX28_RS06180),gene-LUX28_RS06185(LUX28_RS06185),gene-LUX28_RS06205(LUX28_RS06205)	-
BP	GO:0042724	thiamine-containing compound biosynthetic process	4	0	4	13	0.0125511	0.242196	gene-LUX28_RS04805(LUX28_RS04805),gene-LUX28_RS06180(LUX28_RS06180),gene-LUX28_RS06185(LUX28_RS06185),gene-LUX28_RS06205(LUX28_RS06205)	-
BP	GO:1901575	organic substance catabolic process	16	6	22	181	0.0127826	0.242196	gene-LUX28_RS01310(LUX28_RS01310),gene-LUX28_RS04420(LUX28_RS04420),gene-LUX28_RS04425(LUX28_RS04425),gene-LUX28_RS04430(LUX28_RS04430),gene-LUX28_RS04435(LUX28_RS04435),gene-LUX28_RS05085(LUX28_RS05085),gene-LUX28_RS06895(LUX28_RS06895),gene-LUX28_RS07705(LUX28_RS07705),gene-LUX28_RS07715(LUX28_RS07715),gene-LUX28_RS07720(LUX28_RS07720),gene-LUX28_RS08880(LUX28_RS08880),gene-LUX28_RS12700(LUX28_…	gene-LUX28_RS01715(LUX28_RS01715),gene-LUX28_RS01720(LUX28_RS01720),gene-LUX28_RS03795(LUX28_RS03795),gene-LUX28_RS07275(LUX28_RS07275),gene-LUX28_RS07760(LUX28_RS07760),gene-LUX28_RS12835(LUX28_RS12835)
MF	GO:0004148	dihydrolipoyl dehydrogenase activity	2	0	2	3	0.0131341	0.299365	gene-LUX28_RS04435(LUX28_RS04435),gene-LUX28_RS07720(LUX28_RS07720)	-
MF	GO:0015926	glucosidase activity	2	1	3	8	0.013339	0.299365	gene-LUX28_RS10165(LUX28_RS10165),gene-LUX28_RS20080(LUX28_RS20080)	gene-LUX28_RS01545(LUX28_RS01545)
BP	GO:0009064	glutamine family amino acid metabolic process	6	3	9	53	0.0146708	0.263863	gene-LUX28_RS01135(LUX28_RS01135),gene-LUX28_RS05955(LUX28_RS05955),gene-LUX28_RS09790(LUX28_RS09790),gene-LUX28_RS15100(LUX28_RS15100),gene-LUX28_RS15105(LUX28_RS15105),gene-LUX28_RS19350(LUX28_RS19350)	gene-LUX28_RS01715(LUX28_RS01715),gene-LUX28_RS01720(LUX28_RS01720),gene-LUX28_RS03765(LUX28_RS03765)
MF	GO:0004553	hydrolase activity, hydrolyzing O-glycosyl compounds	5	1	6	31	0.0157959	0.299365	gene-LUX28_RS01635(LUX28_RS01635),gene-LUX28_RS10165(LUX28_RS10165),gene-LUX28_RS14805(LUX28_RS14805),gene-LUX28_RS16965(LUX28_RS16965),gene-LUX28_RS20080(LUX28_RS20080)	gene-LUX28_RS01545(LUX28_RS01545)
BP	GO:0006044	N-acetylglucosamine metabolic process	1	1	2	3	0.0158025	0.263863	gene-LUX28_RS18255(LUX28_RS18255)	gene-LUX28_RS03795(LUX28_RS03795)
BP	GO:0046349	amino sugar biosynthetic process	2	0	2	3	0.0158025	0.263863	gene-LUX28_RS00305(LUX28_RS00305),gene-LUX28_RS19150(LUX28_RS19150)	-
BP	GO:1901071	glucosamine-containing compound metabolic process	1	1	2	3	0.0158025	0.263863	gene-LUX28_RS18255(LUX28_RS18255)	gene-LUX28_RS03795(LUX28_RS03795)
BP	GO:0006772	thiamine metabolic process	4	0	4	14	0.0165677	0.263863	gene-LUX28_RS04805(LUX28_RS04805),gene-LUX28_RS06180(LUX28_RS06180),gene-LUX28_RS06185(LUX28_RS06185),gene-LUX28_RS06205(LUX28_RS06205)	-
BP	GO:0042723	thiamine-containing compound metabolic process	4	0	4	14	0.0165677	0.263863	gene-LUX28_RS04805(LUX28_RS04805),gene-LUX28_RS06180(LUX28_RS06180),gene-LUX28_RS06185(LUX28_RS06185),gene-LUX28_RS06205(LUX28_RS06205)	-
BP	GO:0045454	cell redox homeostasis	4	1	5	21	0.0166305	0.263863	gene-LUX28_RS04435(LUX28_RS04435),gene-LUX28_RS07720(LUX28_RS07720),gene-LUX28_RS20645(LUX28_RS20645),gene-LUX28_RS20650(LUX28_RS20650)	gene-LUX28_RS01445(LUX28_RS01445)
BP	GO:0022607	cellular component assembly	9	1	10	64	0.0181435	0.263863	gene-LUX28_RS01110(LUX28_RS01110),gene-LUX28_RS03625(LUX28_RS03625),gene-LUX28_RS07975(LUX28_RS07975),gene-LUX28_RS08695(LUX28_RS08695),gene-LUX28_RS14440(LUX28_RS14440),gene-LUX28_RS16970(LUX28_RS16970),gene-LUX28_RS16975(LUX28_RS16975),gene-LUX28_RS16985(LUX28_RS16985),gene-LUX28_RS17915(LUX28_RS17915)	gene-LUX28_RS12285(LUX28_RS12285)
BP	GO:0046700	heterocycle catabolic process	6	4	10	64	0.0181435	0.263863	gene-LUX28_RS04435(LUX28_RS04435),gene-LUX28_RS07705(LUX28_RS07705),gene-LUX28_RS07715(LUX28_RS07715),gene-LUX28_RS07720(LUX28_RS07720),gene-LUX28_RS08880(LUX28_RS08880),gene-LUX28_RS13320(LUX28_RS13320)	gene-LUX28_RS01715(LUX28_RS01715),gene-LUX28_RS01720(LUX28_RS01720),gene-LUX28_RS03795(LUX28_RS03795),gene-LUX28_RS12835(LUX28_RS12835)
BP	GO:0042592	homeostatic process	6	2	8	46	0.0183225	0.263863	gene-LUX28_RS04435(LUX28_RS04435),gene-LUX28_RS07720(LUX28_RS07720),gene-LUX28_RS16975(LUX28_RS16975),gene-LUX28_RS17160(LUX28_RS17160),gene-LUX28_RS20645(LUX28_RS20645),gene-LUX28_RS20650(LUX28_RS20650)	gene-LUX28_RS01040(LUX28_RS01040),gene-LUX28_RS01445(LUX28_RS01445)
BP	GO:0009653	anatomical structure morphogenesis	23	6	29	265	0.0183238	0.263863	gene-LUX28_RS00280(LUX28_RS00280),gene-LUX28_RS00305(LUX28_RS00305),gene-LUX28_RS05015(LUX28_RS05015),gene-LUX28_RS05025(LUX28_RS05025),gene-LUX28_RS05575(LUX28_RS05575),gene-LUX28_RS05750(LUX28_RS05750),gene-LUX28_RS05760(LUX28_RS05760),gene-LUX28_RS06220(LUX28_RS06220),gene-LUX28_RS06225(LUX28_RS06225),gene-LUX28_RS06230(LUX28_RS06230),gene-LUX28_RS06235(LUX28_RS06235),gene-LUX28_RS06240(LUX28_…	gene-LUX28_RS07265(LUX28_RS07265),gene-LUX28_RS09395(LUX28_RS09395),gene-LUX28_RS12255(LUX28_RS12255),gene-LUX28_RS12285(LUX28_RS12285),gene-LUX28_RS12295(LUX28_RS12295),gene-LUX28_RS18020(LUX28_RS18020)
BP	GO:0048856	anatomical structure development	23	6	29	265	0.0183238	0.263863	gene-LUX28_RS00280(LUX28_RS00280),gene-LUX28_RS00305(LUX28_RS00305),gene-LUX28_RS05015(LUX28_RS05015),gene-LUX28_RS05025(LUX28_RS05025),gene-LUX28_RS05575(LUX28_RS05575),gene-LUX28_RS05750(LUX28_RS05750),gene-LUX28_RS05760(LUX28_RS05760),gene-LUX28_RS06220(LUX28_RS06220),gene-LUX28_RS06225(LUX28_RS06225),gene-LUX28_RS06230(LUX28_RS06230),gene-LUX28_RS06235(LUX28_RS06235),gene-LUX28_RS06240(LUX28_…	gene-LUX28_RS07265(LUX28_RS07265),gene-LUX28_RS09395(LUX28_RS09395),gene-LUX28_RS12255(LUX28_RS12255),gene-LUX28_RS12285(LUX28_RS12285),gene-LUX28_RS12295(LUX28_RS12295),gene-LUX28_RS18020(LUX28_RS18020)
MF	GO:0016798	hydrolase activity, acting on glycosyl bonds	5	2	7	41	0.0183392	0.299365	gene-LUX28_RS01635(LUX28_RS01635),gene-LUX28_RS10165(LUX28_RS10165),gene-LUX28_RS14805(LUX28_RS14805),gene-LUX28_RS16965(LUX28_RS16965),gene-LUX28_RS20080(LUX28_RS20080)	gene-LUX28_RS01545(LUX28_RS01545),gene-LUX28_RS07275(LUX28_RS07275)
BP	GO:0044087	regulation of cellular component biogenesis	4	1	5	22	0.0202554	0.285958	gene-LUX28_RS01110(LUX28_RS01110),gene-LUX28_RS03625(LUX28_RS03625),gene-LUX28_RS07975(LUX28_RS07975),gene-LUX28_RS17915(LUX28_RS17915)	gene-LUX28_RS12285(LUX28_RS12285)
BP	GO:0044282	small molecule catabolic process	9	3	12	85	0.0215779	0.298771	gene-LUX28_RS01310(LUX28_RS01310),gene-LUX28_RS04420(LUX28_RS04420),gene-LUX28_RS04425(LUX28_RS04425),gene-LUX28_RS04430(LUX28_RS04430),gene-LUX28_RS04435(LUX28_RS04435),gene-LUX28_RS05085(LUX28_RS05085),gene-LUX28_RS12700(LUX28_RS12700),gene-LUX28_RS13320(LUX28_RS13320),gene-LUX28_RS18255(LUX28_RS18255)	gene-LUX28_RS01715(LUX28_RS01715),gene-LUX28_RS01720(LUX28_RS01720),gene-LUX28_RS07760(LUX28_RS07760)
MF	GO:0004497	monooxygenase activity	2	2	4	17	0.0242334	0.299365	gene-LUX28_RS01310(LUX28_RS01310),gene-LUX28_RS05485(LUX28_RS05485)	gene-LUX28_RS02785(LUX28_RS02785),gene-LUX28_RS09610(LUX28_RS09610)
MF	GO:0008982	protein-N(PI)-phosphohistidine-sugar phosphotransferase activity	2	2	4	17	0.0242334	0.299365	gene-LUX28_RS04225(LUX28_RS04225),gene-LUX28_RS20065(LUX28_RS20065)	gene-LUX28_RS07330(LUX28_RS07330),gene-LUX28_RS07565(LUX28_RS07565)
MF	GO:0016987	sigma factor activity	3	1	4	17	0.0242334	0.299365	gene-LUX28_RS01110(LUX28_RS01110),gene-LUX28_RS03625(LUX28_RS03625),gene-LUX28_RS17915(LUX28_RS17915)	gene-LUX28_RS12285(LUX28_RS12285)
BP	GO:0006066	alcohol metabolic process	5	1	6	31	0.0242627	0.324824	gene-LUX28_RS04420(LUX28_RS04420),gene-LUX28_RS04425(LUX28_RS04425),gene-LUX28_RS04430(LUX28_RS04430),gene-LUX28_RS04435(LUX28_RS04435),gene-LUX28_RS05085(LUX28_RS05085)	gene-LUX28_RS07760(LUX28_RS07760)
BP	GO:0009401	phosphoenolpyruvate-dependent sugar phosphotransferase system	2	3	5	23	0.0243618	0.324824	gene-LUX28_RS04225(LUX28_RS04225),gene-LUX28_RS20065(LUX28_RS20065)	gene-LUX28_RS07330(LUX28_RS07330),gene-LUX28_RS07335(LUX28_RS07335),gene-LUX28_RS07565(LUX28_RS07565)
MF	GO:0008422	beta-glucosidase activity	2	0	2	4	0.0251007	0.299365	gene-LUX28_RS10165(LUX28_RS10165),gene-LUX28_RS20080(LUX28_RS20080)	-
MF	GO:0008706	6-phospho-beta-glucosidase activity	2	0	2	4	0.0251007	0.299365	gene-LUX28_RS10165(LUX28_RS10165),gene-LUX28_RS20080(LUX28_RS20080)	-
MF	GO:0015149	hexose transmembrane transporter activity	0	2	2	4	0.0251007	0.299365	-	gene-LUX28_RS07330(LUX28_RS07330),gene-LUX28_RS07565(LUX28_RS07565)
MF	GO:0103047	methyl beta-D-glucoside 6-phosphate glucohydrolase activity	2	0	2	4	0.0251007	0.299365	gene-LUX28_RS10165(LUX28_RS10165),gene-LUX28_RS20080(LUX28_RS20080)	-
BP	GO:0009056	catabolic process	17	6	23	205	0.02688	0.351884	gene-LUX28_RS01310(LUX28_RS01310),gene-LUX28_RS04420(LUX28_RS04420),gene-LUX28_RS04425(LUX28_RS04425),gene-LUX28_RS04430(LUX28_RS04430),gene-LUX28_RS04435(LUX28_RS04435),gene-LUX28_RS04845(LUX28_RS04845),gene-LUX28_RS05085(LUX28_RS05085),gene-LUX28_RS06895(LUX28_RS06895),gene-LUX28_RS07705(LUX28_RS07705),gene-LUX28_RS07715(LUX28_RS07715),gene-LUX28_RS07720(LUX28_RS07720),gene-LUX28_RS08880(LUX28_…	gene-LUX28_RS01715(LUX28_RS01715),gene-LUX28_RS01720(LUX28_RS01720),gene-LUX28_RS03795(LUX28_RS03795),gene-LUX28_RS07275(LUX28_RS07275),gene-LUX28_RS07760(LUX28_RS07760),gene-LUX28_RS12835(LUX28_RS12835)
BP	GO:0006562	proline catabolic process	0	2	2	4	0.0300594	0.366827	-	gene-LUX28_RS01715(LUX28_RS01715),gene-LUX28_RS01720(LUX28_RS01720)
BP	GO:0008645	hexose transmembrane transport	0	2	2	4	0.0300594	0.366827	-	gene-LUX28_RS07330(LUX28_RS07330),gene-LUX28_RS07565(LUX28_RS07565)
BP	GO:0010133	proline catabolic process to glutamate	0	2	2	4	0.0300594	0.366827	-	gene-LUX28_RS01715(LUX28_RS01715),gene-LUX28_RS01720(LUX28_RS01720)
BP	GO:0046348	amino sugar catabolic process	1	1	2	4	0.0300594	0.366827	gene-LUX28_RS18255(LUX28_RS18255)	gene-LUX28_RS03795(LUX28_RS03795)
BP	GO:0005975	carbohydrate metabolic process	14	5	19	164	0.0320605	0.378965	gene-LUX28_RS00305(LUX28_RS00305),gene-LUX28_RS01635(LUX28_RS01635),gene-LUX28_RS02205(LUX28_RS02205),gene-LUX28_RS04435(LUX28_RS04435),gene-LUX28_RS05085(LUX28_RS05085),gene-LUX28_RS07705(LUX28_RS07705),gene-LUX28_RS07715(LUX28_RS07715),gene-LUX28_RS07720(LUX28_RS07720),gene-LUX28_RS10165(LUX28_RS10165),gene-LUX28_RS14805(LUX28_RS14805),gene-LUX28_RS16965(LUX28_RS16965),gene-LUX28_RS17925(LUX28_…	gene-LUX28_RS01545(LUX28_RS01545),gene-LUX28_RS07275(LUX28_RS07275),gene-LUX28_RS07760(LUX28_RS07760),gene-LUX28_RS09840(LUX28_RS09840),gene-LUX28_RS19965(LUX28_RS19965)
BP	GO:0006782	protoporphyrinogen IX biosynthetic process	3	0	3	10	0.0331595	0.378965	gene-LUX28_RS14480(LUX28_RS14480),gene-LUX28_RS14485(LUX28_RS14485),gene-LUX28_RS14490(LUX28_RS14490)	-
BP	GO:0009225	nucleotide-sugar metabolic process	3	0	3	10	0.0331595	0.378965	gene-LUX28_RS00305(LUX28_RS00305),gene-LUX28_RS01135(LUX28_RS01135),gene-LUX28_RS19150(LUX28_RS19150)	-
BP	GO:0046501	protoporphyrinogen IX metabolic process	3	0	3	10	0.0331595	0.378965	gene-LUX28_RS14480(LUX28_RS14480),gene-LUX28_RS14485(LUX28_RS14485),gene-LUX28_RS14490(LUX28_RS14490)	-
MF	GO:0016638	oxidoreductase activity, acting on the CH-NH2 group of donors	3	0	3	11	0.0338058	0.299365	gene-LUX28_RS06185(LUX28_RS06185),gene-LUX28_RS09790(LUX28_RS09790),gene-LUX28_RS12700(LUX28_RS12700)	-
MF	GO:0016668	oxidoreductase activity, acting on a sulfur group of donors, NAD(P) as acceptor	3	0	3	11	0.0338058	0.299365	gene-LUX28_RS04435(LUX28_RS04435),gene-LUX28_RS07720(LUX28_RS07720),gene-LUX28_RS20650(LUX28_RS20650)	-
BP	GO:0044248	cellular catabolic process	15	4	19	165	0.0339002	0.381378	gene-LUX28_RS01310(LUX28_RS01310),gene-LUX28_RS04420(LUX28_RS04420),gene-LUX28_RS04425(LUX28_RS04425),gene-LUX28_RS04430(LUX28_RS04430),gene-LUX28_RS04435(LUX28_RS04435),gene-LUX28_RS04845(LUX28_RS04845),gene-LUX28_RS05085(LUX28_RS05085),gene-LUX28_RS06895(LUX28_RS06895),gene-LUX28_RS07705(LUX28_RS07705),gene-LUX28_RS07715(LUX28_RS07715),gene-LUX28_RS07720(LUX28_RS07720),gene-LUX28_RS08880(LUX28_…	gene-LUX28_RS01715(LUX28_RS01715),gene-LUX28_RS01720(LUX28_RS01720),gene-LUX28_RS03795(LUX28_RS03795),gene-LUX28_RS12835(LUX28_RS12835)
BP	GO:0032502	developmental process	23	6	29	281	0.0377705	0.394479	gene-LUX28_RS00280(LUX28_RS00280),gene-LUX28_RS00305(LUX28_RS00305),gene-LUX28_RS05015(LUX28_RS05015),gene-LUX28_RS05025(LUX28_RS05025),gene-LUX28_RS05575(LUX28_RS05575),gene-LUX28_RS05750(LUX28_RS05750),gene-LUX28_RS05760(LUX28_RS05760),gene-LUX28_RS06220(LUX28_RS06220),gene-LUX28_RS06225(LUX28_RS06225),gene-LUX28_RS06230(LUX28_RS06230),gene-LUX28_RS06235(LUX28_RS06235),gene-LUX28_RS06240(LUX28_…	gene-LUX28_RS07265(LUX28_RS07265),gene-LUX28_RS09395(LUX28_RS09395),gene-LUX28_RS12255(LUX28_RS12255),gene-LUX28_RS12285(LUX28_RS12285),gene-LUX28_RS12295(LUX28_RS12295),gene-LUX28_RS18020(LUX28_RS18020)
MF	GO:0016417	S-acyltransferase activity	2	0	2	5	0.0399854	0.299365	gene-LUX28_RS04430(LUX28_RS04430),gene-LUX28_RS07715(LUX28_RS07715)	-
MF	GO:0016639	oxidoreductase activity, acting on the CH-NH2 group of donors, NAD or NADP as acceptor	2	0	2	5	0.0399854	0.299365	gene-LUX28_RS09790(LUX28_RS09790),gene-LUX28_RS12700(LUX28_RS12700)	-
BP	GO:0006541	glutamine metabolic process	3	1	4	18	0.0400915	0.394479	gene-LUX28_RS01135(LUX28_RS01135),gene-LUX28_RS05955(LUX28_RS05955),gene-LUX28_RS19350(LUX28_RS19350)	gene-LUX28_RS03765(LUX28_RS03765)
BP	GO:0006979	response to oxidative stress	3	1	4	18	0.0400915	0.394479	gene-LUX28_RS04845(LUX28_RS04845),gene-LUX28_RS20645(LUX28_RS20645),gene-LUX28_RS20650(LUX28_RS20650)	gene-LUX28_RS06965(LUX28_RS06965)
BP	GO:0034655	nucleobase-containing compound catabolic process	6	1	7	44	0.0414693	0.394479	gene-LUX28_RS04435(LUX28_RS04435),gene-LUX28_RS07705(LUX28_RS07705),gene-LUX28_RS07715(LUX28_RS07715),gene-LUX28_RS07720(LUX28_RS07720),gene-LUX28_RS08880(LUX28_RS08880),gene-LUX28_RS13320(LUX28_RS13320)	gene-LUX28_RS12835(LUX28_RS12835)
MF	GO:0016407	acetyltransferase activity	3	1	4	20	0.0421182	0.299365	gene-LUX28_RS00305(LUX28_RS00305),gene-LUX28_RS04430(LUX28_RS04430),gene-LUX28_RS07715(LUX28_RS07715)	gene-LUX28_RS18020(LUX28_RS18020)
BP	GO:0072527	pyrimidine-containing compound metabolic process	7	0	7	45	0.0461364	0.394479	gene-LUX28_RS04805(LUX28_RS04805),gene-LUX28_RS05955(LUX28_RS05955),gene-LUX28_RS06180(LUX28_RS06180),gene-LUX28_RS06185(LUX28_RS06185),gene-LUX28_RS06205(LUX28_RS06205),gene-LUX28_RS13320(LUX28_RS13320),gene-LUX28_RS19350(LUX28_RS19350)	-
BP	GO:0006875	cellular metal ion homeostasis	2	0	2	5	0.0476644	0.394479	gene-LUX28_RS16975(LUX28_RS16975),gene-LUX28_RS17160(LUX28_RS17160)	-
BP	GO:0006879	cellular iron ion homeostasis	2	0	2	5	0.0476644	0.394479	gene-LUX28_RS16975(LUX28_RS16975),gene-LUX28_RS17160(LUX28_RS17160)	-
BP	GO:0009226	nucleotide-sugar biosynthetic process	2	0	2	5	0.0476644	0.394479	gene-LUX28_RS00305(LUX28_RS00305),gene-LUX28_RS19150(LUX28_RS19150)	-
BP	GO:0046916	cellular transition metal ion homeostasis	2	0	2	5	0.0476644	0.394479	gene-LUX28_RS16975(LUX28_RS16975),gene-LUX28_RS17160(LUX28_RS17160)	-
BP	GO:0072330	monocarboxylic acid biosynthetic process	5	4	9	65	0.0490189	0.394479	gene-LUX28_RS04435(LUX28_RS04435),gene-LUX28_RS07705(LUX28_RS07705),gene-LUX28_RS07715(LUX28_RS07715),gene-LUX28_RS07720(LUX28_RS07720),gene-LUX28_RS15160(LUX28_RS15160)	gene-LUX28_RS09610(LUX28_RS09610),gene-LUX28_RS09615(LUX28_RS09615),gene-LUX28_RS09620(LUX28_RS09620),gene-LUX28_RS09630(LUX28_RS09630)
MF	GO:0005506	iron ion binding	3	1	4	21	0.0493709	0.299365	gene-LUX28_RS16975(LUX28_RS16975),gene-LUX28_RS17160(LUX28_RS17160),gene-LUX28_RS18255(LUX28_RS18255)	gene-LUX28_RS09610(LUX28_RS09610)
BP	GO:0009108	coenzyme biosynthetic process	9	4	13	107	0.0513405	0.394479	gene-LUX28_RS04435(LUX28_RS04435),gene-LUX28_RS04805(LUX28_RS04805),gene-LUX28_RS06180(LUX28_RS06180),gene-LUX28_RS06185(LUX28_RS06185),gene-LUX28_RS06205(LUX28_RS06205),gene-LUX28_RS07705(LUX28_RS07705),gene-LUX28_RS07715(LUX28_RS07715),gene-LUX28_RS07720(LUX28_RS07720),gene-LUX28_RS14340(LUX28_RS14340)	gene-LUX28_RS09610(LUX28_RS09610),gene-LUX28_RS09615(LUX28_RS09615),gene-LUX28_RS09620(LUX28_RS09620),gene-LUX28_RS09630(LUX28_RS09630)
BP	GO:0006526	arginine biosynthetic process	3	0	3	12	0.0544603	0.394479	gene-LUX28_RS05955(LUX28_RS05955),gene-LUX28_RS15100(LUX28_RS15100),gene-LUX28_RS15105(LUX28_RS15105)	-
BP	GO:0006650	glycerophospholipid metabolic process	2	1	3	12	0.0544603	0.394479	gene-LUX28_RS01345(LUX28_RS01345),gene-LUX28_RS05085(LUX28_RS05085)	gene-LUX28_RS07760(LUX28_RS07760)
BP	GO:0046486	glycerolipid metabolic process	2	1	3	12	0.0544603	0.394479	gene-LUX28_RS01345(LUX28_RS01345),gene-LUX28_RS05085(LUX28_RS05085)	gene-LUX28_RS07760(LUX28_RS07760)
MF	GO:0051539	4 iron, 4 sulfur cluster binding	4	2	6	41	0.0552682	0.299365	gene-LUX28_RS04805(LUX28_RS04805),gene-LUX28_RS14340(LUX28_RS14340),gene-LUX28_RS16975(LUX28_RS16975),gene-LUX28_RS17890(LUX28_RS17890)	gene-LUX28_RS03765(LUX28_RS03765),gene-LUX28_RS09615(LUX28_RS09615)
MF	GO:0016624	oxidoreductase activity, acting on the aldehyde or oxo group of donors, disulfide as acceptor	2	0	2	6	0.0573422	0.299365	gene-LUX28_RS04420(LUX28_RS04420),gene-LUX28_RS07705(LUX28_RS07705)	-
MF	GO:0019213	deacetylase activity	1	1	2	6	0.0573422	0.299365	gene-LUX28_RS18255(LUX28_RS18255)	gene-LUX28_RS03795(LUX28_RS03795)
BP	GO:0006732	coenzyme metabolic process	10	4	14	120	0.0587349	0.394479	gene-LUX28_RS04435(LUX28_RS04435),gene-LUX28_RS04805(LUX28_RS04805),gene-LUX28_RS06180(LUX28_RS06180),gene-LUX28_RS06185(LUX28_RS06185),gene-LUX28_RS06205(LUX28_RS06205),gene-LUX28_RS07705(LUX28_RS07705),gene-LUX28_RS07715(LUX28_RS07715),gene-LUX28_RS07720(LUX28_RS07720),gene-LUX28_RS14340(LUX28_RS14340),gene-LUX28_RS15160(LUX28_RS15160)	gene-LUX28_RS09610(LUX28_RS09610),gene-LUX28_RS09615(LUX28_RS09615),gene-LUX28_RS09620(LUX28_RS09620),gene-LUX28_RS09630(LUX28_RS09630)
BP	GO:0072528	pyrimidine-containing compound biosynthetic process	6	0	6	38	0.0591586	0.394479	gene-LUX28_RS04805(LUX28_RS04805),gene-LUX28_RS05955(LUX28_RS05955),gene-LUX28_RS06180(LUX28_RS06180),gene-LUX28_RS06185(LUX28_RS06185),gene-LUX28_RS06205(LUX28_RS06205),gene-LUX28_RS19350(LUX28_RS19350)	-
BP	GO:0019359	nicotinamide nucleotide biosynthetic process	5	0	5	29	0.059958	0.394479	gene-LUX28_RS04435(LUX28_RS04435),gene-LUX28_RS07705(LUX28_RS07705),gene-LUX28_RS07715(LUX28_RS07715),gene-LUX28_RS07720(LUX28_RS07720),gene-LUX28_RS14340(LUX28_RS14340)	-
BP	GO:0019363	pyridine nucleotide biosynthetic process	5	0	5	29	0.059958	0.394479	gene-LUX28_RS04435(LUX28_RS04435),gene-LUX28_RS07705(LUX28_RS07705),gene-LUX28_RS07715(LUX28_RS07715),gene-LUX28_RS07720(LUX28_RS07720),gene-LUX28_RS14340(LUX28_RS14340)	-
BP	GO:0016052	carbohydrate catabolic process	7	1	8	58	0.0629258	0.394479	gene-LUX28_RS04435(LUX28_RS04435),gene-LUX28_RS05085(LUX28_RS05085),gene-LUX28_RS07705(LUX28_RS07705),gene-LUX28_RS07715(LUX28_RS07715),gene-LUX28_RS07720(LUX28_RS07720),gene-LUX28_RS14805(LUX28_RS14805),gene-LUX28_RS20080(LUX28_RS20080)	gene-LUX28_RS07275(LUX28_RS07275)
BP	GO:0006096	glycolytic process	4	0	4	21	0.0659237	0.394479	gene-LUX28_RS04435(LUX28_RS04435),gene-LUX28_RS07705(LUX28_RS07705),gene-LUX28_RS07715(LUX28_RS07715),gene-LUX28_RS07720(LUX28_RS07720)	-
BP	GO:0006757	ATP generation from ADP	4	0	4	21	0.0659237	0.394479	gene-LUX28_RS04435(LUX28_RS04435),gene-LUX28_RS07705(LUX28_RS07705),gene-LUX28_RS07715(LUX28_RS07715),gene-LUX28_RS07720(LUX28_RS07720)	-
BP	GO:0042440	pigment metabolic process	3	1	4	21	0.0659237	0.394479	gene-LUX28_RS14480(LUX28_RS14480),gene-LUX28_RS14485(LUX28_RS14485),gene-LUX28_RS14490(LUX28_RS14490)	gene-LUX28_RS03765(LUX28_RS03765)
BP	GO:0042866	pyruvate biosynthetic process	4	0	4	21	0.0659237	0.394479	gene-LUX28_RS04435(LUX28_RS04435),gene-LUX28_RS07705(LUX28_RS07705),gene-LUX28_RS07715(LUX28_RS07715),gene-LUX28_RS07720(LUX28_RS07720)	-
BP	GO:0046031	ADP metabolic process	4	0	4	21	0.0659237	0.394479	gene-LUX28_RS04435(LUX28_RS04435),gene-LUX28_RS07705(LUX28_RS07705),gene-LUX28_RS07715(LUX28_RS07715),gene-LUX28_RS07720(LUX28_RS07720)	-
BP	GO:0046148	pigment biosynthetic process	3	1	4	21	0.0659237	0.394479	gene-LUX28_RS14480(LUX28_RS14480),gene-LUX28_RS14485(LUX28_RS14485),gene-LUX28_RS14490(LUX28_RS14490)	gene-LUX28_RS03765(LUX28_RS03765)
MF	GO:0000034	adenine deaminase activity	0	1	1	1	0.0679157	0.299365	-	gene-LUX28_RS03795(LUX28_RS03795)
MF	GO:0003810	protein-glutamine gamma-glutamyltransferase activity	1	0	1	1	0.0679157	0.299365	gene-LUX28_RS16230(LUX28_RS16230)	-
MF	GO:0003882	CDP-diacylglycerol-serine O-phosphatidyltransferase activity	1	0	1	1	0.0679157	0.299365	gene-LUX28_RS01345(LUX28_RS01345)	-
MF	GO:0003883	CTP synthase activity	1	0	1	1	0.0679157	0.299365	gene-LUX28_RS19350(LUX28_RS19350)	-
MF	GO:0003977	UDP-N-acetylglucosamine diphosphorylase activity	1	0	1	1	0.0679157	0.299365	gene-LUX28_RS00305(LUX28_RS00305)	-
MF	GO:0003996	acyl-CoA ligase activity	1	0	1	1	0.0679157	0.299365	gene-LUX28_RS15160(LUX28_RS15160)	-
MF	GO:0004015	adenosylmethionine-8-amino-7-oxononanoate transaminase activity	0	1	1	1	0.0679157	0.299365	-	gene-LUX28_RS09630(LUX28_RS09630)
MF	GO:0004044	amidophosphoribosyltransferase activity	0	1	1	1	0.0679157	0.299365	-	gene-LUX28_RS03765(LUX28_RS03765)
MF	GO:0004048	anthranilate phosphoribosyltransferase activity	0	1	1	1	0.0679157	0.299365	-	gene-LUX28_RS11915(LUX28_RS11915)
MF	GO:0004055	argininosuccinate synthase activity	1	0	1	1	0.0679157	0.299365	gene-LUX28_RS15105(LUX28_RS15105)	-
MF	GO:0004056	argininosuccinate lyase activity	1	0	1	1	0.0679157	0.299365	gene-LUX28_RS15100(LUX28_RS15100)	-
MF	GO:0004076	biotin synthase activity	0	1	1	1	0.0679157	0.299365	-	gene-LUX28_RS09615(LUX28_RS09615)
MF	GO:0004126	cytidine deaminase activity	1	0	1	1	0.0679157	0.299365	gene-LUX28_RS13320(LUX28_RS13320)	-
MF	GO:0004141	dethiobiotin synthase activity	0	1	1	1	0.0679157	0.299365	-	gene-LUX28_RS09620(LUX28_RS09620)
MF	GO:0004321	fatty-acyl-CoA synthase activity	1	0	1	1	0.0679157	0.299365	gene-LUX28_RS15160(LUX28_RS15160)	-
MF	GO:0004360	glutamine-fructose-6-phosphate transaminase (isomerizing) activity	1	0	1	1	0.0679157	0.299365	gene-LUX28_RS01135(LUX28_RS01135)	-
MF	GO:0004368	glycerol-3-phosphate dehydrogenase (quinone) activity	1	0	1	1	0.0679157	0.299365	gene-LUX28_RS05085(LUX28_RS05085)	-
MF	GO:0004369	glycerol-3-phosphate oxidase activity	1	0	1	1	0.0679157	0.299365	gene-LUX28_RS05085(LUX28_RS05085)	-
MF	GO:0004479	methionyl-tRNA formyltransferase activity	1	0	1	1	0.0679157	0.299365	gene-LUX28_RS08260(LUX28_RS08260)	-
MF	GO:0004499	N,N-dimethylaniline monooxygenase activity	0	1	1	1	0.0679157	0.299365	-	gene-LUX28_RS02785(LUX28_RS02785)
MF	GO:0004556	alpha-amylase activity	1	0	1	1	0.0679157	0.299365	gene-LUX28_RS01635(LUX28_RS01635)	-
MF	GO:0004639	phosphoribosylaminoimidazolesuccinocarboxamide synthase activity	0	1	1	1	0.0679157	0.299365	-	gene-LUX28_RS03745(LUX28_RS03745)
MF	GO:0004655	porphobilinogen synthase activity	1	0	1	1	0.0679157	0.299365	gene-LUX28_RS14485(LUX28_RS14485)	-
MF	GO:0008785	alkyl hydroperoxide reductase activity	1	0	1	1	0.0679157	0.299365	gene-LUX28_RS20650(LUX28_RS20650)	-
MF	GO:0008830	dTDP-4-dehydrorhamnose 3,5-epimerase activity	1	0	1	1	0.0679157	0.299365	gene-LUX28_RS19685(LUX28_RS19685)	-
MF	GO:0008902	hydroxymethylpyrimidine kinase activity	1	0	1	1	0.0679157	0.299365	gene-LUX28_RS06205(LUX28_RS06205)	-
MF	GO:0008934	inositol monophosphate 1-phosphatase activity	0	1	1	1	0.0679157	0.299365	-	gene-LUX28_RS07760(LUX28_RS07760)
MF	GO:0008987	quinolinate synthetase A activity	1	0	1	1	0.0679157	0.299365	gene-LUX28_RS14340(LUX28_RS14340)	-
MF	GO:0015225	biotin transmembrane transporter activity	0	1	1	1	0.0679157	0.299365	-	gene-LUX28_RS16625(LUX28_RS16625)
MF	GO:0015572	N-acetylglucosamine transmembrane transporter activity	1	0	1	1	0.0679157	0.299365	gene-LUX28_RS04225(LUX28_RS04225)	-
MF	GO:0016160	amylase activity	1	0	1	1	0.0679157	0.299365	gene-LUX28_RS01635(LUX28_RS01635)	-
MF	GO:0016899	oxidoreductase activity, acting on the CH-OH group of donors, oxygen as acceptor	1	0	1	1	0.0679157	0.299365	gene-LUX28_RS05085(LUX28_RS05085)	-
MF	GO:0016901	oxidoreductase activity, acting on the CH-OH group of donors, quinone or similar compound as acceptor	1	0	1	1	0.0679157	0.299365	gene-LUX28_RS05085(LUX28_RS05085)	-
MF	GO:0016977	chitosanase activity	1	0	1	1	0.0679157	0.299365	gene-LUX28_RS16965(LUX28_RS16965)	-
MF	GO:0019134	glucosamine-1-phosphate N-acetyltransferase activity	1	0	1	1	0.0679157	0.299365	gene-LUX28_RS00305(LUX28_RS00305)	-
MF	GO:0030695	GTPase regulator activity	0	1	1	1	0.0679157	0.299365	-	gene-LUX28_RS08380(LUX28_RS08380)
MF	GO:0036455	iron-sulfur transferase activity	1	0	1	1	0.0679157	0.299365	gene-LUX28_RS16975(LUX28_RS16975)	-
MF	GO:0043799	glycine oxidase activity	1	0	1	1	0.0679157	0.299365	gene-LUX28_RS06185(LUX28_RS06185)	-
MF	GO:0046564	oxalate decarboxylase activity	1	0	1	1	0.0679157	0.299365	gene-LUX28_RS17305(LUX28_RS17305)	-
MF	GO:0050049	leucine dehydrogenase activity	1	0	1	1	0.0679157	0.299365	gene-LUX28_RS12700(LUX28_RS12700)	-
MF	GO:0051184	cofactor transmembrane transporter activity	0	1	1	1	0.0679157	0.299365	-	gene-LUX28_RS16625(LUX28_RS16625)
MF	GO:0051185	coenzyme transmembrane transporter activity	0	1	1	1	0.0679157	0.299365	-	gene-LUX28_RS16625(LUX28_RS16625)
MF	GO:0052590	sn-glycerol-3-phosphate:ubiquinone oxidoreductase activity	1	0	1	1	0.0679157	0.299365	gene-LUX28_RS05085(LUX28_RS05085)	-
MF	GO:0052591	sn-glycerol-3-phosphate:ubiquinone-8 oxidoreductase activity	1	0	1	1	0.0679157	0.299365	gene-LUX28_RS05085(LUX28_RS05085)	-
MF	GO:0052745	inositol phosphate phosphatase activity	0	1	1	1	0.0679157	0.299365	-	gene-LUX28_RS07760(LUX28_RS07760)
MF	GO:0052832	inositol monophosphate 3-phosphatase activity	0	1	1	1	0.0679157	0.299365	-	gene-LUX28_RS07760(LUX28_RS07760)
MF	GO:0052833	inositol monophosphate 4-phosphatase activity	0	1	1	1	0.0679157	0.299365	-	gene-LUX28_RS07760(LUX28_RS07760)
MF	GO:0052834	inositol monophosphate phosphatase activity	0	1	1	1	0.0679157	0.299365	-	gene-LUX28_RS07760(LUX28_RS07760)
MF	GO:0052881	4-hydroxyphenylacetate 3-monooxygenase activity	1	0	1	1	0.0679157	0.299365	gene-LUX28_RS01310(LUX28_RS01310)	-
MF	GO:0070548	L-glutamine aminotransferase activity	1	0	1	1	0.0679157	0.299365	gene-LUX28_RS01135(LUX28_RS01135)	-
MF	GO:0103025	alpha-amylase activity (releasing maltohexaose)	1	0	1	1	0.0679157	0.299365	gene-LUX28_RS01635(LUX28_RS01635)	-
BP	GO:0018130	heterocycle biosynthetic process	27	19	46	506	0.0704828	0.394479	gene-LUX28_RS00305(LUX28_RS00305),gene-LUX28_RS01110(LUX28_RS01110),gene-LUX28_RS03625(LUX28_RS03625),gene-LUX28_RS04090(LUX28_RS04090),gene-LUX28_RS04435(LUX28_RS04435),gene-LUX28_RS04805(LUX28_RS04805),gene-LUX28_RS04940(LUX28_RS04940),gene-LUX28_RS05955(LUX28_RS05955),gene-LUX28_RS06180(LUX28_RS06180),gene-LUX28_RS06185(LUX28_RS06185),gene-LUX28_RS06205(LUX28_RS06205),gene-LUX28_RS06260(LUX28_…	gene-LUX28_RS02890(LUX28_RS02890),gene-LUX28_RS03745(LUX28_RS03745),gene-LUX28_RS03765(LUX28_RS03765),gene-LUX28_RS03805(LUX28_RS03805),gene-LUX28_RS04990(LUX28_RS04990),gene-LUX28_RS07235(LUX28_RS07235),gene-LUX28_RS07335(LUX28_RS07335),gene-LUX28_RS09085(LUX28_RS09085),gene-LUX28_RS09610(LUX28_RS09610),gene-LUX28_RS09615(LUX28_RS09615),gene-LUX28_RS09620(LUX28_RS09620),gene-LUX28_RS09630(LUX28_…
CC	GO:0019866	organelle inner membrane	1	0	1	1	0.0710542	0.710542	gene-LUX28_RS04225(LUX28_RS04225)	-
CC	GO:0031090	organelle membrane	1	0	1	1	0.0710542	0.710542	gene-LUX28_RS04225(LUX28_RS04225)	-
CC	GO:0031967	organelle envelope	1	0	1	1	0.0710542	0.710542	gene-LUX28_RS04225(LUX28_RS04225)	-
BP	GO:0000053	argininosuccinate metabolic process	1	0	1	1	0.0746403	0.394479	gene-LUX28_RS15105(LUX28_RS15105)	-
BP	GO:0006048	UDP-N-acetylglucosamine biosynthetic process	1	0	1	1	0.0746403	0.394479	gene-LUX28_RS00305(LUX28_RS00305)	-
BP	GO:0006146	adenine catabolic process	0	1	1	1	0.0746403	0.394479	-	gene-LUX28_RS03795(LUX28_RS03795)
BP	GO:0006216	cytidine catabolic process	1	0	1	1	0.0746403	0.394479	gene-LUX28_RS13320(LUX28_RS13320)	-
BP	GO:0006486	protein glycosylation	1	0	1	1	0.0746403	0.394479	gene-LUX28_RS01135(LUX28_RS01135)	-
BP	GO:0006487	protein N-linked glycosylation	1	0	1	1	0.0746403	0.394479	gene-LUX28_RS01135(LUX28_RS01135)	-
BP	GO:0006552	leucine catabolic process	1	0	1	1	0.0746403	0.394479	gene-LUX28_RS12700(LUX28_RS12700)	-
BP	GO:0006805	xenobiotic metabolic process	1	0	1	1	0.0746403	0.394479	gene-LUX28_RS01310(LUX28_RS01310)	-
BP	GO:0009100	glycoprotein metabolic process	1	0	1	1	0.0746403	0.394479	gene-LUX28_RS01135(LUX28_RS01135)	-
BP	GO:0009101	glycoprotein biosynthetic process	1	0	1	1	0.0746403	0.394479	gene-LUX28_RS01135(LUX28_RS01135)	-
BP	GO:0009407	toxin catabolic process	1	0	1	1	0.0746403	0.394479	gene-LUX28_RS01310(LUX28_RS01310)	-
BP	GO:0009410	response to xenobiotic stimulus	1	0	1	1	0.0746403	0.394479	gene-LUX28_RS01310(LUX28_RS01310)	-
BP	GO:0009850	auxin metabolic process	1	0	1	1	0.0746403	0.394479	gene-LUX28_RS01310(LUX28_RS01310)	-
BP	GO:0009852	auxin catabolic process	1	0	1	1	0.0746403	0.394479	gene-LUX28_RS01310(LUX28_RS01310)	-
BP	GO:0009972	cytidine deamination	1	0	1	1	0.0746403	0.394479	gene-LUX28_RS13320(LUX28_RS13320)	-
BP	GO:0010124	phenylacetate catabolic process	1	0	1	1	0.0746403	0.394479	gene-LUX28_RS01310(LUX28_RS01310)	-
BP	GO:0010817	regulation of hormone levels	1	0	1	1	0.0746403	0.394479	gene-LUX28_RS01310(LUX28_RS01310)	-
BP	GO:0015878	biotin transport	0	1	1	1	0.0746403	0.394479	-	gene-LUX28_RS16625(LUX28_RS16625)
BP	GO:0019516	lactate oxidation	1	0	1	1	0.0746403	0.394479	gene-LUX28_RS17890(LUX28_RS17890)	-
BP	GO:0019805	quinolinate biosynthetic process	1	0	1	1	0.0746403	0.394479	gene-LUX28_RS14340(LUX28_RS14340)	-
BP	GO:0019988	charged-tRNA amino acid modification	1	0	1	1	0.0746403	0.394479	gene-LUX28_RS08260(LUX28_RS08260)	-
BP	GO:0030153	bacteriocin immunity	0	1	1	1	0.0746403	0.394479	-	gene-LUX28_RS16690(LUX28_RS16690)
BP	GO:0033609	oxalate metabolic process	1	0	1	1	0.0746403	0.394479	gene-LUX28_RS17305(LUX28_RS17305)	-
BP	GO:0042178	xenobiotic catabolic process	1	0	1	1	0.0746403	0.394479	gene-LUX28_RS01310(LUX28_RS01310)	-
BP	GO:0042445	hormone metabolic process	1	0	1	1	0.0746403	0.394479	gene-LUX28_RS01310(LUX28_RS01310)	-
BP	GO:0042447	hormone catabolic process	1	0	1	1	0.0746403	0.394479	gene-LUX28_RS01310(LUX28_RS01310)	-
BP	GO:0043213	bacteriocin transport	0	1	1	1	0.0746403	0.394479	-	gene-LUX28_RS16690(LUX28_RS16690)
BP	GO:0043413	macromolecule glycosylation	1	0	1	1	0.0746403	0.394479	gene-LUX28_RS01135(LUX28_RS01135)	-
BP	GO:0043610	regulation of carbohydrate utilization	0	1	1	1	0.0746403	0.394479	-	gene-LUX28_RS07335(LUX28_RS07335)
BP	GO:0043647	inositol phosphate metabolic process	0	1	1	1	0.0746403	0.394479	-	gene-LUX28_RS07760(LUX28_RS07760)
BP	GO:0046087	cytidine metabolic process	1	0	1	1	0.0746403	0.394479	gene-LUX28_RS13320(LUX28_RS13320)	-
BP	GO:0046488	phosphatidylinositol metabolic process	0	1	1	1	0.0746403	0.394479	-	gene-LUX28_RS07760(LUX28_RS07760)
BP	GO:0046834	lipid phosphorylation	0	1	1	1	0.0746403	0.394479	-	gene-LUX28_RS07760(LUX28_RS07760)
BP	GO:0046838	phosphorylated carbohydrate dephosphorylation	0	1	1	1	0.0746403	0.394479	-	gene-LUX28_RS07760(LUX28_RS07760)
BP	GO:0046854	phosphatidylinositol phosphorylation	0	1	1	1	0.0746403	0.394479	-	gene-LUX28_RS07760(LUX28_RS07760)
BP	GO:0046855	inositol phosphate dephosphorylation	0	1	1	1	0.0746403	0.394479	-	gene-LUX28_RS07760(LUX28_RS07760)
BP	GO:0051182	coenzyme transport	0	1	1	1	0.0746403	0.394479	-	gene-LUX28_RS16625(LUX28_RS16625)
BP	GO:0071466	cellular response to xenobiotic stimulus	1	0	1	1	0.0746403	0.394479	gene-LUX28_RS01310(LUX28_RS01310)	-
BP	GO:0071545	inositol phosphate catabolic process	0	1	1	1	0.0746403	0.394479	-	gene-LUX28_RS07760(LUX28_RS07760)
BP	GO:0071951	conversion of methionyl-tRNA to N-formyl-methionyl-tRNA	1	0	1	1	0.0746403	0.394479	gene-LUX28_RS08260(LUX28_RS08260)	-
BP	GO:2000143	negative regulation of DNA-templated transcription, initiation	1	0	1	1	0.0746403	0.394479	gene-LUX28_RS07975(LUX28_RS07975)	-
BP	GO:0006165	nucleoside diphosphate phosphorylation	4	0	4	22	0.0760722	0.394479	gene-LUX28_RS04435(LUX28_RS04435),gene-LUX28_RS07705(LUX28_RS07705),gene-LUX28_RS07715(LUX28_RS07715),gene-LUX28_RS07720(LUX28_RS07720)	-
BP	GO:0009135	purine nucleoside diphosphate metabolic process	4	0	4	22	0.0760722	0.394479	gene-LUX28_RS04435(LUX28_RS04435),gene-LUX28_RS07705(LUX28_RS07705),gene-LUX28_RS07715(LUX28_RS07715),gene-LUX28_RS07720(LUX28_RS07720)	-
BP	GO:0009179	purine ribonucleoside diphosphate metabolic process	4	0	4	22	0.0760722	0.394479	gene-LUX28_RS04435(LUX28_RS04435),gene-LUX28_RS07705(LUX28_RS07705),gene-LUX28_RS07715(LUX28_RS07715),gene-LUX28_RS07720(LUX28_RS07720)	-
BP	GO:0009185	ribonucleoside diphosphate metabolic process	4	0	4	22	0.0760722	0.394479	gene-LUX28_RS04435(LUX28_RS04435),gene-LUX28_RS07705(LUX28_RS07705),gene-LUX28_RS07715(LUX28_RS07715),gene-LUX28_RS07720(LUX28_RS07720)	-
BP	GO:0033013	tetrapyrrole metabolic process	3	1	4	22	0.0760722	0.394479	gene-LUX28_RS14480(LUX28_RS14480),gene-LUX28_RS14485(LUX28_RS14485),gene-LUX28_RS14490(LUX28_RS14490)	gene-LUX28_RS03745(LUX28_RS03745)
BP	GO:0033014	tetrapyrrole biosynthetic process	3	1	4	22	0.0760722	0.394479	gene-LUX28_RS14480(LUX28_RS14480),gene-LUX28_RS14485(LUX28_RS14485),gene-LUX28_RS14490(LUX28_RS14490)	gene-LUX28_RS03745(LUX28_RS03745)
BP	GO:0042180	cellular ketone metabolic process	4	0	4	22	0.0760722	0.394479	gene-LUX28_RS04420(LUX28_RS04420),gene-LUX28_RS04425(LUX28_RS04425),gene-LUX28_RS04430(LUX28_RS04430),gene-LUX28_RS04435(LUX28_RS04435)	-
BP	GO:0006644	phospholipid metabolic process	4	1	5	31	0.0761563	0.394479	gene-LUX28_RS00305(LUX28_RS00305),gene-LUX28_RS01345(LUX28_RS01345),gene-LUX28_RS05085(LUX28_RS05085),gene-LUX28_RS12670(LUX28_RS12670)	gene-LUX28_RS07760(LUX28_RS07760)
MF	GO:0019239	deaminase activity	1	1	2	7	0.0767714	0.329723	gene-LUX28_RS13320(LUX28_RS13320)	gene-LUX28_RS03795(LUX28_RS03795)
MF	GO:0071949	FAD binding	1	1	2	7	0.0767714	0.329723	gene-LUX28_RS06185(LUX28_RS06185)	gene-LUX28_RS01715(LUX28_RS01715)
BP	GO:0072525	pyridine-containing compound biosynthetic process	5	0	5	32	0.0850607	0.437455	gene-LUX28_RS04435(LUX28_RS04435),gene-LUX28_RS07705(LUX28_RS07705),gene-LUX28_RS07715(LUX28_RS07715),gene-LUX28_RS07720(LUX28_RS07720),gene-LUX28_RS14340(LUX28_RS14340)	-
MF	GO:0003824	catalytic activity	80	31	111	1522	0.085781	0.354583	gene-LUX28_RS00305(LUX28_RS00305),gene-LUX28_RS00585(LUX28_RS00585),gene-LUX28_RS01135(LUX28_RS01135),gene-LUX28_RS01310(LUX28_RS01310),gene-LUX28_RS01345(LUX28_RS01345),gene-LUX28_RS01620(LUX28_RS01620),gene-LUX28_RS01635(LUX28_RS01635),gene-LUX28_RS02205(LUX28_RS02205),gene-LUX28_RS04045(LUX28_RS04045),gene-LUX28_RS04225(LUX28_RS04225),gene-LUX28_RS04325(LUX28_RS04325),gene-LUX28_RS04420(LUX28_…	gene-LUX28_RS00330(LUX28_RS00330),gene-LUX28_RS01545(LUX28_RS01545),gene-LUX28_RS01715(LUX28_RS01715),gene-LUX28_RS01720(LUX28_RS01720),gene-LUX28_RS01945(LUX28_RS01945),gene-LUX28_RS02785(LUX28_RS02785),gene-LUX28_RS03745(LUX28_RS03745),gene-LUX28_RS03765(LUX28_RS03765),gene-LUX28_RS03795(LUX28_RS03795),gene-LUX28_RS05455(LUX28_RS05455),gene-LUX28_RS06915(LUX28_RS06915),gene-LUX28_RS07235(LUX28_…
BP	GO:0046939	nucleotide phosphorylation	4	0	4	23	0.0869586	0.441203	gene-LUX28_RS04435(LUX28_RS04435),gene-LUX28_RS07705(LUX28_RS07705),gene-LUX28_RS07715(LUX28_RS07715),gene-LUX28_RS07720(LUX28_RS07720)	-
MF	GO:0051536	iron-sulfur cluster binding	5	2	7	57	0.0875234	0.354583	gene-LUX28_RS04805(LUX28_RS04805),gene-LUX28_RS09790(LUX28_RS09790),gene-LUX28_RS14340(LUX28_RS14340),gene-LUX28_RS16975(LUX28_RS16975),gene-LUX28_RS17890(LUX28_RS17890)	gene-LUX28_RS03765(LUX28_RS03765),gene-LUX28_RS09615(LUX28_RS09615)
MF	GO:0051540	metal cluster binding	5	2	7	57	0.0875234	0.354583	gene-LUX28_RS04805(LUX28_RS04805),gene-LUX28_RS09790(LUX28_RS09790),gene-LUX28_RS14340(LUX28_RS14340),gene-LUX28_RS16975(LUX28_RS16975),gene-LUX28_RS17890(LUX28_RS17890)	gene-LUX28_RS03765(LUX28_RS03765),gene-LUX28_RS09615(LUX28_RS09615)
BP	GO:0000050	urea cycle	2	0	2	7	0.0906916	0.441203	gene-LUX28_RS05955(LUX28_RS05955),gene-LUX28_RS15105(LUX28_RS15105)	-
BP	GO:0000302	response to reactive oxygen species	2	0	2	7	0.0906916	0.441203	gene-LUX28_RS04845(LUX28_RS04845),gene-LUX28_RS20650(LUX28_RS20650)	-
BP	GO:0006551	leucine metabolic process	1	1	2	7	0.0906916	0.441203	gene-LUX28_RS12700(LUX28_RS12700)	gene-LUX28_RS20005(LUX28_RS20005)
BP	GO:0006829	zinc ion transport	1	1	2	7	0.0906916	0.441203	gene-LUX28_RS07310(LUX28_RS07310)	gene-LUX28_RS02785(LUX28_RS02785)
BP	GO:0006873	cellular ion homeostasis	2	0	2	7	0.0906916	0.441203	gene-LUX28_RS16975(LUX28_RS16975),gene-LUX28_RS17160(LUX28_RS17160)	-
BP	GO:0009404	toxin metabolic process	1	1	2	7	0.0906916	0.441203	gene-LUX28_RS01310(LUX28_RS01310)	gene-LUX28_RS16690(LUX28_RS16690)
BP	GO:0030003	cellular cation homeostasis	2	0	2	7	0.0906916	0.441203	gene-LUX28_RS16975(LUX28_RS16975),gene-LUX28_RS17160(LUX28_RS17160)	-
BP	GO:1901362	organic cyclic compound biosynthetic process	27	19	46	517	0.0949905	0.453145	gene-LUX28_RS00305(LUX28_RS00305),gene-LUX28_RS01110(LUX28_RS01110),gene-LUX28_RS03625(LUX28_RS03625),gene-LUX28_RS04090(LUX28_RS04090),gene-LUX28_RS04435(LUX28_RS04435),gene-LUX28_RS04805(LUX28_RS04805),gene-LUX28_RS04940(LUX28_RS04940),gene-LUX28_RS05955(LUX28_RS05955),gene-LUX28_RS06180(LUX28_RS06180),gene-LUX28_RS06185(LUX28_RS06185),gene-LUX28_RS06205(LUX28_RS06205),gene-LUX28_RS06260(LUX28_…	gene-LUX28_RS02890(LUX28_RS02890),gene-LUX28_RS03745(LUX28_RS03745),gene-LUX28_RS03765(LUX28_RS03765),gene-LUX28_RS03805(LUX28_RS03805),gene-LUX28_RS04990(LUX28_RS04990),gene-LUX28_RS07235(LUX28_RS07235),gene-LUX28_RS07335(LUX28_RS07335),gene-LUX28_RS09085(LUX28_RS09085),gene-LUX28_RS09610(LUX28_RS09610),gene-LUX28_RS09615(LUX28_RS09615),gene-LUX28_RS09620(LUX28_RS09620),gene-LUX28_RS09630(LUX28_…
BP	GO:0000272	polysaccharide catabolic process	2	1	3	15	0.0956693	0.453145	gene-LUX28_RS14805(LUX28_RS14805),gene-LUX28_RS20080(LUX28_RS20080)	gene-LUX28_RS07275(LUX28_RS07275)
BP	GO:0006536	glutamate metabolic process	1	2	3	15	0.0956693	0.453145	gene-LUX28_RS09790(LUX28_RS09790)	gene-LUX28_RS01715(LUX28_RS01715),gene-LUX28_RS01720(LUX28_RS01720)
BP	GO:0019439	aromatic compound catabolic process	7	2	9	74	0.0957214	0.453145	gene-LUX28_RS01310(LUX28_RS01310),gene-LUX28_RS04435(LUX28_RS04435),gene-LUX28_RS07705(LUX28_RS07705),gene-LUX28_RS07715(LUX28_RS07715),gene-LUX28_RS07720(LUX28_RS07720),gene-LUX28_RS08880(LUX28_RS08880),gene-LUX28_RS13320(LUX28_RS13320)	gene-LUX28_RS03795(LUX28_RS03795),gene-LUX28_RS12835(LUX28_RS12835)
BP	GO:0065008	regulation of biological quality	11	2	13	118	0.0962934	0.453145	gene-LUX28_RS00305(LUX28_RS00305),gene-LUX28_RS01310(LUX28_RS01310),gene-LUX28_RS04435(LUX28_RS04435),gene-LUX28_RS05575(LUX28_RS05575),gene-LUX28_RS07720(LUX28_RS07720),gene-LUX28_RS09790(LUX28_RS09790),gene-LUX28_RS16975(LUX28_RS16975),gene-LUX28_RS17160(LUX28_RS17160),gene-LUX28_RS19150(LUX28_RS19150),gene-LUX28_RS20645(LUX28_RS20645),gene-LUX28_RS20650(LUX28_RS20650)	gene-LUX28_RS01040(LUX28_RS01040),gene-LUX28_RS01445(LUX28_RS01445)
BP	GO:0030030	cell projection organization	0	4	4	24	0.0985565	0.457811	-	gene-LUX28_RS08520(LUX28_RS08520),gene-LUX28_RS08570(LUX28_RS08570),gene-LUX28_RS08575(LUX28_RS08575),gene-LUX28_RS18480(LUX28_RS18480)
BP	GO:0044781	bacterial-type flagellum organization	0	4	4	24	0.0985565	0.457811	-	gene-LUX28_RS08520(LUX28_RS08520),gene-LUX28_RS08570(LUX28_RS08570),gene-LUX28_RS08575(LUX28_RS08575),gene-LUX28_RS18480(LUX28_RS18480)
BP	GO:0044270	cellular nitrogen compound catabolic process	6	2	8	64	0.099761	0.460435	gene-LUX28_RS04435(LUX28_RS04435),gene-LUX28_RS07705(LUX28_RS07705),gene-LUX28_RS07715(LUX28_RS07715),gene-LUX28_RS07720(LUX28_RS07720),gene-LUX28_RS08880(LUX28_RS08880),gene-LUX28_RS13320(LUX28_RS13320)	gene-LUX28_RS03795(LUX28_RS03795),gene-LUX28_RS12835(LUX28_RS12835)
MF	GO:0004252	serine-type endopeptidase activity	3	0	3	17	0.10359	0.354583	gene-LUX28_RS05575(LUX28_RS05575),gene-LUX28_RS07005(LUX28_RS07005),gene-LUX28_RS08045(LUX28_RS08045)	-
MF	GO:0016782	transferase activity, transferring sulfur-containing groups	2	1	3	17	0.10359	0.354583	gene-LUX28_RS16975(LUX28_RS16975),gene-LUX28_RS16980(LUX28_RS16980)	gene-LUX28_RS09615(LUX28_RS09615)
BP	GO:0046434	organophosphate catabolic process	4	1	5	34	0.104431	0.478752	gene-LUX28_RS04435(LUX28_RS04435),gene-LUX28_RS07705(LUX28_RS07705),gene-LUX28_RS07715(LUX28_RS07715),gene-LUX28_RS07720(LUX28_RS07720)	gene-LUX28_RS07760(LUX28_RS07760)
BP	GO:0065003	protein-containing complex assembly	5	1	6	44	0.105059	0.478752	gene-LUX28_RS01110(LUX28_RS01110),gene-LUX28_RS03625(LUX28_RS03625),gene-LUX28_RS07975(LUX28_RS07975),gene-LUX28_RS08695(LUX28_RS08695),gene-LUX28_RS17915(LUX28_RS17915)	gene-LUX28_RS12285(LUX28_RS12285)
BP	GO:0044272	sulfur compound biosynthetic process	4	4	8	65	0.106883	0.483997	gene-LUX28_RS04805(LUX28_RS04805),gene-LUX28_RS06180(LUX28_RS06180),gene-LUX28_RS06185(LUX28_RS06185),gene-LUX28_RS06205(LUX28_RS06205)	gene-LUX28_RS09610(LUX28_RS09610),gene-LUX28_RS09615(LUX28_RS09615),gene-LUX28_RS09620(LUX28_RS09620),gene-LUX28_RS09630(LUX28_RS09630)
BP	GO:0009132	nucleoside diphosphate metabolic process	4	0	4	25	0.110835	0.498758	gene-LUX28_RS04435(LUX28_RS04435),gene-LUX28_RS07705(LUX28_RS07705),gene-LUX28_RS07715(LUX28_RS07715),gene-LUX28_RS07720(LUX28_RS07720)	-
BP	GO:0048519	negative regulation of biological process	4	2	6	45	0.114125	0.502394	gene-LUX28_RS05575(LUX28_RS05575),gene-LUX28_RS07975(LUX28_RS07975),gene-LUX28_RS08880(LUX28_RS08880),gene-LUX28_RS12325(LUX28_RS12325)	gene-LUX28_RS18020(LUX28_RS18020),gene-LUX28_RS18480(LUX28_RS18480)
BP	GO:0019362	pyridine nucleotide metabolic process	5	0	5	35	0.114869	0.502394	gene-LUX28_RS04435(LUX28_RS04435),gene-LUX28_RS07705(LUX28_RS07705),gene-LUX28_RS07715(LUX28_RS07715),gene-LUX28_RS07720(LUX28_RS07720),gene-LUX28_RS14340(LUX28_RS14340)	-
BP	GO:0046496	nicotinamide nucleotide metabolic process	5	0	5	35	0.114869	0.502394	gene-LUX28_RS04435(LUX28_RS04435),gene-LUX28_RS07705(LUX28_RS07705),gene-LUX28_RS07715(LUX28_RS07715),gene-LUX28_RS07720(LUX28_RS07720),gene-LUX28_RS14340(LUX28_RS14340)	-
MF	GO:0016705	oxidoreductase activity, acting on paired donors, with incorporation or reduction of molecular oxygen	1	2	3	18	0.118398	0.354583	gene-LUX28_RS01310(LUX28_RS01310)	gene-LUX28_RS02785(LUX28_RS02785),gene-LUX28_RS09610(LUX28_RS09610)
MF	GO:0008080	N-acetyltransferase activity	1	1	2	9	0.120456	0.354583	gene-LUX28_RS00305(LUX28_RS00305)	gene-LUX28_RS18020(LUX28_RS18020)
MF	GO:0015145	monosaccharide transmembrane transporter activity	0	2	2	9	0.120456	0.354583	-	gene-LUX28_RS07330(LUX28_RS07330),gene-LUX28_RS07565(LUX28_RS07565)
MF	GO:0016410	N-acyltransferase activity	1	1	2	9	0.120456	0.354583	gene-LUX28_RS00305(LUX28_RS00305)	gene-LUX28_RS18020(LUX28_RS18020)
MF	GO:0051119	sugar transmembrane transporter activity	0	2	2	9	0.120456	0.354583	-	gene-LUX28_RS07330(LUX28_RS07330),gene-LUX28_RS07565(LUX28_RS07565)
MF	GO:0051537	2 iron, 2 sulfur cluster binding	1	1	2	9	0.120456	0.354583	gene-LUX28_RS16975(LUX28_RS16975)	gene-LUX28_RS09615(LUX28_RS09615)
BP	GO:0009057	macromolecule catabolic process	4	2	6	46	0.123574	0.502394	gene-LUX28_RS06895(LUX28_RS06895),gene-LUX28_RS08880(LUX28_RS08880),gene-LUX28_RS14805(LUX28_RS14805),gene-LUX28_RS20080(LUX28_RS20080)	gene-LUX28_RS07275(LUX28_RS07275),gene-LUX28_RS12835(LUX28_RS12835)
BP	GO:0006733	oxidoreduction coenzyme metabolic process	5	0	5	36	0.125788	0.502394	gene-LUX28_RS04435(LUX28_RS04435),gene-LUX28_RS07705(LUX28_RS07705),gene-LUX28_RS07715(LUX28_RS07715),gene-LUX28_RS07720(LUX28_RS07720),gene-LUX28_RS14340(LUX28_RS14340)	-
BP	GO:0009201	ribonucleoside triphosphate biosynthetic process	5	0	5	36	0.125788	0.502394	gene-LUX28_RS04435(LUX28_RS04435),gene-LUX28_RS07705(LUX28_RS07705),gene-LUX28_RS07715(LUX28_RS07715),gene-LUX28_RS07720(LUX28_RS07720),gene-LUX28_RS19350(LUX28_RS19350)	-
MF	GO:0001067	regulatory region nucleic acid binding	4	1	5	40	0.130735	0.354583	gene-LUX28_RS04940(LUX28_RS04940),gene-LUX28_RS07975(LUX28_RS07975),gene-LUX28_RS09770(LUX28_RS09770),gene-LUX28_RS12325(LUX28_RS12325)	gene-LUX28_RS02890(LUX28_RS02890)
MF	GO:0016879	ligase activity, forming carbon-nitrogen bonds	3	2	5	40	0.130735	0.354583	gene-LUX28_RS05955(LUX28_RS05955),gene-LUX28_RS15105(LUX28_RS15105),gene-LUX28_RS19350(LUX28_RS19350)	gene-LUX28_RS03745(LUX28_RS03745),gene-LUX28_RS09620(LUX28_RS09620)
MF	GO:0000179	rRNA (adenine-N6,N6-)-dimethyltransferase activity	0	1	1	2	0.131249	0.354583	-	gene-LUX28_RS13785(LUX28_RS13785)
MF	GO:0004084	branched-chain-amino-acid transaminase activity	0	1	1	2	0.131249	0.354583	-	gene-LUX28_RS20005(LUX28_RS20005)
MF	GO:0004145	diamine N-acetyltransferase activity	0	1	1	2	0.131249	0.354583	-	gene-LUX28_RS18020(LUX28_RS18020)
MF	GO:0004355	glutamate synthase (NADPH) activity	1	0	1	2	0.131249	0.354583	gene-LUX28_RS09790(LUX28_RS09790)	-
MF	GO:0004425	indole-3-glycerol-phosphate synthase activity	0	1	1	2	0.131249	0.354583	-	gene-LUX28_RS11915(LUX28_RS11915)
MF	GO:0004574	oligo-1,6-glucosidase activity	0	1	1	2	0.131249	0.354583	-	gene-LUX28_RS01545(LUX28_RS01545)
MF	GO:0004657	proline dehydrogenase activity	0	1	1	2	0.131249	0.354583	-	gene-LUX28_RS01715(LUX28_RS01715)
MF	GO:0004738	pyruvate dehydrogenase activity	1	0	1	2	0.131249	0.354583	gene-LUX28_RS07705(LUX28_RS07705)	-
MF	GO:0004739	pyruvate dehydrogenase (acetyl-transferring) activity	1	0	1	2	0.131249	0.354583	gene-LUX28_RS07705(LUX28_RS07705)	-
MF	GO:0004789	thiamine-phosphate diphosphorylase activity	1	0	1	2	0.131249	0.354583	gene-LUX28_RS06180(LUX28_RS06180)	-
MF	GO:0005298	proline:sodium symporter activity	0	1	1	2	0.131249	0.354583	-	gene-LUX28_RS01725(LUX28_RS01725)
MF	GO:0005353	fructose transmembrane transporter activity	0	1	1	2	0.131249	0.354583	-	gene-LUX28_RS07565(LUX28_RS07565)
MF	GO:0005355	glucose transmembrane transporter activity	0	1	1	2	0.131249	0.354583	-	gene-LUX28_RS07330(LUX28_RS07330)
MF	GO:0008199	ferric iron binding	1	0	1	2	0.131249	0.354583	gene-LUX28_RS17160(LUX28_RS17160)	-
MF	GO:0008703	5-amino-6-(5-phosphoribosylamino)uracil reductase activity	1	0	1	2	0.131249	0.354583	gene-LUX28_RS18010(LUX28_RS18010)	-
MF	GO:0008760	UDP-N-acetylglucosamine 1-carboxyvinyltransferase activity	1	0	1	2	0.131249	0.354583	gene-LUX28_RS19150(LUX28_RS19150)	-
MF	GO:0008855	exodeoxyribonuclease VII activity	0	1	1	2	0.131249	0.354583	-	gene-LUX28_RS12835(LUX28_RS12835)
MF	GO:0008962	phosphatidylglycerophosphatase activity	0	1	1	2	0.131249	0.354583	-	gene-LUX28_RS16780(LUX28_RS16780)
MF	GO:0016641	oxidoreductase activity, acting on the CH-NH2 group of donors, oxygen as acceptor	1	0	1	2	0.131249	0.354583	gene-LUX28_RS06185(LUX28_RS06185)	-
MF	GO:0016842	amidine-lyase activity	1	0	1	2	0.131249	0.354583	gene-LUX28_RS15100(LUX28_RS15100)	-
MF	GO:0017169	CDP-alcohol phosphatidyltransferase activity	1	0	1	2	0.131249	0.354583	gene-LUX28_RS01345(LUX28_RS01345)	-
MF	GO:0022877	protein-N(PI)-phosphohistidine-fructose phosphotransferase system transporter activity	0	1	1	2	0.131249	0.354583	-	gene-LUX28_RS07565(LUX28_RS07565)
MF	GO:0031402	sodium ion binding	0	1	1	2	0.131249	0.354583	-	gene-LUX28_RS01725(LUX28_RS01725)
MF	GO:0042286	glutamate-1-semialdehyde 2,1-aminomutase activity	1	0	1	2	0.131249	0.354583	gene-LUX28_RS14480(LUX28_RS14480)	-
MF	GO:0045152	antisigma factor binding	0	1	1	2	0.131249	0.354583	-	gene-LUX28_RS12295(LUX28_RS12295)
MF	GO:0045181	glutamate synthase activity, NAD(P)H as acceptor	1	0	1	2	0.131249	0.354583	gene-LUX28_RS09790(LUX28_RS09790)	-
MF	GO:0045735	nutrient reservoir activity	1	0	1	2	0.131249	0.354583	gene-LUX28_RS17305(LUX28_RS17305)	-
MF	GO:0051117	ATPase binding	1	0	1	2	0.131249	0.354583	gene-LUX28_RS14335(LUX28_RS14335)	-
MF	GO:0052654	L-leucine transaminase activity	0	1	1	2	0.131249	0.354583	-	gene-LUX28_RS20005(LUX28_RS20005)
MF	GO:0052655	L-valine transaminase activity	0	1	1	2	0.131249	0.354583	-	gene-LUX28_RS20005(LUX28_RS20005)
MF	GO:0052656	L-isoleucine transaminase activity	0	1	1	2	0.131249	0.354583	-	gene-LUX28_RS20005(LUX28_RS20005)
MF	GO:0060589	nucleoside-triphosphatase regulator activity	0	1	1	2	0.131249	0.354583	-	gene-LUX28_RS08380(LUX28_RS08380)
MF	GO:0090599	alpha-glucosidase activity	0	1	1	2	0.131249	0.354583	-	gene-LUX28_RS01545(LUX28_RS01545)
BP	GO:0019637	organophosphate metabolic process	16	3	19	195	0.13151	0.502394	gene-LUX28_RS00305(LUX28_RS00305),gene-LUX28_RS01135(LUX28_RS01135),gene-LUX28_RS01345(LUX28_RS01345),gene-LUX28_RS04435(LUX28_RS04435),gene-LUX28_RS04805(LUX28_RS04805),gene-LUX28_RS05085(LUX28_RS05085),gene-LUX28_RS06180(LUX28_RS06180),gene-LUX28_RS06185(LUX28_RS06185),gene-LUX28_RS06205(LUX28_RS06205),gene-LUX28_RS07705(LUX28_RS07705),gene-LUX28_RS07715(LUX28_RS07715),gene-LUX28_RS07720(LUX28_…	gene-LUX28_RS03745(LUX28_RS03745),gene-LUX28_RS03765(LUX28_RS03765),gene-LUX28_RS07760(LUX28_RS07760)
BP	GO:0005976	polysaccharide metabolic process	4	2	6	47	0.133397	0.502394	gene-LUX28_RS00305(LUX28_RS00305),gene-LUX28_RS14805(LUX28_RS14805),gene-LUX28_RS17925(LUX28_RS17925),gene-LUX28_RS20080(LUX28_RS20080)	gene-LUX28_RS07275(LUX28_RS07275),gene-LUX28_RS19965(LUX28_RS19965)
MF	GO:0016651	oxidoreductase activity, acting on NAD(P)H	3	0	3	19	0.133939	0.356107	gene-LUX28_RS04435(LUX28_RS04435),gene-LUX28_RS07720(LUX28_RS07720),gene-LUX28_RS20650(LUX28_RS20650)	-
MF	GO:0016667	oxidoreductase activity, acting on a sulfur group of donors	3	0	3	19	0.133939	0.356107	gene-LUX28_RS04435(LUX28_RS04435),gene-LUX28_RS07720(LUX28_RS07720),gene-LUX28_RS20650(LUX28_RS20650)	-
CC	GO:0005951	carbamoyl-phosphate synthase complex	1	0	1	2	0.137098	0.792234	gene-LUX28_RS05955(LUX28_RS05955)	-
CC	GO:0009318	exodeoxyribonuclease VII complex	0	1	1	2	0.137098	0.792234	-	gene-LUX28_RS12835(LUX28_RS12835)
CC	GO:0009331	glycerol-3-phosphate dehydrogenase complex	1	0	1	2	0.137098	0.792234	gene-LUX28_RS05085(LUX28_RS05085)	-
CC	GO:0043595	endospore cortex	1	0	1	2	0.137098	0.792234	gene-LUX28_RS14335(LUX28_RS14335)	-
BP	GO:0009084	glutamine family amino acid biosynthetic process	4	0	4	27	0.137295	0.502394	gene-LUX28_RS05955(LUX28_RS05955),gene-LUX28_RS09790(LUX28_RS09790),gene-LUX28_RS15100(LUX28_RS15100),gene-LUX28_RS15105(LUX28_RS15105)	-
BP	GO:0009065	glutamine family amino acid catabolic process	0	2	2	9	0.141053	0.502394	-	gene-LUX28_RS01715(LUX28_RS01715),gene-LUX28_RS01720(LUX28_RS01720)
BP	GO:0015749	monosaccharide transmembrane transport	0	2	2	9	0.141053	0.502394	-	gene-LUX28_RS07330(LUX28_RS07330),gene-LUX28_RS07565(LUX28_RS07565)
BP	GO:0017001	antibiotic catabolic process	2	0	2	9	0.141053	0.502394	gene-LUX28_RS04845(LUX28_RS04845),gene-LUX28_RS18255(LUX28_RS18255)	-
BP	GO:0019748	secondary metabolic process	1	1	2	9	0.141053	0.502394	gene-LUX28_RS01310(LUX28_RS01310)	gene-LUX28_RS16690(LUX28_RS16690)
BP	GO:0046174	polyol catabolic process	1	1	2	9	0.141053	0.502394	gene-LUX28_RS05085(LUX28_RS05085)	gene-LUX28_RS07760(LUX28_RS07760)
MF	GO:0008483	transaminase activity	2	2	4	30	0.141945	0.365728	gene-LUX28_RS01135(LUX28_RS01135),gene-LUX28_RS14480(LUX28_RS14480)	gene-LUX28_RS09630(LUX28_RS09630),gene-LUX28_RS20005(LUX28_RS20005)
MF	GO:0015144	carbohydrate transmembrane transporter activity	2	2	4	30	0.141945	0.365728	gene-LUX28_RS04225(LUX28_RS04225),gene-LUX28_RS20065(LUX28_RS20065)	gene-LUX28_RS07330(LUX28_RS07330),gene-LUX28_RS07565(LUX28_RS07565)
MF	GO:0016769	transferase activity, transferring nitrogenous groups	2	2	4	30	0.141945	0.365728	gene-LUX28_RS01135(LUX28_RS01135),gene-LUX28_RS14480(LUX28_RS14480)	gene-LUX28_RS09630(LUX28_RS09630),gene-LUX28_RS20005(LUX28_RS20005)
MF	GO:0016791	phosphatase activity	2	2	4	30	0.141945	0.365728	gene-LUX28_RS04325(LUX28_RS04325),gene-LUX28_RS06590(LUX28_RS06590)	gene-LUX28_RS07760(LUX28_RS07760),gene-LUX28_RS16780(LUX28_RS16780)
BP	GO:0000278	mitotic cell cycle	1	0	1	2	0.14374	0.502394	gene-LUX28_RS14440(LUX28_RS14440)	-
BP	GO:0000281	mitotic cytokinesis	1	0	1	2	0.14374	0.502394	gene-LUX28_RS14440(LUX28_RS14440)	-
BP	GO:0000917	division septum assembly	1	0	1	2	0.14374	0.502394	gene-LUX28_RS14440(LUX28_RS14440)	-
BP	GO:0006002	fructose 6-phosphate metabolic process	1	0	1	2	0.14374	0.502394	gene-LUX28_RS01135(LUX28_RS01135)	-
BP	GO:0006054	N-acetylneuraminate metabolic process	1	0	1	2	0.14374	0.502394	gene-LUX28_RS18255(LUX28_RS18255)	-
BP	GO:0009635	response to herbicide	1	0	1	2	0.14374	0.502394	gene-LUX28_RS06185(LUX28_RS06185)	-
BP	GO:0009758	carbohydrate utilization	0	1	1	2	0.14374	0.502394	-	gene-LUX28_RS07335(LUX28_RS07335)
BP	GO:0015755	fructose transmembrane transport	0	1	1	2	0.14374	0.502394	-	gene-LUX28_RS07565(LUX28_RS07565)
BP	GO:0015824	proline transport	0	1	1	2	0.14374	0.502394	-	gene-LUX28_RS01725(LUX28_RS01725)
BP	GO:0019262	N-acetylneuraminate catabolic process	1	0	1	2	0.14374	0.502394	gene-LUX28_RS18255(LUX28_RS18255)	-
BP	GO:0019276	UDP-N-acetylgalactosamine metabolic process	1	0	1	2	0.14374	0.502394	gene-LUX28_RS19150(LUX28_RS19150)	-
BP	GO:0019277	UDP-N-acetylgalactosamine biosynthetic process	1	0	1	2	0.14374	0.502394	gene-LUX28_RS19150(LUX28_RS19150)	-
BP	GO:0019355	nicotinamide nucleotide biosynthetic process from aspartate	1	0	1	2	0.14374	0.502394	gene-LUX28_RS14340(LUX28_RS14340)	-
BP	GO:0031333	negative regulation of protein-containing complex assembly	1	0	1	2	0.14374	0.502394	gene-LUX28_RS07975(LUX28_RS07975)	-
BP	GO:0034627	'de novo' NAD biosynthetic process	1	0	1	2	0.14374	0.502394	gene-LUX28_RS14340(LUX28_RS14340)	-
BP	GO:0034628	'de novo' NAD biosynthetic process from aspartate	1	0	1	2	0.14374	0.502394	gene-LUX28_RS14340(LUX28_RS14340)	-
BP	GO:0042450	arginine biosynthetic process via ornithine	1	0	1	2	0.14374	0.502394	gene-LUX28_RS15100(LUX28_RS15100)	-
BP	GO:0042454	ribonucleoside catabolic process	1	0	1	2	0.14374	0.502394	gene-LUX28_RS13320(LUX28_RS13320)	-
BP	GO:0042537	benzene-containing compound metabolic process	1	0	1	2	0.14374	0.502394	gene-LUX28_RS01310(LUX28_RS01310)	-
BP	GO:0042542	response to hydrogen peroxide	1	0	1	2	0.14374	0.502394	gene-LUX28_RS04845(LUX28_RS04845)	-
BP	GO:0044210	'de novo' CTP biosynthetic process	1	0	1	2	0.14374	0.502394	gene-LUX28_RS19350(LUX28_RS19350)	-
BP	GO:0046083	adenine metabolic process	0	1	1	2	0.14374	0.502394	-	gene-LUX28_RS03795(LUX28_RS03795)
BP	GO:0046133	pyrimidine ribonucleoside catabolic process	1	0	1	2	0.14374	0.502394	gene-LUX28_RS13320(LUX28_RS13320)	-
BP	GO:0046135	pyrimidine nucleoside catabolic process	1	0	1	2	0.14374	0.502394	gene-LUX28_RS13320(LUX28_RS13320)	-
BP	GO:0046874	quinolinate metabolic process	1	0	1	2	0.14374	0.502394	gene-LUX28_RS14340(LUX28_RS14340)	-
BP	GO:0061640	cytoskeleton-dependent cytokinesis	1	0	1	2	0.14374	0.502394	gene-LUX28_RS14440(LUX28_RS14440)	-
BP	GO:0070085	glycosylation	1	0	1	2	0.14374	0.502394	gene-LUX28_RS01135(LUX28_RS01135)	-
BP	GO:0097054	L-glutamate biosynthetic process	1	0	1	2	0.14374	0.502394	gene-LUX28_RS09790(LUX28_RS09790)	-
BP	GO:0097428	protein maturation by iron-sulfur cluster transfer	1	0	1	2	0.14374	0.502394	gene-LUX28_RS16975(LUX28_RS16975)	-
BP	GO:1902410	mitotic cytokinetic process	1	0	1	2	0.14374	0.502394	gene-LUX28_RS14440(LUX28_RS14440)	-
BP	GO:1903047	mitotic cell cycle process	1	0	1	2	0.14374	0.502394	gene-LUX28_RS14440(LUX28_RS14440)	-
BP	GO:1904659	glucose transmembrane transport	0	1	1	2	0.14374	0.502394	-	gene-LUX28_RS07330(LUX28_RS07330)
MF	GO:0016783	sulfurtransferase activity	1	1	2	10	0.144108	0.365728	gene-LUX28_RS16980(LUX28_RS16980)	gene-LUX28_RS09615(LUX28_RS09615)
MF	GO:0016814	hydrolase activity, acting on carbon-nitrogen (but not peptide) bonds, in cyclic amidines	1	1	2	10	0.144108	0.365728	gene-LUX28_RS13320(LUX28_RS13320)	gene-LUX28_RS03795(LUX28_RS03795)
MF	GO:0003700	DNA-binding transcription factor activity	7	4	11	114	0.145979	0.367691	gene-LUX28_RS01110(LUX28_RS01110),gene-LUX28_RS03625(LUX28_RS03625),gene-LUX28_RS04940(LUX28_RS04940),gene-LUX28_RS07975(LUX28_RS07975),gene-LUX28_RS09770(LUX28_RS09770),gene-LUX28_RS12325(LUX28_RS12325),gene-LUX28_RS17915(LUX28_RS17915)	gene-LUX28_RS02890(LUX28_RS02890),gene-LUX28_RS03805(LUX28_RS03805),gene-LUX28_RS09910(LUX28_RS09910),gene-LUX28_RS12285(LUX28_RS12285)
BP	GO:0006783	heme biosynthetic process	3	0	3	18	0.146048	0.50555	gene-LUX28_RS14480(LUX28_RS14480),gene-LUX28_RS14485(LUX28_RS14485),gene-LUX28_RS14490(LUX28_RS14490)	-
BP	GO:0042168	heme metabolic process	3	0	3	18	0.146048	0.50555	gene-LUX28_RS14480(LUX28_RS14480),gene-LUX28_RS14485(LUX28_RS14485),gene-LUX28_RS14490(LUX28_RS14490)	-
CC	GO:0031975	envelope	2	1	3	19	0.147694	0.792234	gene-LUX28_RS04225(LUX28_RS04225),gene-LUX28_RS06885(LUX28_RS06885)	gene-LUX28_RS01040(LUX28_RS01040)
BP	GO:0072524	pyridine-containing compound metabolic process	5	0	5	38	0.148987	0.513255	gene-LUX28_RS04435(LUX28_RS04435),gene-LUX28_RS07705(LUX28_RS07705),gene-LUX28_RS07715(LUX28_RS07715),gene-LUX28_RS07720(LUX28_RS07720),gene-LUX28_RS14340(LUX28_RS14340)	-
MF	GO:0048037	cofactor binding	14	6	20	232	0.150528	0.376319	gene-LUX28_RS01310(LUX28_RS01310),gene-LUX28_RS04435(LUX28_RS04435),gene-LUX28_RS04805(LUX28_RS04805),gene-LUX28_RS04845(LUX28_RS04845),gene-LUX28_RS06185(LUX28_RS06185),gene-LUX28_RS07720(LUX28_RS07720),gene-LUX28_RS09790(LUX28_RS09790),gene-LUX28_RS12780(LUX28_RS12780),gene-LUX28_RS14340(LUX28_RS14340),gene-LUX28_RS14480(LUX28_RS14480),gene-LUX28_RS16975(LUX28_RS16975),gene-LUX28_RS16980(LUX28_…	gene-LUX28_RS01715(LUX28_RS01715),gene-LUX28_RS02785(LUX28_RS02785),gene-LUX28_RS03765(LUX28_RS03765),gene-LUX28_RS09610(LUX28_RS09610),gene-LUX28_RS09615(LUX28_RS09615),gene-LUX28_RS09630(LUX28_RS09630)
BP	GO:0000041	transition metal ion transport	2	1	3	19	0.164447	0.519274	gene-LUX28_RS07310(LUX28_RS07310),gene-LUX28_RS17455(LUX28_RS17455)	gene-LUX28_RS02785(LUX28_RS02785)
BP	GO:0006525	arginine metabolic process	3	0	3	19	0.164447	0.519274	gene-LUX28_RS05955(LUX28_RS05955),gene-LUX28_RS15100(LUX28_RS15100),gene-LUX28_RS15105(LUX28_RS15105)	-
BP	GO:0042886	amide transport	2	4	6	50	0.164981	0.519274	gene-LUX28_RS06885(LUX28_RS06885),gene-LUX28_RS14535(LUX28_RS14535)	gene-LUX28_RS08520(LUX28_RS08520),gene-LUX28_RS08575(LUX28_RS08575),gene-LUX28_RS16625(LUX28_RS16625),gene-LUX28_RS16690(LUX28_RS16690)
MF	GO:0140110	transcription regulator activity	7	4	11	117	0.165658	0.400959	gene-LUX28_RS01110(LUX28_RS01110),gene-LUX28_RS03625(LUX28_RS03625),gene-LUX28_RS04940(LUX28_RS04940),gene-LUX28_RS07975(LUX28_RS07975),gene-LUX28_RS09770(LUX28_RS09770),gene-LUX28_RS12325(LUX28_RS12325),gene-LUX28_RS17915(LUX28_RS17915)	gene-LUX28_RS02890(LUX28_RS02890),gene-LUX28_RS03805(LUX28_RS03805),gene-LUX28_RS09910(LUX28_RS09910),gene-LUX28_RS12285(LUX28_RS12285)
BP	GO:0019752	carboxylic acid metabolic process	20	9	29	325	0.165777	0.519274	gene-LUX28_RS01135(LUX28_RS01135),gene-LUX28_RS01310(LUX28_RS01310),gene-LUX28_RS04435(LUX28_RS04435),gene-LUX28_RS05955(LUX28_RS05955),gene-LUX28_RS06185(LUX28_RS06185),gene-LUX28_RS07705(LUX28_RS07705),gene-LUX28_RS07715(LUX28_RS07715),gene-LUX28_RS07720(LUX28_RS07720),gene-LUX28_RS09790(LUX28_RS09790),gene-LUX28_RS12700(LUX28_RS12700),gene-LUX28_RS14340(LUX28_RS14340),gene-LUX28_RS15100(LUX28_…	gene-LUX28_RS01715(LUX28_RS01715),gene-LUX28_RS01720(LUX28_RS01720),gene-LUX28_RS03765(LUX28_RS03765),gene-LUX28_RS09610(LUX28_RS09610),gene-LUX28_RS09615(LUX28_RS09615),gene-LUX28_RS09620(LUX28_RS09620),gene-LUX28_RS09630(LUX28_RS09630),gene-LUX28_RS11915(LUX28_RS11915),gene-LUX28_RS20005(LUX28_RS20005)
BP	GO:0009166	nucleotide catabolic process	4	0	4	29	0.166028	0.519274	gene-LUX28_RS04435(LUX28_RS04435),gene-LUX28_RS07705(LUX28_RS07705),gene-LUX28_RS07715(LUX28_RS07715),gene-LUX28_RS07720(LUX28_RS07720)	-
MF	GO:0016903	oxidoreductase activity, acting on the aldehyde or oxo group of donors	2	1	3	21	0.166938	0.400959	gene-LUX28_RS04420(LUX28_RS04420),gene-LUX28_RS07705(LUX28_RS07705)	gene-LUX28_RS01720(LUX28_RS01720)
BP	GO:0019627	urea metabolic process	2	0	2	10	0.168026	0.519274	gene-LUX28_RS05955(LUX28_RS05955),gene-LUX28_RS15105(LUX28_RS15105)	-
BP	GO:0055082	cellular chemical homeostasis	2	0	2	10	0.168026	0.519274	gene-LUX28_RS16975(LUX28_RS16975),gene-LUX28_RS17160(LUX28_RS17160)	-
MF	GO:0004601	peroxidase activity	2	0	2	11	0.168619	0.400959	gene-LUX28_RS04845(LUX28_RS04845),gene-LUX28_RS20645(LUX28_RS20645)	-
MF	GO:0019829	ATPase-coupled cation transmembrane transporter activity	2	0	2	11	0.168619	0.400959	gene-LUX28_RS07310(LUX28_RS07310),gene-LUX28_RS17455(LUX28_RS17455)	-
BP	GO:0009142	nucleoside triphosphate biosynthetic process	5	0	5	40	0.173854	0.519274	gene-LUX28_RS04435(LUX28_RS04435),gene-LUX28_RS07705(LUX28_RS07705),gene-LUX28_RS07715(LUX28_RS07715),gene-LUX28_RS07720(LUX28_RS07720),gene-LUX28_RS19350(LUX28_RS19350)	-
BP	GO:0009168	purine ribonucleoside monophosphate biosynthetic process	4	2	6	51	0.176166	0.519274	gene-LUX28_RS04435(LUX28_RS04435),gene-LUX28_RS07705(LUX28_RS07705),gene-LUX28_RS07715(LUX28_RS07715),gene-LUX28_RS07720(LUX28_RS07720)	gene-LUX28_RS03745(LUX28_RS03745),gene-LUX28_RS03765(LUX28_RS03765)
BP	GO:0032787	monocarboxylic acid metabolic process	8	4	12	120	0.179293	0.519274	gene-LUX28_RS01310(LUX28_RS01310),gene-LUX28_RS04435(LUX28_RS04435),gene-LUX28_RS07705(LUX28_RS07705),gene-LUX28_RS07715(LUX28_RS07715),gene-LUX28_RS07720(LUX28_RS07720),gene-LUX28_RS15160(LUX28_RS15160),gene-LUX28_RS17890(LUX28_RS17890),gene-LUX28_RS17895(LUX28_RS17895)	gene-LUX28_RS09610(LUX28_RS09610),gene-LUX28_RS09615(LUX28_RS09615),gene-LUX28_RS09620(LUX28_RS09620),gene-LUX28_RS09630(LUX28_RS09630)
BP	GO:0006090	pyruvate metabolic process	4	0	4	30	0.181142	0.519274	gene-LUX28_RS04435(LUX28_RS04435),gene-LUX28_RS07705(LUX28_RS07705),gene-LUX28_RS07715(LUX28_RS07715),gene-LUX28_RS07720(LUX28_RS07720)	-
BP	GO:0006754	ATP biosynthetic process	4	0	4	30	0.181142	0.519274	gene-LUX28_RS04435(LUX28_RS04435),gene-LUX28_RS07705(LUX28_RS07705),gene-LUX28_RS07715(LUX28_RS07715),gene-LUX28_RS07720(LUX28_RS07720)	-
BP	GO:0034219	carbohydrate transmembrane transport	2	2	4	30	0.181142	0.519274	gene-LUX28_RS04225(LUX28_RS04225),gene-LUX28_RS20065(LUX28_RS20065)	gene-LUX28_RS07330(LUX28_RS07330),gene-LUX28_RS07565(LUX28_RS07565)
BP	GO:1901292	nucleoside phosphate catabolic process	4	0	4	30	0.181142	0.519274	gene-LUX28_RS04435(LUX28_RS04435),gene-LUX28_RS07705(LUX28_RS07705),gene-LUX28_RS07715(LUX28_RS07715),gene-LUX28_RS07720(LUX28_RS07720)	-
MF	GO:0003690	double-stranded DNA binding	3	1	4	33	0.181988	0.400959	gene-LUX28_RS00280(LUX28_RS00280),gene-LUX28_RS07975(LUX28_RS07975),gene-LUX28_RS12325(LUX28_RS12325)	gene-LUX28_RS02890(LUX28_RS02890)
BP	GO:0006778	porphyrin-containing compound metabolic process	3	0	3	20	0.18349	0.519274	gene-LUX28_RS14480(LUX28_RS14480),gene-LUX28_RS14485(LUX28_RS14485),gene-LUX28_RS14490(LUX28_RS14490)	-
BP	GO:0006779	porphyrin-containing compound biosynthetic process	3	0	3	20	0.18349	0.519274	gene-LUX28_RS14480(LUX28_RS14480),gene-LUX28_RS14485(LUX28_RS14485),gene-LUX28_RS14490(LUX28_RS14490)	-
BP	GO:0055065	metal ion homeostasis	2	1	3	20	0.18349	0.519274	gene-LUX28_RS16975(LUX28_RS16975),gene-LUX28_RS17160(LUX28_RS17160)	gene-LUX28_RS01040(LUX28_RS01040)
BP	GO:0055072	iron ion homeostasis	2	1	3	20	0.18349	0.519274	gene-LUX28_RS16975(LUX28_RS16975),gene-LUX28_RS17160(LUX28_RS17160)	gene-LUX28_RS01040(LUX28_RS01040)
BP	GO:0055076	transition metal ion homeostasis	2	1	3	20	0.18349	0.519274	gene-LUX28_RS16975(LUX28_RS16975),gene-LUX28_RS17160(LUX28_RS17160)	gene-LUX28_RS01040(LUX28_RS01040)
BP	GO:0008643	carbohydrate transport	2	3	5	41	0.186854	0.519274	gene-LUX28_RS04225(LUX28_RS04225),gene-LUX28_RS20065(LUX28_RS20065)	gene-LUX28_RS07330(LUX28_RS07330),gene-LUX28_RS07335(LUX28_RS07335),gene-LUX28_RS07565(LUX28_RS07565)
BP	GO:0009127	purine nucleoside monophosphate biosynthetic process	4	2	6	52	0.187655	0.519274	gene-LUX28_RS04435(LUX28_RS04435),gene-LUX28_RS07705(LUX28_RS07705),gene-LUX28_RS07715(LUX28_RS07715),gene-LUX28_RS07720(LUX28_RS07720)	gene-LUX28_RS03745(LUX28_RS03745),gene-LUX28_RS03765(LUX28_RS03765)
BP	GO:0043933	protein-containing complex subunit organization	5	1	6	52	0.187655	0.519274	gene-LUX28_RS01110(LUX28_RS01110),gene-LUX28_RS03625(LUX28_RS03625),gene-LUX28_RS07975(LUX28_RS07975),gene-LUX28_RS08695(LUX28_RS08695),gene-LUX28_RS17915(LUX28_RS17915)	gene-LUX28_RS12285(LUX28_RS12285)
MF	GO:0003755	peptidyl-prolyl cis-trans isomerase activity	1	0	1	3	0.190306	0.400959	gene-LUX28_RS14535(LUX28_RS14535)	-
MF	GO:0003954	NADH dehydrogenase activity	1	0	1	3	0.190306	0.400959	gene-LUX28_RS20650(LUX28_RS20650)	-
MF	GO:0004529	exodeoxyribonuclease activity	0	1	1	3	0.190306	0.400959	-	gene-LUX28_RS12835(LUX28_RS12835)
MF	GO:0004725	protein tyrosine phosphatase activity	1	0	1	3	0.190306	0.400959	gene-LUX28_RS04325(LUX28_RS04325)	-
MF	GO:0004852	uroporphyrinogen-III synthase activity	1	0	1	3	0.190306	0.400959	gene-LUX28_RS14490(LUX28_RS14490)	-
MF	GO:0008061	chitin binding	0	1	1	3	0.190306	0.400959	-	gene-LUX28_RS07275(LUX28_RS07275)
MF	GO:0008198	ferrous iron binding	1	0	1	3	0.190306	0.400959	gene-LUX28_RS16975(LUX28_RS16975)	-
MF	GO:0008972	phosphomethylpyrimidine kinase activity	1	0	1	3	0.190306	0.400959	gene-LUX28_RS06205(LUX28_RS06205)	-
MF	GO:0015645	fatty acid ligase activity	1	0	1	3	0.190306	0.400959	gene-LUX28_RS15160(LUX28_RS15160)	-
MF	GO:0015930	glutamate synthase activity	1	0	1	3	0.190306	0.400959	gene-LUX28_RS09790(LUX28_RS09790)	-
MF	GO:0016433	rRNA (adenine) methyltransferase activity	0	1	1	3	0.190306	0.400959	-	gene-LUX28_RS13785(LUX28_RS13785)
MF	GO:0016709	oxidoreductase activity, acting on paired donors, with incorporation or reduction of molecular oxygen, NAD(P)H as one donor, and incorporation of one atom of oxygen	0	1	1	3	0.190306	0.400959	-	gene-LUX28_RS02785(LUX28_RS02785)
MF	GO:0016722	oxidoreductase activity, oxidizing metal ions	1	0	1	3	0.190306	0.400959	gene-LUX28_RS17160(LUX28_RS17160)	-
MF	GO:0016859	cis-trans isomerase activity	1	0	1	3	0.190306	0.400959	gene-LUX28_RS14535(LUX28_RS14535)	-
MF	GO:0016869	intramolecular transferase activity, transferring amino groups	1	0	1	3	0.190306	0.400959	gene-LUX28_RS14480(LUX28_RS14480)	-
MF	GO:0016882	cyclo-ligase activity	0	1	1	3	0.190306	0.400959	-	gene-LUX28_RS09620(LUX28_RS09620)
MF	GO:0016895	exodeoxyribonuclease activity, producing 5'-phosphomonoesters	0	1	1	3	0.190306	0.400959	-	gene-LUX28_RS12835(LUX28_RS12835)
MF	GO:0031420	alkali metal ion binding	0	1	1	3	0.190306	0.400959	-	gene-LUX28_RS01725(LUX28_RS01725)
MF	GO:0046556	alpha-L-arabinofuranosidase activity	1	0	1	3	0.190306	0.400959	gene-LUX28_RS14805(LUX28_RS14805)	-
MF	GO:0090482	vitamin transmembrane transporter activity	0	1	1	3	0.190306	0.400959	-	gene-LUX28_RS16625(LUX28_RS16625)
MF	GO:0016684	oxidoreductase activity, acting on peroxide as acceptor	2	0	2	12	0.193766	0.405699	gene-LUX28_RS04845(LUX28_RS04845),gene-LUX28_RS20645(LUX28_RS20645)	-
BP	GO:0006560	proline metabolic process	0	2	2	11	0.195776	0.519274	-	gene-LUX28_RS01715(LUX28_RS01715),gene-LUX28_RS01720(LUX28_RS01720)
BP	GO:0046112	nucleobase biosynthetic process	1	1	2	11	0.195776	0.519274	gene-LUX28_RS05955(LUX28_RS05955)	gene-LUX28_RS03765(LUX28_RS03765)
BP	GO:0016311	dephosphorylation	2	2	4	31	0.196696	0.519274	gene-LUX28_RS04325(LUX28_RS04325),gene-LUX28_RS06590(LUX28_RS06590)	gene-LUX28_RS07760(LUX28_RS07760),gene-LUX28_RS16780(LUX28_RS16780)
BP	GO:0065007	biological regulation	22	16	38	446	0.196732	0.519274	gene-LUX28_RS00305(LUX28_RS00305),gene-LUX28_RS01110(LUX28_RS01110),gene-LUX28_RS01310(LUX28_RS01310),gene-LUX28_RS03625(LUX28_RS03625),gene-LUX28_RS04090(LUX28_RS04090),gene-LUX28_RS04435(LUX28_RS04435),gene-LUX28_RS04940(LUX28_RS04940),gene-LUX28_RS05575(LUX28_RS05575),gene-LUX28_RS06260(LUX28_RS06260),gene-LUX28_RS07720(LUX28_RS07720),gene-LUX28_RS07975(LUX28_RS07975),gene-LUX28_RS08880(LUX28_…	gene-LUX28_RS01040(LUX28_RS01040),gene-LUX28_RS01445(LUX28_RS01445),gene-LUX28_RS02890(LUX28_RS02890),gene-LUX28_RS03805(LUX28_RS03805),gene-LUX28_RS04990(LUX28_RS04990),gene-LUX28_RS07335(LUX28_RS07335),gene-LUX28_RS07760(LUX28_RS07760),gene-LUX28_RS08380(LUX28_RS08380),gene-LUX28_RS09085(LUX28_RS09085),gene-LUX28_RS09910(LUX28_RS09910),gene-LUX28_RS10530(LUX28_RS10530),gene-LUX28_RS12285(LUX28_…
BP	GO:0044271	cellular nitrogen compound biosynthetic process	31	19	50	601	0.198587	0.519274	gene-LUX28_RS00305(LUX28_RS00305),gene-LUX28_RS01110(LUX28_RS01110),gene-LUX28_RS03625(LUX28_RS03625),gene-LUX28_RS04090(LUX28_RS04090),gene-LUX28_RS04435(LUX28_RS04435),gene-LUX28_RS04805(LUX28_RS04805),gene-LUX28_RS04940(LUX28_RS04940),gene-LUX28_RS05955(LUX28_RS05955),gene-LUX28_RS06180(LUX28_RS06180),gene-LUX28_RS06185(LUX28_RS06185),gene-LUX28_RS06205(LUX28_RS06205),gene-LUX28_RS06260(LUX28_…	gene-LUX28_RS02890(LUX28_RS02890),gene-LUX28_RS03745(LUX28_RS03745),gene-LUX28_RS03765(LUX28_RS03765),gene-LUX28_RS03805(LUX28_RS03805),gene-LUX28_RS04990(LUX28_RS04990),gene-LUX28_RS07235(LUX28_RS07235),gene-LUX28_RS07335(LUX28_RS07335),gene-LUX28_RS09085(LUX28_RS09085),gene-LUX28_RS09610(LUX28_RS09610),gene-LUX28_RS09615(LUX28_RS09615),gene-LUX28_RS09620(LUX28_RS09620),gene-LUX28_RS09630(LUX28_…
BP	GO:1901657	glycosyl compound metabolic process	4	2	6	53	0.199429	0.519274	gene-LUX28_RS10165(LUX28_RS10165),gene-LUX28_RS13320(LUX28_RS13320),gene-LUX28_RS19350(LUX28_RS19350),gene-LUX28_RS20080(LUX28_RS20080)	gene-LUX28_RS03765(LUX28_RS03765),gene-LUX28_RS07235(LUX28_RS07235)
MF	GO:0000976	transcription regulatory region sequence-specific DNA binding	2	1	3	23	0.202022	0.420356	gene-LUX28_RS07975(LUX28_RS07975),gene-LUX28_RS12325(LUX28_RS12325)	gene-LUX28_RS02890(LUX28_RS02890)
BP	GO:0044265	cellular macromolecule catabolic process	2	1	3	21	0.203084	0.519274	gene-LUX28_RS06895(LUX28_RS06895),gene-LUX28_RS08880(LUX28_RS08880)	gene-LUX28_RS12835(LUX28_RS12835)
BP	GO:0000413	protein peptidyl-prolyl isomerization	1	0	1	3	0.207709	0.519274	gene-LUX28_RS14535(LUX28_RS14535)	-
BP	GO:0006072	glycerol-3-phosphate metabolic process	1	0	1	3	0.207709	0.519274	gene-LUX28_RS05085(LUX28_RS05085)	-
BP	GO:0006308	DNA catabolic process	0	1	1	3	0.207709	0.519274	-	gene-LUX28_RS12835(LUX28_RS12835)
BP	GO:0006402	mRNA catabolic process	1	0	1	3	0.207709	0.519274	gene-LUX28_RS08880(LUX28_RS08880)	-
BP	GO:0006531	aspartate metabolic process	1	0	1	3	0.207709	0.519274	gene-LUX28_RS14340(LUX28_RS14340)	-
BP	GO:0007596	blood coagulation	1	0	1	3	0.207709	0.519274	gene-LUX28_RS05575(LUX28_RS05575)	-
BP	GO:0007599	hemostasis	1	0	1	3	0.207709	0.519274	gene-LUX28_RS05575(LUX28_RS05575)	-
BP	GO:0009083	branched-chain amino acid catabolic process	1	0	1	3	0.207709	0.519274	gene-LUX28_RS12700(LUX28_RS12700)	-
BP	GO:0009113	purine nucleobase biosynthetic process	0	1	1	3	0.207709	0.519274	-	gene-LUX28_RS03765(LUX28_RS03765)
BP	GO:0009164	nucleoside catabolic process	1	0	1	3	0.207709	0.519274	gene-LUX28_RS13320(LUX28_RS13320)	-
BP	GO:0009245	lipid A biosynthetic process	1	0	1	3	0.207709	0.519274	gene-LUX28_RS00305(LUX28_RS00305)	-
BP	GO:0009312	oligosaccharide biosynthetic process	1	0	1	3	0.207709	0.519274	gene-LUX28_RS00305(LUX28_RS00305)	-
BP	GO:0009611	response to wounding	1	0	1	3	0.207709	0.519274	gene-LUX28_RS05575(LUX28_RS05575)	-
BP	GO:0018208	peptidyl-proline modification	1	0	1	3	0.207709	0.519274	gene-LUX28_RS14535(LUX28_RS14535)	-
BP	GO:0019563	glycerol catabolic process	1	0	1	3	0.207709	0.519274	gene-LUX28_RS05085(LUX28_RS05085)	-
BP	GO:0019835	cytolysis	1	0	1	3	0.207709	0.519274	gene-LUX28_RS14885(LUX28_RS14885)	-
BP	GO:0030193	regulation of blood coagulation	1	0	1	3	0.207709	0.519274	gene-LUX28_RS05575(LUX28_RS05575)	-
BP	GO:0030195	negative regulation of blood coagulation	1	0	1	3	0.207709	0.519274	gene-LUX28_RS05575(LUX28_RS05575)	-
BP	GO:0031221	arabinan metabolic process	1	0	1	3	0.207709	0.519274	gene-LUX28_RS14805(LUX28_RS14805)	-
BP	GO:0031222	arabinan catabolic process	1	0	1	3	0.207709	0.519274	gene-LUX28_RS14805(LUX28_RS14805)	-
BP	GO:0032101	regulation of response to external stimulus	1	0	1	3	0.207709	0.519274	gene-LUX28_RS05575(LUX28_RS05575)	-
BP	GO:0032102	negative regulation of response to external stimulus	1	0	1	3	0.207709	0.519274	gene-LUX28_RS05575(LUX28_RS05575)	-
BP	GO:0034656	nucleobase-containing small molecule catabolic process	1	0	1	3	0.207709	0.519274	gene-LUX28_RS13320(LUX28_RS13320)	-
BP	GO:0035335	peptidyl-tyrosine dephosphorylation	1	0	1	3	0.207709	0.519274	gene-LUX28_RS04325(LUX28_RS04325)	-
BP	GO:0035461	vitamin transmembrane transport	0	1	1	3	0.207709	0.519274	-	gene-LUX28_RS16625(LUX28_RS16625)
BP	GO:0042060	wound healing	1	0	1	3	0.207709	0.519274	gene-LUX28_RS05575(LUX28_RS05575)	-
BP	GO:0042730	fibrinolysis	1	0	1	3	0.207709	0.519274	gene-LUX28_RS05575(LUX28_RS05575)	-
BP	GO:0042743	hydrogen peroxide metabolic process	1	0	1	3	0.207709	0.519274	gene-LUX28_RS04845(LUX28_RS04845)	-
BP	GO:0042744	hydrogen peroxide catabolic process	1	0	1	3	0.207709	0.519274	gene-LUX28_RS04845(LUX28_RS04845)	-
BP	GO:0043939	negative regulation of sporulation	0	1	1	3	0.207709	0.519274	-	gene-LUX28_RS18020(LUX28_RS18020)
BP	GO:0046493	lipid A metabolic process	1	0	1	3	0.207709	0.519274	gene-LUX28_RS00305(LUX28_RS00305)	-
BP	GO:0048585	negative regulation of response to stimulus	1	0	1	3	0.207709	0.519274	gene-LUX28_RS05575(LUX28_RS05575)	-
BP	GO:0050817	coagulation	1	0	1	3	0.207709	0.519274	gene-LUX28_RS05575(LUX28_RS05575)	-
BP	GO:0050818	regulation of coagulation	1	0	1	3	0.207709	0.519274	gene-LUX28_RS05575(LUX28_RS05575)	-
BP	GO:0050819	negative regulation of coagulation	1	0	1	3	0.207709	0.519274	gene-LUX28_RS05575(LUX28_RS05575)	-
BP	GO:0050878	regulation of body fluid levels	1	0	1	3	0.207709	0.519274	gene-LUX28_RS05575(LUX28_RS05575)	-
BP	GO:0051093	negative regulation of developmental process	0	1	1	3	0.207709	0.519274	-	gene-LUX28_RS18020(LUX28_RS18020)
BP	GO:0051129	negative regulation of cellular component organization	1	0	1	3	0.207709	0.519274	gene-LUX28_RS07975(LUX28_RS07975)	-
BP	GO:0051180	vitamin transport	0	1	1	3	0.207709	0.519274	-	gene-LUX28_RS16625(LUX28_RS16625)
BP	GO:0051241	negative regulation of multicellular organismal process	1	0	1	3	0.207709	0.519274	gene-LUX28_RS05575(LUX28_RS05575)	-
BP	GO:0052646	alditol phosphate metabolic process	1	0	1	3	0.207709	0.519274	gene-LUX28_RS05085(LUX28_RS05085)	-
BP	GO:0061041	regulation of wound healing	1	0	1	3	0.207709	0.519274	gene-LUX28_RS05575(LUX28_RS05575)	-
BP	GO:0061045	negative regulation of wound healing	1	0	1	3	0.207709	0.519274	gene-LUX28_RS05575(LUX28_RS05575)	-
BP	GO:1900046	regulation of hemostasis	1	0	1	3	0.207709	0.519274	gene-LUX28_RS05575(LUX28_RS05575)	-
BP	GO:1900047	negative regulation of hemostasis	1	0	1	3	0.207709	0.519274	gene-LUX28_RS05575(LUX28_RS05575)	-
BP	GO:1901269	lipooligosaccharide metabolic process	1	0	1	3	0.207709	0.519274	gene-LUX28_RS00305(LUX28_RS00305)	-
BP	GO:1901271	lipooligosaccharide biosynthetic process	1	0	1	3	0.207709	0.519274	gene-LUX28_RS00305(LUX28_RS00305)	-
BP	GO:1901658	glycosyl compound catabolic process	1	0	1	3	0.207709	0.519274	gene-LUX28_RS13320(LUX28_RS13320)	-
BP	GO:1903034	regulation of response to wounding	1	0	1	3	0.207709	0.519274	gene-LUX28_RS05575(LUX28_RS05575)	-
BP	GO:1903035	negative regulation of response to wounding	1	0	1	3	0.207709	0.519274	gene-LUX28_RS05575(LUX28_RS05575)	-
BP	GO:0030001	metal ion transport	2	4	6	54	0.211471	0.526275	gene-LUX28_RS07310(LUX28_RS07310),gene-LUX28_RS17455(LUX28_RS17455)	gene-LUX28_RS01725(LUX28_RS01725),gene-LUX28_RS02785(LUX28_RS02785),gene-LUX28_RS05350(LUX28_RS05350),gene-LUX28_RS13055(LUX28_RS13055)
BP	GO:0010629	negative regulation of gene expression	3	1	4	32	0.212644	0.526275	gene-LUX28_RS07975(LUX28_RS07975),gene-LUX28_RS08880(LUX28_RS08880),gene-LUX28_RS12325(LUX28_RS12325)	gene-LUX28_RS18480(LUX28_RS18480)
BP	GO:0043436	oxoacid metabolic process	20	9	29	335	0.212703	0.526275	gene-LUX28_RS01135(LUX28_RS01135),gene-LUX28_RS01310(LUX28_RS01310),gene-LUX28_RS04435(LUX28_RS04435),gene-LUX28_RS05955(LUX28_RS05955),gene-LUX28_RS06185(LUX28_RS06185),gene-LUX28_RS07705(LUX28_RS07705),gene-LUX28_RS07715(LUX28_RS07715),gene-LUX28_RS07720(LUX28_RS07720),gene-LUX28_RS09790(LUX28_RS09790),gene-LUX28_RS12700(LUX28_RS12700),gene-LUX28_RS14340(LUX28_RS14340),gene-LUX28_RS15100(LUX28_…	gene-LUX28_RS01715(LUX28_RS01715),gene-LUX28_RS01720(LUX28_RS01720),gene-LUX28_RS03765(LUX28_RS03765),gene-LUX28_RS09610(LUX28_RS09610),gene-LUX28_RS09615(LUX28_RS09615),gene-LUX28_RS09620(LUX28_RS09620),gene-LUX28_RS09630(LUX28_RS09630),gene-LUX28_RS11915(LUX28_RS11915),gene-LUX28_RS20005(LUX28_RS20005)
CC	GO:0005576	extracellular region	6	1	7	69	0.214232	0.792234	gene-LUX28_RS01635(LUX28_RS01635),gene-LUX28_RS05575(LUX28_RS05575),gene-LUX28_RS08045(LUX28_RS08045),gene-LUX28_RS09025(LUX28_RS09025),gene-LUX28_RS16965(LUX28_RS16965),gene-LUX28_RS18160(LUX28_RS18160)	gene-LUX28_RS18760(LUX28_RS18760)
BP	GO:0090407	organophosphate biosynthetic process	13	2	15	161	0.215114	0.529596	gene-LUX28_RS00305(LUX28_RS00305),gene-LUX28_RS01345(LUX28_RS01345),gene-LUX28_RS04435(LUX28_RS04435),gene-LUX28_RS04805(LUX28_RS04805),gene-LUX28_RS06180(LUX28_RS06180),gene-LUX28_RS06185(LUX28_RS06185),gene-LUX28_RS06205(LUX28_RS06205),gene-LUX28_RS07705(LUX28_RS07705),gene-LUX28_RS07715(LUX28_RS07715),gene-LUX28_RS07720(LUX28_RS07720),gene-LUX28_RS12670(LUX28_RS12670),gene-LUX28_RS14340(LUX28_…	gene-LUX28_RS03745(LUX28_RS03745),gene-LUX28_RS03765(LUX28_RS03765)
BP	GO:0051128	regulation of cellular component organization	6	1	7	66	0.218365	0.529596	gene-LUX28_RS00305(LUX28_RS00305),gene-LUX28_RS01110(LUX28_RS01110),gene-LUX28_RS03625(LUX28_RS03625),gene-LUX28_RS07975(LUX28_RS07975),gene-LUX28_RS17915(LUX28_RS17915),gene-LUX28_RS19150(LUX28_RS19150)	gene-LUX28_RS12285(LUX28_RS12285)
BP	GO:0016043	cellular component organization	14	5	19	211	0.220299	0.529596	gene-LUX28_RS00280(LUX28_RS00280),gene-LUX28_RS00305(LUX28_RS00305),gene-LUX28_RS01110(LUX28_RS01110),gene-LUX28_RS03625(LUX28_RS03625),gene-LUX28_RS06895(LUX28_RS06895),gene-LUX28_RS07975(LUX28_RS07975),gene-LUX28_RS08695(LUX28_RS08695),gene-LUX28_RS14440(LUX28_RS14440),gene-LUX28_RS16970(LUX28_RS16970),gene-LUX28_RS16975(LUX28_RS16975),gene-LUX28_RS16985(LUX28_RS16985),gene-LUX28_RS17915(LUX28_…	gene-LUX28_RS08520(LUX28_RS08520),gene-LUX28_RS08570(LUX28_RS08570),gene-LUX28_RS08575(LUX28_RS08575),gene-LUX28_RS12285(LUX28_RS12285),gene-LUX28_RS18480(LUX28_RS18480)
BP	GO:0071702	organic substance transport	6	10	16	174	0.220426	0.529596	gene-LUX28_RS04225(LUX28_RS04225),gene-LUX28_RS06885(LUX28_RS06885),gene-LUX28_RS14535(LUX28_RS14535),gene-LUX28_RS17690(LUX28_RS17690),gene-LUX28_RS20065(LUX28_RS20065),gene-LUX28_RS20400(LUX28_RS20400)	gene-LUX28_RS01725(LUX28_RS01725),gene-LUX28_RS01950(LUX28_RS01950),gene-LUX28_RS07330(LUX28_RS07330),gene-LUX28_RS07335(LUX28_RS07335),gene-LUX28_RS07565(LUX28_RS07565),gene-LUX28_RS08520(LUX28_RS08520),gene-LUX28_RS08575(LUX28_RS08575),gene-LUX28_RS14155(LUX28_RS14155),gene-LUX28_RS16625(LUX28_RS16625),gene-LUX28_RS16690(LUX28_RS16690)
BP	GO:0050801	ion homeostasis	2	1	3	22	0.223139	0.529596	gene-LUX28_RS16975(LUX28_RS16975),gene-LUX28_RS17160(LUX28_RS17160)	gene-LUX28_RS01040(LUX28_RS01040)
BP	GO:0055080	cation homeostasis	2	1	3	22	0.223139	0.529596	gene-LUX28_RS16975(LUX28_RS16975),gene-LUX28_RS17160(LUX28_RS17160)	gene-LUX28_RS01040(LUX28_RS01040)
BP	GO:0098771	inorganic ion homeostasis	2	1	3	22	0.223139	0.529596	gene-LUX28_RS16975(LUX28_RS16975),gene-LUX28_RS17160(LUX28_RS17160)	gene-LUX28_RS01040(LUX28_RS01040)
BP	GO:1901136	carbohydrate derivative catabolic process	2	1	3	22	0.223139	0.529596	gene-LUX28_RS13320(LUX28_RS13320),gene-LUX28_RS18255(LUX28_RS18255)	gene-LUX28_RS03795(LUX28_RS03795)
BP	GO:1901605	alpha-amino acid metabolic process	9	5	14	150	0.223793	0.529596	gene-LUX28_RS01135(LUX28_RS01135),gene-LUX28_RS05955(LUX28_RS05955),gene-LUX28_RS09790(LUX28_RS09790),gene-LUX28_RS12700(LUX28_RS12700),gene-LUX28_RS14340(LUX28_RS14340),gene-LUX28_RS15100(LUX28_RS15100),gene-LUX28_RS15105(LUX28_RS15105),gene-LUX28_RS16980(LUX28_RS16980),gene-LUX28_RS19350(LUX28_RS19350)	gene-LUX28_RS01715(LUX28_RS01715),gene-LUX28_RS01720(LUX28_RS01720),gene-LUX28_RS03765(LUX28_RS03765),gene-LUX28_RS11915(LUX28_RS11915),gene-LUX28_RS20005(LUX28_RS20005)
BP	GO:0006813	potassium ion transport	0	2	2	12	0.224039	0.529596	-	gene-LUX28_RS02785(LUX28_RS02785),gene-LUX28_RS05350(LUX28_RS05350)
BP	GO:0070838	divalent metal ion transport	1	1	2	12	0.224039	0.529596	gene-LUX28_RS07310(LUX28_RS07310)	gene-LUX28_RS02785(LUX28_RS02785)
BP	GO:0072511	divalent inorganic cation transport	1	1	2	12	0.224039	0.529596	gene-LUX28_RS07310(LUX28_RS07310)	gene-LUX28_RS02785(LUX28_RS02785)
BP	GO:1901700	response to oxygen-containing compound	2	0	2	12	0.224039	0.529596	gene-LUX28_RS04845(LUX28_RS04845),gene-LUX28_RS20650(LUX28_RS20650)	-
BP	GO:0019438	aromatic compound biosynthetic process	25	15	40	478	0.224343	0.529596	gene-LUX28_RS00305(LUX28_RS00305),gene-LUX28_RS01110(LUX28_RS01110),gene-LUX28_RS03625(LUX28_RS03625),gene-LUX28_RS04090(LUX28_RS04090),gene-LUX28_RS04435(LUX28_RS04435),gene-LUX28_RS04805(LUX28_RS04805),gene-LUX28_RS04940(LUX28_RS04940),gene-LUX28_RS06180(LUX28_RS06180),gene-LUX28_RS06185(LUX28_RS06185),gene-LUX28_RS06205(LUX28_RS06205),gene-LUX28_RS06260(LUX28_RS06260),gene-LUX28_RS07705(LUX28_…	gene-LUX28_RS02890(LUX28_RS02890),gene-LUX28_RS03745(LUX28_RS03745),gene-LUX28_RS03765(LUX28_RS03765),gene-LUX28_RS03805(LUX28_RS03805),gene-LUX28_RS04990(LUX28_RS04990),gene-LUX28_RS07235(LUX28_RS07235),gene-LUX28_RS07335(LUX28_RS07335),gene-LUX28_RS09085(LUX28_RS09085),gene-LUX28_RS09910(LUX28_RS09910),gene-LUX28_RS10530(LUX28_RS10530),gene-LUX28_RS11915(LUX28_RS11915),gene-LUX28_RS12285(LUX28_…
BP	GO:0055086	nucleobase-containing small molecule metabolic process	12	4	16	175	0.227365	0.533995	gene-LUX28_RS00305(LUX28_RS00305),gene-LUX28_RS01135(LUX28_RS01135),gene-LUX28_RS04435(LUX28_RS04435),gene-LUX28_RS05955(LUX28_RS05955),gene-LUX28_RS07705(LUX28_RS07705),gene-LUX28_RS07715(LUX28_RS07715),gene-LUX28_RS07720(LUX28_RS07720),gene-LUX28_RS13320(LUX28_RS13320),gene-LUX28_RS14340(LUX28_RS14340),gene-LUX28_RS15160(LUX28_RS15160),gene-LUX28_RS19150(LUX28_RS19150),gene-LUX28_RS19350(LUX28_…	gene-LUX28_RS03745(LUX28_RS03745),gene-LUX28_RS03765(LUX28_RS03765),gene-LUX28_RS03795(LUX28_RS03795),gene-LUX28_RS07235(LUX28_RS07235)
BP	GO:0009145	purine nucleoside triphosphate biosynthetic process	4	0	4	33	0.228941	0.533995	gene-LUX28_RS04435(LUX28_RS04435),gene-LUX28_RS07705(LUX28_RS07705),gene-LUX28_RS07715(LUX28_RS07715),gene-LUX28_RS07720(LUX28_RS07720)	-
BP	GO:0009206	purine ribonucleoside triphosphate biosynthetic process	4	0	4	33	0.228941	0.533995	gene-LUX28_RS04435(LUX28_RS04435),gene-LUX28_RS07705(LUX28_RS07705),gene-LUX28_RS07715(LUX28_RS07715),gene-LUX28_RS07720(LUX28_RS07720)	-
BP	GO:0017144	drug metabolic process	13	5	18	200	0.229309	0.533995	gene-LUX28_RS04435(LUX28_RS04435),gene-LUX28_RS04805(LUX28_RS04805),gene-LUX28_RS04845(LUX28_RS04845),gene-LUX28_RS06180(LUX28_RS06180),gene-LUX28_RS06185(LUX28_RS06185),gene-LUX28_RS06205(LUX28_RS06205),gene-LUX28_RS07705(LUX28_RS07705),gene-LUX28_RS07715(LUX28_RS07715),gene-LUX28_RS07720(LUX28_RS07720),gene-LUX28_RS09790(LUX28_RS09790),gene-LUX28_RS14340(LUX28_RS14340),gene-LUX28_RS18010(LUX28_…	gene-LUX28_RS03745(LUX28_RS03745),gene-LUX28_RS09610(LUX28_RS09610),gene-LUX28_RS09615(LUX28_RS09615),gene-LUX28_RS09620(LUX28_RS09620),gene-LUX28_RS09630(LUX28_RS09630)
BP	GO:0006793	phosphorus metabolic process	21	6	27	313	0.229914	0.533995	gene-LUX28_RS00305(LUX28_RS00305),gene-LUX28_RS01135(LUX28_RS01135),gene-LUX28_RS01345(LUX28_RS01345),gene-LUX28_RS04225(LUX28_RS04225),gene-LUX28_RS04325(LUX28_RS04325),gene-LUX28_RS04435(LUX28_RS04435),gene-LUX28_RS04805(LUX28_RS04805),gene-LUX28_RS05085(LUX28_RS05085),gene-LUX28_RS06180(LUX28_RS06180),gene-LUX28_RS06185(LUX28_RS06185),gene-LUX28_RS06205(LUX28_RS06205),gene-LUX28_RS06590(LUX28_…	gene-LUX28_RS03745(LUX28_RS03745),gene-LUX28_RS03765(LUX28_RS03765),gene-LUX28_RS07330(LUX28_RS07330),gene-LUX28_RS07760(LUX28_RS07760),gene-LUX28_RS09840(LUX28_RS09840),gene-LUX28_RS16780(LUX28_RS16780)
MF	GO:0016491	oxidoreductase activity	19	5	24	303	0.231957	0.469716	gene-LUX28_RS01310(LUX28_RS01310),gene-LUX28_RS04420(LUX28_RS04420),gene-LUX28_RS04425(LUX28_RS04425),gene-LUX28_RS04435(LUX28_RS04435),gene-LUX28_RS04845(LUX28_RS04845),gene-LUX28_RS05085(LUX28_RS05085),gene-LUX28_RS05485(LUX28_RS05485),gene-LUX28_RS05710(LUX28_RS05710),gene-LUX28_RS06185(LUX28_RS06185),gene-LUX28_RS07705(LUX28_RS07705),gene-LUX28_RS07720(LUX28_RS07720),gene-LUX28_RS09790(LUX28_…	gene-LUX28_RS01715(LUX28_RS01715),gene-LUX28_RS01720(LUX28_RS01720),gene-LUX28_RS02785(LUX28_RS02785),gene-LUX28_RS09610(LUX28_RS09610),gene-LUX28_RS18765(LUX28_RS18765)
MF	GO:0022890	inorganic cation transmembrane transporter activity	2	3	5	49	0.23638	0.469716	gene-LUX28_RS07310(LUX28_RS07310),gene-LUX28_RS17455(LUX28_RS17455)	gene-LUX28_RS01725(LUX28_RS01725),gene-LUX28_RS07565(LUX28_RS07565),gene-LUX28_RS13055(LUX28_RS13055)
MF	GO:1990837	sequence-specific double-stranded DNA binding	2	1	3	25	0.238643	0.469716	gene-LUX28_RS07975(LUX28_RS07975),gene-LUX28_RS12325(LUX28_RS12325)	gene-LUX28_RS02890(LUX28_RS02890)
MF	GO:0001216	DNA-binding transcription activator activity	1	0	1	4	0.245374	0.469716	gene-LUX28_RS17915(LUX28_RS17915)	-
MF	GO:0004088	carbamoyl-phosphate synthase (glutamine-hydrolyzing) activity	1	0	1	4	0.245374	0.469716	gene-LUX28_RS05955(LUX28_RS05955)	-
MF	GO:0005283	amino acid:sodium symporter activity	0	1	1	4	0.245374	0.469716	-	gene-LUX28_RS01725(LUX28_RS01725)
MF	GO:0005343	organic acid:sodium symporter activity	0	1	1	4	0.245374	0.469716	-	gene-LUX28_RS01725(LUX28_RS01725)
MF	GO:0005416	amino acid:cation symporter activity	0	1	1	4	0.245374	0.469716	-	gene-LUX28_RS01725(LUX28_RS01725)
MF	GO:0016408	C-acyltransferase activity	1	0	1	4	0.245374	0.469716	gene-LUX28_RS15160(LUX28_RS15160)	-
MF	GO:0016712	oxidoreductase activity, acting on paired donors, with incorporation or reduction of molecular oxygen, reduced flavin or flavoprotein as one donor, and incorporation of one atom of oxygen	1	0	1	4	0.245374	0.469716	gene-LUX28_RS01310(LUX28_RS01310)	-
MF	GO:0016755	transferase activity, transferring amino-acyl groups	1	0	1	4	0.245374	0.469716	gene-LUX28_RS16230(LUX28_RS16230)	-
MF	GO:0031071	cysteine desulfurase activity	1	0	1	4	0.245374	0.469716	gene-LUX28_RS16980(LUX28_RS16980)	-
MF	GO:0051920	peroxiredoxin activity	1	0	1	4	0.245374	0.469716	gene-LUX28_RS20645(LUX28_RS20645)	-
MF	GO:1901682	sulfur compound transmembrane transporter activity	0	1	1	4	0.245374	0.469716	-	gene-LUX28_RS16625(LUX28_RS16625)
BP	GO:0006144	purine nucleobase metabolic process	0	2	2	13	0.252586	0.577138	-	gene-LUX28_RS03765(LUX28_RS03765),gene-LUX28_RS03795(LUX28_RS03795)
CC	GO:0033177	proton-transporting two-sector ATPase complex, proton-transporting domain	1	0	1	4	0.255533	0.792234	gene-LUX28_RS19210(LUX28_RS19210)	-
CC	GO:0043227	membrane-bounded organelle	1	0	1	4	0.255533	0.792234	gene-LUX28_RS04225(LUX28_RS04225)	-
CC	GO:0045263	proton-transporting ATP synthase complex, coupling factor F(o)	1	0	1	4	0.255533	0.792234	gene-LUX28_RS19210(LUX28_RS19210)	-
BP	GO:0006796	phosphate-containing compound metabolic process	20	6	26	305	0.256057	0.577138	gene-LUX28_RS00305(LUX28_RS00305),gene-LUX28_RS01135(LUX28_RS01135),gene-LUX28_RS01345(LUX28_RS01345),gene-LUX28_RS04225(LUX28_RS04225),gene-LUX28_RS04325(LUX28_RS04325),gene-LUX28_RS04435(LUX28_RS04435),gene-LUX28_RS04805(LUX28_RS04805),gene-LUX28_RS05085(LUX28_RS05085),gene-LUX28_RS06180(LUX28_RS06180),gene-LUX28_RS06185(LUX28_RS06185),gene-LUX28_RS06205(LUX28_RS06205),gene-LUX28_RS06590(LUX28_…	gene-LUX28_RS03745(LUX28_RS03745),gene-LUX28_RS03765(LUX28_RS03765),gene-LUX28_RS07330(LUX28_RS07330),gene-LUX28_RS07760(LUX28_RS07760),gene-LUX28_RS09840(LUX28_RS09840),gene-LUX28_RS16780(LUX28_RS16780)
BP	GO:0033036	macromolecule localization	3	3	6	58	0.261957	0.577138	gene-LUX28_RS06885(LUX28_RS06885),gene-LUX28_RS14535(LUX28_RS14535),gene-LUX28_RS20065(LUX28_RS20065)	gene-LUX28_RS08520(LUX28_RS08520),gene-LUX28_RS08575(LUX28_RS08575),gene-LUX28_RS16690(LUX28_RS16690)
BP	GO:0000028	ribosomal small subunit assembly	1	0	1	4	0.266926	0.577138	gene-LUX28_RS08695(LUX28_RS08695)	-
BP	GO:0006020	inositol metabolic process	0	1	1	4	0.266926	0.577138	-	gene-LUX28_RS07760(LUX28_RS07760)
BP	GO:0006241	CTP biosynthetic process	1	0	1	4	0.266926	0.577138	gene-LUX28_RS19350(LUX28_RS19350)	-
BP	GO:0006397	mRNA processing	1	0	1	4	0.266926	0.577138	gene-LUX28_RS08880(LUX28_RS08880)	-
BP	GO:0006413	translational initiation	1	0	1	4	0.266926	0.577138	gene-LUX28_RS08260(LUX28_RS08260)	-
BP	GO:0006591	ornithine metabolic process	1	0	1	4	0.266926	0.577138	gene-LUX28_RS15100(LUX28_RS15100)	-
BP	GO:0006664	glycolipid metabolic process	1	0	1	4	0.266926	0.577138	gene-LUX28_RS00305(LUX28_RS00305)	-
BP	GO:0006824	cobalt ion transport	0	1	1	4	0.266926	0.577138	-	gene-LUX28_RS02785(LUX28_RS02785)
BP	GO:0006825	copper ion transport	1	0	1	4	0.266926	0.577138	gene-LUX28_RS17455(LUX28_RS17455)	-
BP	GO:0009209	pyrimidine ribonucleoside triphosphate biosynthetic process	1	0	1	4	0.266926	0.577138	gene-LUX28_RS19350(LUX28_RS19350)	-
BP	GO:0009247	glycolipid biosynthetic process	1	0	1	4	0.266926	0.577138	gene-LUX28_RS00305(LUX28_RS00305)	-
BP	GO:0015774	polysaccharide transport	1	0	1	4	0.266926	0.577138	gene-LUX28_RS20065(LUX28_RS20065)	-
BP	GO:0019405	alditol catabolic process	1	0	1	4	0.266926	0.577138	gene-LUX28_RS05085(LUX28_RS05085)	-
BP	GO:0032501	multicellular organismal process	1	0	1	4	0.266926	0.577138	gene-LUX28_RS05575(LUX28_RS05575)	-
BP	GO:0033037	polysaccharide localization	1	0	1	4	0.266926	0.577138	gene-LUX28_RS20065(LUX28_RS20065)	-
BP	GO:0046036	CTP metabolic process	1	0	1	4	0.266926	0.577138	gene-LUX28_RS19350(LUX28_RS19350)	-
BP	GO:0046467	membrane lipid biosynthetic process	1	0	1	4	0.266926	0.577138	gene-LUX28_RS00305(LUX28_RS00305)	-
BP	GO:0051181	cofactor transport	0	1	1	4	0.266926	0.577138	-	gene-LUX28_RS16625(LUX28_RS16625)
BP	GO:0051239	regulation of multicellular organismal process	1	0	1	4	0.266926	0.577138	gene-LUX28_RS05575(LUX28_RS05575)	-
BP	GO:0080134	regulation of response to stress	1	0	1	4	0.266926	0.577138	gene-LUX28_RS05575(LUX28_RS05575)	-
MF	GO:0042578	phosphoric ester hydrolase activity	2	2	4	39	0.270896	0.510336	gene-LUX28_RS04325(LUX28_RS04325),gene-LUX28_RS06590(LUX28_RS06590)	gene-LUX28_RS07760(LUX28_RS07760),gene-LUX28_RS16780(LUX28_RS16780)
BP	GO:0009199	ribonucleoside triphosphate metabolic process	5	0	5	47	0.271108	0.580946	gene-LUX28_RS04435(LUX28_RS04435),gene-LUX28_RS07705(LUX28_RS07705),gene-LUX28_RS07715(LUX28_RS07715),gene-LUX28_RS07720(LUX28_RS07720),gene-LUX28_RS19350(LUX28_RS19350)	-
BP	GO:0015031	protein transport	2	3	5	47	0.271108	0.580946	gene-LUX28_RS06885(LUX28_RS06885),gene-LUX28_RS14535(LUX28_RS14535)	gene-LUX28_RS08520(LUX28_RS08520),gene-LUX28_RS08575(LUX28_RS08575),gene-LUX28_RS16690(LUX28_RS16690)
BP	GO:0045184	establishment of protein localization	2	3	5	47	0.271108	0.580946	gene-LUX28_RS06885(LUX28_RS06885),gene-LUX28_RS14535(LUX28_RS14535)	gene-LUX28_RS08520(LUX28_RS08520),gene-LUX28_RS08575(LUX28_RS08575),gene-LUX28_RS16690(LUX28_RS16690)
MF	GO:0004721	phosphoprotein phosphatase activity	2	0	2	15	0.271163	0.510336	gene-LUX28_RS04325(LUX28_RS04325),gene-LUX28_RS06590(LUX28_RS06590)	-
MF	GO:0015294	solute:cation symporter activity	0	2	2	15	0.271163	0.510336	-	gene-LUX28_RS01725(LUX28_RS01725),gene-LUX28_RS07565(LUX28_RS07565)
MF	GO:0016747	transferase activity, transferring acyl groups other than amino-acyl groups	4	1	5	52	0.275964	0.51647	gene-LUX28_RS00305(LUX28_RS00305),gene-LUX28_RS04430(LUX28_RS04430),gene-LUX28_RS07715(LUX28_RS07715),gene-LUX28_RS15160(LUX28_RS15160)	gene-LUX28_RS18020(LUX28_RS18020)
BP	GO:1901360	organic cyclic compound metabolic process	36	26	62	778	0.279311	0.595519	gene-LUX28_RS00280(LUX28_RS00280),gene-LUX28_RS00305(LUX28_RS00305),gene-LUX28_RS00585(LUX28_RS00585),gene-LUX28_RS01110(LUX28_RS01110),gene-LUX28_RS01135(LUX28_RS01135),gene-LUX28_RS01310(LUX28_RS01310),gene-LUX28_RS03625(LUX28_RS03625),gene-LUX28_RS04090(LUX28_RS04090),gene-LUX28_RS04435(LUX28_RS04435),gene-LUX28_RS04805(LUX28_RS04805),gene-LUX28_RS04940(LUX28_RS04940),gene-LUX28_RS05955(LUX28_…	gene-LUX28_RS00330(LUX28_RS00330),gene-LUX28_RS01715(LUX28_RS01715),gene-LUX28_RS01720(LUX28_RS01720),gene-LUX28_RS02890(LUX28_RS02890),gene-LUX28_RS03745(LUX28_RS03745),gene-LUX28_RS03765(LUX28_RS03765),gene-LUX28_RS03795(LUX28_RS03795),gene-LUX28_RS03805(LUX28_RS03805),gene-LUX28_RS04990(LUX28_RS04990),gene-LUX28_RS07235(LUX28_RS07235),gene-LUX28_RS07335(LUX28_RS07335),gene-LUX28_RS07915(LUX28_…
BP	GO:0046483	heterocycle metabolic process	35	26	61	765	0.280157	0.595519	gene-LUX28_RS00280(LUX28_RS00280),gene-LUX28_RS00305(LUX28_RS00305),gene-LUX28_RS00585(LUX28_RS00585),gene-LUX28_RS01110(LUX28_RS01110),gene-LUX28_RS01135(LUX28_RS01135),gene-LUX28_RS03625(LUX28_RS03625),gene-LUX28_RS04090(LUX28_RS04090),gene-LUX28_RS04435(LUX28_RS04435),gene-LUX28_RS04805(LUX28_RS04805),gene-LUX28_RS04940(LUX28_RS04940),gene-LUX28_RS05955(LUX28_RS05955),gene-LUX28_RS06180(LUX28_…	gene-LUX28_RS00330(LUX28_RS00330),gene-LUX28_RS01715(LUX28_RS01715),gene-LUX28_RS01720(LUX28_RS01720),gene-LUX28_RS02890(LUX28_RS02890),gene-LUX28_RS03745(LUX28_RS03745),gene-LUX28_RS03765(LUX28_RS03765),gene-LUX28_RS03795(LUX28_RS03795),gene-LUX28_RS03805(LUX28_RS03805),gene-LUX28_RS04990(LUX28_RS04990),gene-LUX28_RS07235(LUX28_RS07235),gene-LUX28_RS07335(LUX28_RS07335),gene-LUX28_RS07915(LUX28_…
BP	GO:0006189	'de novo' IMP biosynthetic process	0	2	2	14	0.281217	0.595519	-	gene-LUX28_RS03745(LUX28_RS03745),gene-LUX28_RS03765(LUX28_RS03765)
BP	GO:0031167	rRNA methylation	0	2	2	14	0.281217	0.595519	-	gene-LUX28_RS07915(LUX28_RS07915),gene-LUX28_RS13785(LUX28_RS13785)
BP	GO:0044085	cellular component biogenesis	12	3	15	170	0.282553	0.596593	gene-LUX28_RS00305(LUX28_RS00305),gene-LUX28_RS01110(LUX28_RS01110),gene-LUX28_RS03625(LUX28_RS03625),gene-LUX28_RS07975(LUX28_RS07975),gene-LUX28_RS08695(LUX28_RS08695),gene-LUX28_RS08710(LUX28_RS08710),gene-LUX28_RS14440(LUX28_RS14440),gene-LUX28_RS16970(LUX28_RS16970),gene-LUX28_RS16975(LUX28_RS16975),gene-LUX28_RS16985(LUX28_RS16985),gene-LUX28_RS17915(LUX28_RS17915),gene-LUX28_RS19150(LUX28_…	gene-LUX28_RS07915(LUX28_RS07915),gene-LUX28_RS12285(LUX28_RS12285),gene-LUX28_RS13785(LUX28_RS13785)
BP	GO:0009112	nucleobase metabolic process	1	2	3	25	0.285206	0.598472	gene-LUX28_RS05955(LUX28_RS05955)	gene-LUX28_RS03765(LUX28_RS03765),gene-LUX28_RS03795(LUX28_RS03795)
BP	GO:0048878	chemical homeostasis	2	1	3	25	0.285206	0.598472	gene-LUX28_RS16975(LUX28_RS16975),gene-LUX28_RS17160(LUX28_RS17160)	gene-LUX28_RS01040(LUX28_RS01040)
BP	GO:0008104	protein localization	2	3	5	48	0.285937	0.598472	gene-LUX28_RS06885(LUX28_RS06885),gene-LUX28_RS14535(LUX28_RS14535)	gene-LUX28_RS08520(LUX28_RS08520),gene-LUX28_RS08575(LUX28_RS08575),gene-LUX28_RS16690(LUX28_RS16690)
BP	GO:0009167	purine ribonucleoside monophosphate metabolic process	4	2	6	60	0.288325	0.601721	gene-LUX28_RS04435(LUX28_RS04435),gene-LUX28_RS07705(LUX28_RS07705),gene-LUX28_RS07715(LUX28_RS07715),gene-LUX28_RS07720(LUX28_RS07720)	gene-LUX28_RS03745(LUX28_RS03745),gene-LUX28_RS03765(LUX28_RS03765)
CC	GO:0043190	ATP-binding cassette (ABC) transporter complex	1	1	2	15	0.289176	0.792234	gene-LUX28_RS06885(LUX28_RS06885)	gene-LUX28_RS14155(LUX28_RS14155)
CC	GO:0098533	ATPase dependent transmembrane transport complex	1	1	2	15	0.289176	0.792234	gene-LUX28_RS06885(LUX28_RS06885)	gene-LUX28_RS14155(LUX28_RS14155)
MF	GO:0009055	electron transfer activity	3	0	3	28	0.295343	0.525934	gene-LUX28_RS04435(LUX28_RS04435),gene-LUX28_RS07720(LUX28_RS07720),gene-LUX28_RS20650(LUX28_RS20650)	-
MF	GO:0003951	NAD+ kinase activity	1	0	1	5	0.296721	0.525934	gene-LUX28_RS12670(LUX28_RS12670)	-
MF	GO:0004096	catalase activity	1	0	1	5	0.296721	0.525934	gene-LUX28_RS04845(LUX28_RS04845)	-
MF	GO:0008028	monocarboxylic acid transmembrane transporter activity	0	1	1	5	0.296721	0.525934	-	gene-LUX28_RS16625(LUX28_RS16625)
MF	GO:0016298	lipase activity	1	0	1	5	0.296721	0.525934	gene-LUX28_RS17575(LUX28_RS17575)	-
MF	GO:0019899	enzyme binding	1	0	1	5	0.296721	0.525934	gene-LUX28_RS14335(LUX28_RS14335)	-
MF	GO:0030234	enzyme regulator activity	0	1	1	5	0.296721	0.525934	-	gene-LUX28_RS08380(LUX28_RS08380)
MF	GO:0047429	nucleoside-triphosphate diphosphatase activity	1	0	1	5	0.296721	0.525934	gene-LUX28_RS14440(LUX28_RS14440)	-
MF	GO:0070569	uridylyltransferase activity	1	0	1	5	0.296721	0.525934	gene-LUX28_RS00305(LUX28_RS00305)	-
MF	GO:0098772	molecular function regulator	0	1	1	5	0.296721	0.525934	-	gene-LUX28_RS08380(LUX28_RS08380)
BP	GO:0009892	negative regulation of metabolic process	3	1	4	37	0.29673	0.612841	gene-LUX28_RS07975(LUX28_RS07975),gene-LUX28_RS08880(LUX28_RS08880),gene-LUX28_RS12325(LUX28_RS12325)	gene-LUX28_RS18480(LUX28_RS18480)
BP	GO:0010605	negative regulation of macromolecule metabolic process	3	1	4	37	0.29673	0.612841	gene-LUX28_RS07975(LUX28_RS07975),gene-LUX28_RS08880(LUX28_RS08880),gene-LUX28_RS12325(LUX28_RS12325)	gene-LUX28_RS18480(LUX28_RS18480)
BP	GO:0010468	regulation of gene expression	11	11	22	261	0.299389	0.612841	gene-LUX28_RS01110(LUX28_RS01110),gene-LUX28_RS03625(LUX28_RS03625),gene-LUX28_RS04090(LUX28_RS04090),gene-LUX28_RS04940(LUX28_RS04940),gene-LUX28_RS06260(LUX28_RS06260),gene-LUX28_RS07975(LUX28_RS07975),gene-LUX28_RS08880(LUX28_RS08880),gene-LUX28_RS09770(LUX28_RS09770),gene-LUX28_RS12325(LUX28_RS12325),gene-LUX28_RS14655(LUX28_RS14655),gene-LUX28_RS17915(LUX28_RS17915)	gene-LUX28_RS02890(LUX28_RS02890),gene-LUX28_RS03805(LUX28_RS03805),gene-LUX28_RS04990(LUX28_RS04990),gene-LUX28_RS07335(LUX28_RS07335),gene-LUX28_RS09085(LUX28_RS09085),gene-LUX28_RS09910(LUX28_RS09910),gene-LUX28_RS10530(LUX28_RS10530),gene-LUX28_RS12285(LUX28_RS12285),gene-LUX28_RS12295(LUX28_RS12295),gene-LUX28_RS13075(LUX28_RS13075),gene-LUX28_RS18480(LUX28_RS18480)
BP	GO:0015833	peptide transport	2	3	5	49	0.300917	0.612841	gene-LUX28_RS06885(LUX28_RS06885),gene-LUX28_RS14535(LUX28_RS14535)	gene-LUX28_RS08520(LUX28_RS08520),gene-LUX28_RS08575(LUX28_RS08575),gene-LUX28_RS16690(LUX28_RS16690)
MF	GO:0008324	cation transmembrane transporter activity	2	4	6	67	0.301368	0.531359	gene-LUX28_RS07310(LUX28_RS07310),gene-LUX28_RS17455(LUX28_RS17455)	gene-LUX28_RS01725(LUX28_RS01725),gene-LUX28_RS05350(LUX28_RS05350),gene-LUX28_RS07565(LUX28_RS07565),gene-LUX28_RS13055(LUX28_RS13055)
BP	GO:0009126	purine nucleoside monophosphate metabolic process	4	2	6	61	0.301722	0.612841	gene-LUX28_RS04435(LUX28_RS04435),gene-LUX28_RS07705(LUX28_RS07705),gene-LUX28_RS07715(LUX28_RS07715),gene-LUX28_RS07720(LUX28_RS07720)	gene-LUX28_RS03745(LUX28_RS03745),gene-LUX28_RS03765(LUX28_RS03765)
BP	GO:0034404	nucleobase-containing small molecule biosynthetic process	5	1	6	61	0.301722	0.612841	gene-LUX28_RS04435(LUX28_RS04435),gene-LUX28_RS07705(LUX28_RS07705),gene-LUX28_RS07715(LUX28_RS07715),gene-LUX28_RS07720(LUX28_RS07720),gene-LUX28_RS19350(LUX28_RS19350)	gene-LUX28_RS07235(LUX28_RS07235)
BP	GO:0006355	regulation of transcription, DNA-templated	10	11	21	249	0.304641	0.612841	gene-LUX28_RS01110(LUX28_RS01110),gene-LUX28_RS03625(LUX28_RS03625),gene-LUX28_RS04090(LUX28_RS04090),gene-LUX28_RS04940(LUX28_RS04940),gene-LUX28_RS06260(LUX28_RS06260),gene-LUX28_RS07975(LUX28_RS07975),gene-LUX28_RS09770(LUX28_RS09770),gene-LUX28_RS12325(LUX28_RS12325),gene-LUX28_RS14655(LUX28_RS14655),gene-LUX28_RS17915(LUX28_RS17915)	gene-LUX28_RS02890(LUX28_RS02890),gene-LUX28_RS03805(LUX28_RS03805),gene-LUX28_RS04990(LUX28_RS04990),gene-LUX28_RS07335(LUX28_RS07335),gene-LUX28_RS09085(LUX28_RS09085),gene-LUX28_RS09910(LUX28_RS09910),gene-LUX28_RS10530(LUX28_RS10530),gene-LUX28_RS12285(LUX28_RS12285),gene-LUX28_RS12295(LUX28_RS12295),gene-LUX28_RS13075(LUX28_RS13075),gene-LUX28_RS18480(LUX28_RS18480)
BP	GO:0008654	phospholipid biosynthetic process	3	0	3	26	0.306264	0.612841	gene-LUX28_RS00305(LUX28_RS00305),gene-LUX28_RS01345(LUX28_RS01345),gene-LUX28_RS12670(LUX28_RS12670)	-
BP	GO:0045892	negative regulation of transcription, DNA-templated	2	1	3	26	0.306264	0.612841	gene-LUX28_RS07975(LUX28_RS07975),gene-LUX28_RS12325(LUX28_RS12325)	gene-LUX28_RS18480(LUX28_RS18480)
BP	GO:0051253	negative regulation of RNA metabolic process	2	1	3	26	0.306264	0.612841	gene-LUX28_RS07975(LUX28_RS07975),gene-LUX28_RS12325(LUX28_RS12325)	gene-LUX28_RS18480(LUX28_RS18480)
BP	GO:0098754	detoxification	3	0	3	26	0.306264	0.612841	gene-LUX28_RS01310(LUX28_RS01310),gene-LUX28_RS04845(LUX28_RS04845),gene-LUX28_RS20645(LUX28_RS20645)	-
BP	GO:1902679	negative regulation of RNA biosynthetic process	2	1	3	26	0.306264	0.612841	gene-LUX28_RS07975(LUX28_RS07975),gene-LUX28_RS12325(LUX28_RS12325)	gene-LUX28_RS18480(LUX28_RS18480)
BP	GO:1903507	negative regulation of nucleic acid-templated transcription	2	1	3	26	0.306264	0.612841	gene-LUX28_RS07975(LUX28_RS07975),gene-LUX28_RS12325(LUX28_RS12325)	gene-LUX28_RS18480(LUX28_RS18480)
CC	GO:0030428	cell septum	1	0	1	5	0.308554	0.792234	gene-LUX28_RS14440(LUX28_RS14440)	-
CC	GO:0043591	endospore external encapsulating structure	1	0	1	5	0.308554	0.792234	gene-LUX28_RS14335(LUX28_RS14335)	-
BP	GO:0006188	IMP biosynthetic process	0	2	2	15	0.309763	0.612841	-	gene-LUX28_RS03745(LUX28_RS03745),gene-LUX28_RS03765(LUX28_RS03765)
BP	GO:0006470	protein dephosphorylation	2	0	2	15	0.309763	0.612841	gene-LUX28_RS04325(LUX28_RS04325),gene-LUX28_RS06590(LUX28_RS06590)	-
BP	GO:0046131	pyrimidine ribonucleoside metabolic process	2	0	2	15	0.309763	0.612841	gene-LUX28_RS13320(LUX28_RS13320),gene-LUX28_RS19350(LUX28_RS19350)	-
MF	GO:0046872	metal ion binding	24	11	35	474	0.311966	0.547165	gene-LUX28_RS00305(LUX28_RS00305),gene-LUX28_RS00585(LUX28_RS00585),gene-LUX28_RS01635(LUX28_RS01635),gene-LUX28_RS02205(LUX28_RS02205),gene-LUX28_RS04805(LUX28_RS04805),gene-LUX28_RS04845(LUX28_RS04845),gene-LUX28_RS05485(LUX28_RS05485),gene-LUX28_RS05575(LUX28_RS05575),gene-LUX28_RS05710(LUX28_RS05710),gene-LUX28_RS06895(LUX28_RS06895),gene-LUX28_RS07310(LUX28_RS07310),gene-LUX28_RS12325(LUX28_…	gene-LUX28_RS01545(LUX28_RS01545),gene-LUX28_RS01725(LUX28_RS01725),gene-LUX28_RS03765(LUX28_RS03765),gene-LUX28_RS05820(LUX28_RS05820),gene-LUX28_RS07235(LUX28_RS07235),gene-LUX28_RS07760(LUX28_RS07760),gene-LUX28_RS09610(LUX28_RS09610),gene-LUX28_RS09615(LUX28_RS09615),gene-LUX28_RS09620(LUX28_RS09620),gene-LUX28_RS09910(LUX28_RS09910),gene-LUX28_RS11915(LUX28_RS11915)
BP	GO:0046034	ATP metabolic process	4	0	4	38	0.314111	0.612841	gene-LUX28_RS04435(LUX28_RS04435),gene-LUX28_RS07705(LUX28_RS07705),gene-LUX28_RS07715(LUX28_RS07715),gene-LUX28_RS07720(LUX28_RS07720)	-
BP	GO:0043648	dicarboxylic acid metabolic process	3	2	5	50	0.316021	0.612841	gene-LUX28_RS09790(LUX28_RS09790),gene-LUX28_RS14340(LUX28_RS14340),gene-LUX28_RS17305(LUX28_RS17305)	gene-LUX28_RS01715(LUX28_RS01715),gene-LUX28_RS01720(LUX28_RS01720)
CC	GO:1902495	transmembrane transporter complex	1	1	2	16	0.316287	0.792234	gene-LUX28_RS06885(LUX28_RS06885)	gene-LUX28_RS14155(LUX28_RS14155)
CC	GO:1990351	transporter complex	1	1	2	16	0.316287	0.792234	gene-LUX28_RS06885(LUX28_RS06885)	gene-LUX28_RS14155(LUX28_RS14155)
BP	GO:0006082	organic acid metabolic process	20	9	29	354	0.317463	0.612841	gene-LUX28_RS01135(LUX28_RS01135),gene-LUX28_RS01310(LUX28_RS01310),gene-LUX28_RS04435(LUX28_RS04435),gene-LUX28_RS05955(LUX28_RS05955),gene-LUX28_RS06185(LUX28_RS06185),gene-LUX28_RS07705(LUX28_RS07705),gene-LUX28_RS07715(LUX28_RS07715),gene-LUX28_RS07720(LUX28_RS07720),gene-LUX28_RS09790(LUX28_RS09790),gene-LUX28_RS12700(LUX28_RS12700),gene-LUX28_RS14340(LUX28_RS14340),gene-LUX28_RS15100(LUX28_…	gene-LUX28_RS01715(LUX28_RS01715),gene-LUX28_RS01720(LUX28_RS01720),gene-LUX28_RS03765(LUX28_RS03765),gene-LUX28_RS09610(LUX28_RS09610),gene-LUX28_RS09615(LUX28_RS09615),gene-LUX28_RS09620(LUX28_RS09620),gene-LUX28_RS09630(LUX28_RS09630),gene-LUX28_RS11915(LUX28_RS11915),gene-LUX28_RS20005(LUX28_RS20005)
BP	GO:0050789	regulation of biological process	18	14	32	393	0.317963	0.612841	gene-LUX28_RS00305(LUX28_RS00305),gene-LUX28_RS01110(LUX28_RS01110),gene-LUX28_RS03625(LUX28_RS03625),gene-LUX28_RS04090(LUX28_RS04090),gene-LUX28_RS04435(LUX28_RS04435),gene-LUX28_RS04940(LUX28_RS04940),gene-LUX28_RS05575(LUX28_RS05575),gene-LUX28_RS06260(LUX28_RS06260),gene-LUX28_RS07720(LUX28_RS07720),gene-LUX28_RS07975(LUX28_RS07975),gene-LUX28_RS08880(LUX28_RS08880),gene-LUX28_RS09770(LUX28_…	gene-LUX28_RS01445(LUX28_RS01445),gene-LUX28_RS02890(LUX28_RS02890),gene-LUX28_RS03805(LUX28_RS03805),gene-LUX28_RS04990(LUX28_RS04990),gene-LUX28_RS07335(LUX28_RS07335),gene-LUX28_RS07760(LUX28_RS07760),gene-LUX28_RS09085(LUX28_RS09085),gene-LUX28_RS09910(LUX28_RS09910),gene-LUX28_RS10530(LUX28_RS10530),gene-LUX28_RS12285(LUX28_RS12285),gene-LUX28_RS12295(LUX28_RS12295),gene-LUX28_RS13075(LUX28_…
MF	GO:0042802	identical protein binding	4	0	4	42	0.317975	0.5548	gene-LUX28_RS08880(LUX28_RS08880),gene-LUX28_RS08915(LUX28_RS08915),gene-LUX28_RS17455(LUX28_RS17455),gene-LUX28_RS18255(LUX28_RS18255)	-
BP	GO:0071705	nitrogen compound transport	4	7	11	124	0.318024	0.612841	gene-LUX28_RS06885(LUX28_RS06885),gene-LUX28_RS14535(LUX28_RS14535),gene-LUX28_RS17690(LUX28_RS17690),gene-LUX28_RS20400(LUX28_RS20400)	gene-LUX28_RS01725(LUX28_RS01725),gene-LUX28_RS01950(LUX28_RS01950),gene-LUX28_RS08520(LUX28_RS08520),gene-LUX28_RS08575(LUX28_RS08575),gene-LUX28_RS14155(LUX28_RS14155),gene-LUX28_RS16625(LUX28_RS16625),gene-LUX28_RS16690(LUX28_RS16690)
BP	GO:1903506	regulation of nucleic acid-templated transcription	10	11	21	251	0.318378	0.612841	gene-LUX28_RS01110(LUX28_RS01110),gene-LUX28_RS03625(LUX28_RS03625),gene-LUX28_RS04090(LUX28_RS04090),gene-LUX28_RS04940(LUX28_RS04940),gene-LUX28_RS06260(LUX28_RS06260),gene-LUX28_RS07975(LUX28_RS07975),gene-LUX28_RS09770(LUX28_RS09770),gene-LUX28_RS12325(LUX28_RS12325),gene-LUX28_RS14655(LUX28_RS14655),gene-LUX28_RS17915(LUX28_RS17915)	gene-LUX28_RS02890(LUX28_RS02890),gene-LUX28_RS03805(LUX28_RS03805),gene-LUX28_RS04990(LUX28_RS04990),gene-LUX28_RS07335(LUX28_RS07335),gene-LUX28_RS09085(LUX28_RS09085),gene-LUX28_RS09910(LUX28_RS09910),gene-LUX28_RS10530(LUX28_RS10530),gene-LUX28_RS12285(LUX28_RS12285),gene-LUX28_RS12295(LUX28_RS12295),gene-LUX28_RS13075(LUX28_RS13075),gene-LUX28_RS18480(LUX28_RS18480)
BP	GO:2001141	regulation of RNA biosynthetic process	10	11	21	251	0.318378	0.612841	gene-LUX28_RS01110(LUX28_RS01110),gene-LUX28_RS03625(LUX28_RS03625),gene-LUX28_RS04090(LUX28_RS04090),gene-LUX28_RS04940(LUX28_RS04940),gene-LUX28_RS06260(LUX28_RS06260),gene-LUX28_RS07975(LUX28_RS07975),gene-LUX28_RS09770(LUX28_RS09770),gene-LUX28_RS12325(LUX28_RS12325),gene-LUX28_RS14655(LUX28_RS14655),gene-LUX28_RS17915(LUX28_RS17915)	gene-LUX28_RS02890(LUX28_RS02890),gene-LUX28_RS03805(LUX28_RS03805),gene-LUX28_RS04990(LUX28_RS04990),gene-LUX28_RS07335(LUX28_RS07335),gene-LUX28_RS09085(LUX28_RS09085),gene-LUX28_RS09910(LUX28_RS09910),gene-LUX28_RS10530(LUX28_RS10530),gene-LUX28_RS12285(LUX28_RS12285),gene-LUX28_RS12295(LUX28_RS12295),gene-LUX28_RS13075(LUX28_RS13075),gene-LUX28_RS18480(LUX28_RS18480)
BP	GO:0071840	cellular component organization or biogenesis	15	7	22	264	0.319493	0.612841	gene-LUX28_RS00280(LUX28_RS00280),gene-LUX28_RS00305(LUX28_RS00305),gene-LUX28_RS01110(LUX28_RS01110),gene-LUX28_RS03625(LUX28_RS03625),gene-LUX28_RS06895(LUX28_RS06895),gene-LUX28_RS07975(LUX28_RS07975),gene-LUX28_RS08695(LUX28_RS08695),gene-LUX28_RS08710(LUX28_RS08710),gene-LUX28_RS14440(LUX28_RS14440),gene-LUX28_RS16970(LUX28_RS16970),gene-LUX28_RS16975(LUX28_RS16975),gene-LUX28_RS16985(LUX28_…	gene-LUX28_RS07915(LUX28_RS07915),gene-LUX28_RS08520(LUX28_RS08520),gene-LUX28_RS08570(LUX28_RS08570),gene-LUX28_RS08575(LUX28_RS08575),gene-LUX28_RS12285(LUX28_RS12285),gene-LUX28_RS13785(LUX28_RS13785),gene-LUX28_RS18480(LUX28_RS18480)
CC	GO:0098796	membrane protein complex	2	1	3	28	0.320062	0.792234	gene-LUX28_RS06885(LUX28_RS06885),gene-LUX28_RS19210(LUX28_RS19210)	gene-LUX28_RS14155(LUX28_RS14155)
BP	GO:0006145	purine nucleobase catabolic process	0	1	1	5	0.321742	0.612841	-	gene-LUX28_RS03795(LUX28_RS03795)
BP	GO:0006643	membrane lipid metabolic process	1	0	1	5	0.321742	0.612841	gene-LUX28_RS00305(LUX28_RS00305)	-
BP	GO:0008653	lipopolysaccharide metabolic process	1	0	1	5	0.321742	0.612841	gene-LUX28_RS00305(LUX28_RS00305)	-
BP	GO:0009103	lipopolysaccharide biosynthetic process	1	0	1	5	0.321742	0.612841	gene-LUX28_RS00305(LUX28_RS00305)	-
BP	GO:0009208	pyrimidine ribonucleoside triphosphate metabolic process	1	0	1	5	0.321742	0.612841	gene-LUX28_RS19350(LUX28_RS19350)	-
BP	GO:0015718	monocarboxylic acid transport	0	1	1	5	0.321742	0.612841	-	gene-LUX28_RS16625(LUX28_RS16625)
BP	GO:0019566	arabinose metabolic process	1	0	1	5	0.321742	0.612841	gene-LUX28_RS14805(LUX28_RS14805)	-
BP	GO:0042274	ribosomal small subunit biogenesis	1	0	1	5	0.321742	0.612841	gene-LUX28_RS08695(LUX28_RS08695)	-
BP	GO:0046373	L-arabinose metabolic process	1	0	1	5	0.321742	0.612841	gene-LUX28_RS14805(LUX28_RS14805)	-
BP	GO:0051252	regulation of RNA metabolic process	10	11	21	252	0.325318	0.618018	gene-LUX28_RS01110(LUX28_RS01110),gene-LUX28_RS03625(LUX28_RS03625),gene-LUX28_RS04090(LUX28_RS04090),gene-LUX28_RS04940(LUX28_RS04940),gene-LUX28_RS06260(LUX28_RS06260),gene-LUX28_RS07975(LUX28_RS07975),gene-LUX28_RS09770(LUX28_RS09770),gene-LUX28_RS12325(LUX28_RS12325),gene-LUX28_RS14655(LUX28_RS14655),gene-LUX28_RS17915(LUX28_RS17915)	gene-LUX28_RS02890(LUX28_RS02890),gene-LUX28_RS03805(LUX28_RS03805),gene-LUX28_RS04990(LUX28_RS04990),gene-LUX28_RS07335(LUX28_RS07335),gene-LUX28_RS09085(LUX28_RS09085),gene-LUX28_RS09910(LUX28_RS09910),gene-LUX28_RS10530(LUX28_RS10530),gene-LUX28_RS12285(LUX28_RS12285),gene-LUX28_RS12295(LUX28_RS12295),gene-LUX28_RS13075(LUX28_RS13075),gene-LUX28_RS18480(LUX28_RS18480)
MF	GO:0043169	cation binding	24	11	35	477	0.327187	0.567915	gene-LUX28_RS00305(LUX28_RS00305),gene-LUX28_RS00585(LUX28_RS00585),gene-LUX28_RS01635(LUX28_RS01635),gene-LUX28_RS02205(LUX28_RS02205),gene-LUX28_RS04805(LUX28_RS04805),gene-LUX28_RS04845(LUX28_RS04845),gene-LUX28_RS05485(LUX28_RS05485),gene-LUX28_RS05575(LUX28_RS05575),gene-LUX28_RS05710(LUX28_RS05710),gene-LUX28_RS06895(LUX28_RS06895),gene-LUX28_RS07310(LUX28_RS07310),gene-LUX28_RS12325(LUX28_…	gene-LUX28_RS01545(LUX28_RS01545),gene-LUX28_RS01725(LUX28_RS01725),gene-LUX28_RS03765(LUX28_RS03765),gene-LUX28_RS05820(LUX28_RS05820),gene-LUX28_RS07235(LUX28_RS07235),gene-LUX28_RS07760(LUX28_RS07760),gene-LUX28_RS09610(LUX28_RS09610),gene-LUX28_RS09615(LUX28_RS09615),gene-LUX28_RS09620(LUX28_RS09620),gene-LUX28_RS09910(LUX28_RS09910),gene-LUX28_RS11915(LUX28_RS11915)
BP	GO:0009156	ribonucleoside monophosphate biosynthetic process	4	2	6	63	0.328847	0.623078	gene-LUX28_RS04435(LUX28_RS04435),gene-LUX28_RS07705(LUX28_RS07705),gene-LUX28_RS07715(LUX28_RS07715),gene-LUX28_RS07720(LUX28_RS07720)	gene-LUX28_RS03745(LUX28_RS03745),gene-LUX28_RS03765(LUX28_RS03765)
MF	GO:0016746	transferase activity, transferring acyl groups	5	2	7	83	0.332044	0.573375	gene-LUX28_RS00305(LUX28_RS00305),gene-LUX28_RS04430(LUX28_RS04430),gene-LUX28_RS07715(LUX28_RS07715),gene-LUX28_RS15160(LUX28_RS15160),gene-LUX28_RS16230(LUX28_RS16230)	gene-LUX28_RS01945(LUX28_RS01945),gene-LUX28_RS18020(LUX28_RS18020)
BP	GO:0006351	transcription, DNA-templated	10	11	21	253	0.332301	0.627971	gene-LUX28_RS01110(LUX28_RS01110),gene-LUX28_RS03625(LUX28_RS03625),gene-LUX28_RS04090(LUX28_RS04090),gene-LUX28_RS04940(LUX28_RS04940),gene-LUX28_RS06260(LUX28_RS06260),gene-LUX28_RS07975(LUX28_RS07975),gene-LUX28_RS09770(LUX28_RS09770),gene-LUX28_RS12325(LUX28_RS12325),gene-LUX28_RS14655(LUX28_RS14655),gene-LUX28_RS17915(LUX28_RS17915)	gene-LUX28_RS02890(LUX28_RS02890),gene-LUX28_RS03805(LUX28_RS03805),gene-LUX28_RS04990(LUX28_RS04990),gene-LUX28_RS07335(LUX28_RS07335),gene-LUX28_RS09085(LUX28_RS09085),gene-LUX28_RS09910(LUX28_RS09910),gene-LUX28_RS10530(LUX28_RS10530),gene-LUX28_RS12285(LUX28_RS12285),gene-LUX28_RS12295(LUX28_RS12295),gene-LUX28_RS13075(LUX28_RS13075),gene-LUX28_RS18480(LUX28_RS18480)
MF	GO:0016740	transferase activity	23	13	36	493	0.335501	0.576373	gene-LUX28_RS00305(LUX28_RS00305),gene-LUX28_RS01135(LUX28_RS01135),gene-LUX28_RS01345(LUX28_RS01345),gene-LUX28_RS04045(LUX28_RS04045),gene-LUX28_RS04225(LUX28_RS04225),gene-LUX28_RS04430(LUX28_RS04430),gene-LUX28_RS06180(LUX28_RS06180),gene-LUX28_RS06205(LUX28_RS06205),gene-LUX28_RS07715(LUX28_RS07715),gene-LUX28_RS08260(LUX28_RS08260),gene-LUX28_RS10180(LUX28_RS10180),gene-LUX28_RS12670(LUX28_…	gene-LUX28_RS01945(LUX28_RS01945),gene-LUX28_RS03765(LUX28_RS03765),gene-LUX28_RS07330(LUX28_RS07330),gene-LUX28_RS07565(LUX28_RS07565),gene-LUX28_RS07915(LUX28_RS07915),gene-LUX28_RS09615(LUX28_RS09615),gene-LUX28_RS09630(LUX28_RS09630),gene-LUX28_RS09840(LUX28_RS09840),gene-LUX28_RS11915(LUX28_RS11915),gene-LUX28_RS13785(LUX28_RS13785),gene-LUX28_RS18020(LUX28_RS18020),gene-LUX28_RS19965(LUX28_…
BP	GO:0046040	IMP metabolic process	0	2	2	16	0.338077	0.637214	-	gene-LUX28_RS03745(LUX28_RS03745),gene-LUX28_RS03765(LUX28_RS03765)
MF	GO:0015370	solute:sodium symporter activity	0	1	1	6	0.344597	0.58303	-	gene-LUX28_RS01725(LUX28_RS01725)
MF	GO:0016405	CoA-ligase activity	1	0	1	6	0.344597	0.58303	gene-LUX28_RS15160(LUX28_RS15160)	-
MF	GO:1901505	carbohydrate derivative transmembrane transporter activity	1	0	1	6	0.344597	0.58303	gene-LUX28_RS04225(LUX28_RS04225)	-
BP	GO:0097659	nucleic acid-templated transcription	10	11	21	255	0.34639	0.651177	gene-LUX28_RS01110(LUX28_RS01110),gene-LUX28_RS03625(LUX28_RS03625),gene-LUX28_RS04090(LUX28_RS04090),gene-LUX28_RS04940(LUX28_RS04940),gene-LUX28_RS06260(LUX28_RS06260),gene-LUX28_RS07975(LUX28_RS07975),gene-LUX28_RS09770(LUX28_RS09770),gene-LUX28_RS12325(LUX28_RS12325),gene-LUX28_RS14655(LUX28_RS14655),gene-LUX28_RS17915(LUX28_RS17915)	gene-LUX28_RS02890(LUX28_RS02890),gene-LUX28_RS03805(LUX28_RS03805),gene-LUX28_RS04990(LUX28_RS04990),gene-LUX28_RS07335(LUX28_RS07335),gene-LUX28_RS09085(LUX28_RS09085),gene-LUX28_RS09910(LUX28_RS09910),gene-LUX28_RS10530(LUX28_RS10530),gene-LUX28_RS12285(LUX28_RS12285),gene-LUX28_RS12295(LUX28_RS12295),gene-LUX28_RS13075(LUX28_RS13075),gene-LUX28_RS18480(LUX28_RS18480)
MF	GO:0016763	transferase activity, transferring pentosyl groups	0	2	2	18	0.348468	0.583684	-	gene-LUX28_RS03765(LUX28_RS03765),gene-LUX28_RS11915(LUX28_RS11915)
MF	GO:0046873	metal ion transmembrane transporter activity	0	2	2	18	0.348468	0.583684	-	gene-LUX28_RS01725(LUX28_RS01725),gene-LUX28_RS13055(LUX28_RS13055)
BP	GO:1901606	alpha-amino acid catabolic process	1	2	3	28	0.348504	0.653444	gene-LUX28_RS12700(LUX28_RS12700)	gene-LUX28_RS01715(LUX28_RS01715),gene-LUX28_RS01720(LUX28_RS01720)
MF	GO:0005342	organic acid transmembrane transporter activity	0	3	3	31	0.352808	0.585103	-	gene-LUX28_RS01725(LUX28_RS01725),gene-LUX28_RS14155(LUX28_RS14155),gene-LUX28_RS16625(LUX28_RS16625)
MF	GO:0046943	carboxylic acid transmembrane transporter activity	0	3	3	31	0.352808	0.585103	-	gene-LUX28_RS01725(LUX28_RS01725),gene-LUX28_RS14155(LUX28_RS14155),gene-LUX28_RS16625(LUX28_RS16625)
BP	GO:0098655	cation transmembrane transport	2	4	6	65	0.356287	0.663828	gene-LUX28_RS07310(LUX28_RS07310),gene-LUX28_RS17455(LUX28_RS17455)	gene-LUX28_RS01725(LUX28_RS01725),gene-LUX28_RS05350(LUX28_RS05350),gene-LUX28_RS07565(LUX28_RS07565),gene-LUX28_RS13055(LUX28_RS13055)
MF	GO:0050662	coenzyme binding	8	3	11	141	0.359922	0.59396	gene-LUX28_RS01310(LUX28_RS01310),gene-LUX28_RS04435(LUX28_RS04435),gene-LUX28_RS06185(LUX28_RS06185),gene-LUX28_RS07720(LUX28_RS07720),gene-LUX28_RS12780(LUX28_RS12780),gene-LUX28_RS14480(LUX28_RS14480),gene-LUX28_RS16980(LUX28_RS16980),gene-LUX28_RS20650(LUX28_RS20650)	gene-LUX28_RS01715(LUX28_RS01715),gene-LUX28_RS02785(LUX28_RS02785),gene-LUX28_RS09630(LUX28_RS09630)
BP	GO:0060255	regulation of macromolecule metabolic process	11	11	22	270	0.360842	0.663828	gene-LUX28_RS01110(LUX28_RS01110),gene-LUX28_RS03625(LUX28_RS03625),gene-LUX28_RS04090(LUX28_RS04090),gene-LUX28_RS04940(LUX28_RS04940),gene-LUX28_RS06260(LUX28_RS06260),gene-LUX28_RS07975(LUX28_RS07975),gene-LUX28_RS08880(LUX28_RS08880),gene-LUX28_RS09770(LUX28_RS09770),gene-LUX28_RS12325(LUX28_RS12325),gene-LUX28_RS14655(LUX28_RS14655),gene-LUX28_RS17915(LUX28_RS17915)	gene-LUX28_RS02890(LUX28_RS02890),gene-LUX28_RS03805(LUX28_RS03805),gene-LUX28_RS04990(LUX28_RS04990),gene-LUX28_RS07335(LUX28_RS07335),gene-LUX28_RS09085(LUX28_RS09085),gene-LUX28_RS09910(LUX28_RS09910),gene-LUX28_RS10530(LUX28_RS10530),gene-LUX28_RS12285(LUX28_RS12285),gene-LUX28_RS12295(LUX28_RS12295),gene-LUX28_RS13075(LUX28_RS13075),gene-LUX28_RS18480(LUX28_RS18480)
MF	GO:0016853	isomerase activity	6	0	6	72	0.363395	0.596752	gene-LUX28_RS02205(LUX28_RS02205),gene-LUX28_RS06180(LUX28_RS06180),gene-LUX28_RS06895(LUX28_RS06895),gene-LUX28_RS14480(LUX28_RS14480),gene-LUX28_RS14535(LUX28_RS14535),gene-LUX28_RS19685(LUX28_RS19685)	-
BP	GO:0034654	nucleobase-containing compound biosynthetic process	18	14	32	401	0.364613	0.663828	gene-LUX28_RS00305(LUX28_RS00305),gene-LUX28_RS01110(LUX28_RS01110),gene-LUX28_RS03625(LUX28_RS03625),gene-LUX28_RS04090(LUX28_RS04090),gene-LUX28_RS04435(LUX28_RS04435),gene-LUX28_RS04940(LUX28_RS04940),gene-LUX28_RS06260(LUX28_RS06260),gene-LUX28_RS07705(LUX28_RS07705),gene-LUX28_RS07715(LUX28_RS07715),gene-LUX28_RS07720(LUX28_RS07720),gene-LUX28_RS07975(LUX28_RS07975),gene-LUX28_RS09770(LUX28_…	gene-LUX28_RS02890(LUX28_RS02890),gene-LUX28_RS03745(LUX28_RS03745),gene-LUX28_RS03765(LUX28_RS03765),gene-LUX28_RS03805(LUX28_RS03805),gene-LUX28_RS04990(LUX28_RS04990),gene-LUX28_RS07235(LUX28_RS07235),gene-LUX28_RS07335(LUX28_RS07335),gene-LUX28_RS09085(LUX28_RS09085),gene-LUX28_RS09910(LUX28_RS09910),gene-LUX28_RS10530(LUX28_RS10530),gene-LUX28_RS12285(LUX28_RS12285),gene-LUX28_RS12295(LUX28_…
BP	GO:0046394	carboxylic acid biosynthetic process	10	6	16	193	0.36551	0.663828	gene-LUX28_RS04435(LUX28_RS04435),gene-LUX28_RS05955(LUX28_RS05955),gene-LUX28_RS07705(LUX28_RS07705),gene-LUX28_RS07715(LUX28_RS07715),gene-LUX28_RS07720(LUX28_RS07720),gene-LUX28_RS09790(LUX28_RS09790),gene-LUX28_RS14340(LUX28_RS14340),gene-LUX28_RS15100(LUX28_RS15100),gene-LUX28_RS15105(LUX28_RS15105),gene-LUX28_RS15160(LUX28_RS15160)	gene-LUX28_RS09610(LUX28_RS09610),gene-LUX28_RS09615(LUX28_RS09615),gene-LUX28_RS09620(LUX28_RS09620),gene-LUX28_RS09630(LUX28_RS09630),gene-LUX28_RS11915(LUX28_RS11915),gene-LUX28_RS20005(LUX28_RS20005)
BP	GO:0006213	pyrimidine nucleoside metabolic process	2	0	2	17	0.366036	0.663828	gene-LUX28_RS13320(LUX28_RS13320),gene-LUX28_RS19350(LUX28_RS19350)	-
BP	GO:0009405	pathogenesis	2	0	2	17	0.366036	0.663828	gene-LUX28_RS05485(LUX28_RS05485),gene-LUX28_RS08880(LUX28_RS08880)	-
BP	GO:0019219	regulation of nucleobase-containing compound metabolic process	10	11	21	258	0.367793	0.663828	gene-LUX28_RS01110(LUX28_RS01110),gene-LUX28_RS03625(LUX28_RS03625),gene-LUX28_RS04090(LUX28_RS04090),gene-LUX28_RS04940(LUX28_RS04940),gene-LUX28_RS06260(LUX28_RS06260),gene-LUX28_RS07975(LUX28_RS07975),gene-LUX28_RS09770(LUX28_RS09770),gene-LUX28_RS12325(LUX28_RS12325),gene-LUX28_RS14655(LUX28_RS14655),gene-LUX28_RS17915(LUX28_RS17915)	gene-LUX28_RS02890(LUX28_RS02890),gene-LUX28_RS03805(LUX28_RS03805),gene-LUX28_RS04990(LUX28_RS04990),gene-LUX28_RS07335(LUX28_RS07335),gene-LUX28_RS09085(LUX28_RS09085),gene-LUX28_RS09910(LUX28_RS09910),gene-LUX28_RS10530(LUX28_RS10530),gene-LUX28_RS12285(LUX28_RS12285),gene-LUX28_RS12295(LUX28_RS12295),gene-LUX28_RS13075(LUX28_RS13075),gene-LUX28_RS18480(LUX28_RS18480)
BP	GO:0019222	regulation of metabolic process	11	11	22	271	0.367856	0.663828	gene-LUX28_RS01110(LUX28_RS01110),gene-LUX28_RS03625(LUX28_RS03625),gene-LUX28_RS04090(LUX28_RS04090),gene-LUX28_RS04940(LUX28_RS04940),gene-LUX28_RS06260(LUX28_RS06260),gene-LUX28_RS07975(LUX28_RS07975),gene-LUX28_RS08880(LUX28_RS08880),gene-LUX28_RS09770(LUX28_RS09770),gene-LUX28_RS12325(LUX28_RS12325),gene-LUX28_RS14655(LUX28_RS14655),gene-LUX28_RS17915(LUX28_RS17915)	gene-LUX28_RS02890(LUX28_RS02890),gene-LUX28_RS03805(LUX28_RS03805),gene-LUX28_RS04990(LUX28_RS04990),gene-LUX28_RS07335(LUX28_RS07335),gene-LUX28_RS09085(LUX28_RS09085),gene-LUX28_RS09910(LUX28_RS09910),gene-LUX28_RS10530(LUX28_RS10530),gene-LUX28_RS12285(LUX28_RS12285),gene-LUX28_RS12295(LUX28_RS12295),gene-LUX28_RS13075(LUX28_RS13075),gene-LUX28_RS18480(LUX28_RS18480)
CC	GO:0110165	cellular anatomical entity	85	35	120	1672	0.367972	0.792234	gene-LUX28_RS00305(LUX28_RS00305),gene-LUX28_RS00585(LUX28_RS00585),gene-LUX28_RS01135(LUX28_RS01135),gene-LUX28_RS01345(LUX28_RS01345),gene-LUX28_RS01635(LUX28_RS01635),gene-LUX28_RS03595(LUX28_RS03595),gene-LUX28_RS03600(LUX28_RS03600),gene-LUX28_RS03620(LUX28_RS03620),gene-LUX28_RS03710(LUX28_RS03710),gene-LUX28_RS04225(LUX28_RS04225),gene-LUX28_RS04435(LUX28_RS04435),gene-LUX28_RS04805(LUX28_…	gene-LUX28_RS00330(LUX28_RS00330),gene-LUX28_RS01040(LUX28_RS01040),gene-LUX28_RS01545(LUX28_RS01545),gene-LUX28_RS01725(LUX28_RS01725),gene-LUX28_RS01780(LUX28_RS01780),gene-LUX28_RS01950(LUX28_RS01950),gene-LUX28_RS02785(LUX28_RS02785),gene-LUX28_RS02890(LUX28_RS02890),gene-LUX28_RS03800(LUX28_RS03800),gene-LUX28_RS04990(LUX28_RS04990),gene-LUX28_RS05350(LUX28_RS05350),gene-LUX28_RS07265(LUX28_…
CC	GO:0009295	nucleoid	1	1	2	18	0.369709	0.792234	gene-LUX28_RS07975(LUX28_RS07975)	gene-LUX28_RS04990(LUX28_RS04990)
CC	GO:0030288	outer membrane-bounded periplasmic space	1	1	2	18	0.369709	0.792234	gene-LUX28_RS06885(LUX28_RS06885)	gene-LUX28_RS01040(LUX28_RS01040)
CC	GO:0030313	cell envelope	1	1	2	18	0.369709	0.792234	gene-LUX28_RS06885(LUX28_RS06885)	gene-LUX28_RS01040(LUX28_RS01040)
CC	GO:0098797	plasma membrane protein complex	1	1	2	18	0.369709	0.792234	gene-LUX28_RS06885(LUX28_RS06885)	gene-LUX28_RS14155(LUX28_RS14155)
CC	GO:1904949	ATPase complex	1	1	2	18	0.369709	0.792234	gene-LUX28_RS06885(LUX28_RS06885)	gene-LUX28_RS14155(LUX28_RS14155)
BP	GO:0006996	organelle organization	2	4	6	66	0.37008	0.663828	gene-LUX28_RS00280(LUX28_RS00280),gene-LUX28_RS08695(LUX28_RS08695)	gene-LUX28_RS08520(LUX28_RS08520),gene-LUX28_RS08570(LUX28_RS08570),gene-LUX28_RS08575(LUX28_RS08575),gene-LUX28_RS18480(LUX28_RS18480)
MF	GO:0016765	transferase activity, transferring alkyl or aryl (other than methyl) groups	3	0	3	32	0.371902	0.607742	gene-LUX28_RS06180(LUX28_RS06180),gene-LUX28_RS14340(LUX28_RS14340),gene-LUX28_RS19150(LUX28_RS19150)	-
BP	GO:0006537	glutamate biosynthetic process	1	0	1	6	0.372481	0.663828	gene-LUX28_RS09790(LUX28_RS09790)	-
BP	GO:0009098	leucine biosynthetic process	0	1	1	6	0.372481	0.663828	-	gene-LUX28_RS20005(LUX28_RS20005)
BP	GO:0009099	valine biosynthetic process	0	1	1	6	0.372481	0.663828	-	gene-LUX28_RS20005(LUX28_RS20005)
BP	GO:0009235	cobalamin metabolic process	0	1	1	6	0.372481	0.663828	-	gene-LUX28_RS03745(LUX28_RS03745)
BP	GO:0009236	cobalamin biosynthetic process	0	1	1	6	0.372481	0.663828	-	gene-LUX28_RS03745(LUX28_RS03745)
BP	GO:0009435	NAD biosynthetic process	1	0	1	6	0.372481	0.663828	gene-LUX28_RS14340(LUX28_RS14340)	-
BP	GO:0015804	neutral amino acid transport	0	1	1	6	0.372481	0.663828	-	gene-LUX28_RS01725(LUX28_RS01725)
BP	GO:0032989	cellular component morphogenesis	1	0	1	6	0.372481	0.663828	gene-LUX28_RS00305(LUX28_RS00305)	-
BP	GO:0050790	regulation of catalytic activity	0	1	1	6	0.372481	0.663828	-	gene-LUX28_RS08380(LUX28_RS08380)
BP	GO:0051187	cofactor catabolic process	1	0	1	6	0.372481	0.663828	gene-LUX28_RS04845(LUX28_RS04845)	-
BP	GO:0072529	pyrimidine-containing compound catabolic process	1	0	1	6	0.372481	0.663828	gene-LUX28_RS13320(LUX28_RS13320)	-
BP	GO:2000112	regulation of cellular macromolecule biosynthetic process	10	11	21	259	0.374989	0.665569	gene-LUX28_RS01110(LUX28_RS01110),gene-LUX28_RS03625(LUX28_RS03625),gene-LUX28_RS04090(LUX28_RS04090),gene-LUX28_RS04940(LUX28_RS04940),gene-LUX28_RS06260(LUX28_RS06260),gene-LUX28_RS07975(LUX28_RS07975),gene-LUX28_RS09770(LUX28_RS09770),gene-LUX28_RS12325(LUX28_RS12325),gene-LUX28_RS14655(LUX28_RS14655),gene-LUX28_RS17915(LUX28_RS17915)	gene-LUX28_RS02890(LUX28_RS02890),gene-LUX28_RS03805(LUX28_RS03805),gene-LUX28_RS04990(LUX28_RS04990),gene-LUX28_RS07335(LUX28_RS07335),gene-LUX28_RS09085(LUX28_RS09085),gene-LUX28_RS09910(LUX28_RS09910),gene-LUX28_RS10530(LUX28_RS10530),gene-LUX28_RS12285(LUX28_RS12285),gene-LUX28_RS12295(LUX28_RS12295),gene-LUX28_RS13075(LUX28_RS13075),gene-LUX28_RS18480(LUX28_RS18480)
BP	GO:0044281	small molecule metabolic process	32	13	45	574	0.375707	0.665569	gene-LUX28_RS00305(LUX28_RS00305),gene-LUX28_RS01135(LUX28_RS01135),gene-LUX28_RS01310(LUX28_RS01310),gene-LUX28_RS04420(LUX28_RS04420),gene-LUX28_RS04425(LUX28_RS04425),gene-LUX28_RS04430(LUX28_RS04430),gene-LUX28_RS04435(LUX28_RS04435),gene-LUX28_RS04805(LUX28_RS04805),gene-LUX28_RS05085(LUX28_RS05085),gene-LUX28_RS05955(LUX28_RS05955),gene-LUX28_RS06180(LUX28_RS06180),gene-LUX28_RS06185(LUX28_…	gene-LUX28_RS01715(LUX28_RS01715),gene-LUX28_RS01720(LUX28_RS01720),gene-LUX28_RS03745(LUX28_RS03745),gene-LUX28_RS03765(LUX28_RS03765),gene-LUX28_RS03795(LUX28_RS03795),gene-LUX28_RS07235(LUX28_RS07235),gene-LUX28_RS07760(LUX28_RS07760),gene-LUX28_RS09610(LUX28_RS09610),gene-LUX28_RS09615(LUX28_RS09615),gene-LUX28_RS09620(LUX28_RS09620),gene-LUX28_RS09630(LUX28_RS09630),gene-LUX28_RS11915(LUX28_…
BP	GO:0016054	organic acid catabolic process	3	2	5	54	0.377156	0.665569	gene-LUX28_RS01310(LUX28_RS01310),gene-LUX28_RS12700(LUX28_RS12700),gene-LUX28_RS18255(LUX28_RS18255)	gene-LUX28_RS01715(LUX28_RS01715),gene-LUX28_RS01720(LUX28_RS01720)
BP	GO:0046395	carboxylic acid catabolic process	3	2	5	54	0.377156	0.665569	gene-LUX28_RS01310(LUX28_RS01310),gene-LUX28_RS12700(LUX28_RS12700),gene-LUX28_RS18255(LUX28_RS18255)	gene-LUX28_RS01715(LUX28_RS01715),gene-LUX28_RS01720(LUX28_RS01720)
MF	GO:0022853	active ion transmembrane transporter activity	2	2	4	46	0.381592	0.612176	gene-LUX28_RS07310(LUX28_RS07310),gene-LUX28_RS17455(LUX28_RS17455)	gene-LUX28_RS01725(LUX28_RS01725),gene-LUX28_RS07565(LUX28_RS07565)
BP	GO:0015849	organic acid transport	2	4	6	67	0.383896	0.674159	gene-LUX28_RS17690(LUX28_RS17690),gene-LUX28_RS20400(LUX28_RS20400)	gene-LUX28_RS01725(LUX28_RS01725),gene-LUX28_RS01950(LUX28_RS01950),gene-LUX28_RS14155(LUX28_RS14155),gene-LUX28_RS16625(LUX28_RS16625)
BP	GO:0046942	carboxylic acid transport	2	4	6	67	0.383896	0.674159	gene-LUX28_RS17690(LUX28_RS17690),gene-LUX28_RS20400(LUX28_RS20400)	gene-LUX28_RS01725(LUX28_RS01725),gene-LUX28_RS01950(LUX28_RS01950),gene-LUX28_RS14155(LUX28_RS14155),gene-LUX28_RS16625(LUX28_RS16625)
MF	GO:0005351	carbohydrate:proton symporter activity	0	1	1	7	0.389235	0.612176	-	gene-LUX28_RS07565(LUX28_RS07565)
MF	GO:0005402	carbohydrate:cation symporter activity	0	1	1	7	0.389235	0.612176	-	gene-LUX28_RS07565(LUX28_RS07565)
MF	GO:0016742	hydroxymethyl-, formyl- and related transferase activity	1	0	1	7	0.389235	0.612176	gene-LUX28_RS08260(LUX28_RS08260)	-
MF	GO:0016796	exonuclease activity, active with either ribo- or deoxyribonucleic acids and producing 5'-phosphomonoesters	0	1	1	7	0.389235	0.612176	-	gene-LUX28_RS12835(LUX28_RS12835)
MF	GO:0016857	racemase and epimerase activity, acting on carbohydrates and derivatives	1	0	1	7	0.389235	0.612176	gene-LUX28_RS19685(LUX28_RS19685)	-
MF	GO:0042803	protein homodimerization activity	1	0	1	7	0.389235	0.612176	gene-LUX28_RS18255(LUX28_RS18255)	-
MF	GO:0090563	protein-phosphocysteine-sugar phosphotransferase activity	0	1	1	7	0.389235	0.612176	-	gene-LUX28_RS07565(LUX28_RS07565)
BP	GO:0009889	regulation of biosynthetic process	10	11	21	261	0.389459	0.678959	gene-LUX28_RS01110(LUX28_RS01110),gene-LUX28_RS03625(LUX28_RS03625),gene-LUX28_RS04090(LUX28_RS04090),gene-LUX28_RS04940(LUX28_RS04940),gene-LUX28_RS06260(LUX28_RS06260),gene-LUX28_RS07975(LUX28_RS07975),gene-LUX28_RS09770(LUX28_RS09770),gene-LUX28_RS12325(LUX28_RS12325),gene-LUX28_RS14655(LUX28_RS14655),gene-LUX28_RS17915(LUX28_RS17915)	gene-LUX28_RS02890(LUX28_RS02890),gene-LUX28_RS03805(LUX28_RS03805),gene-LUX28_RS04990(LUX28_RS04990),gene-LUX28_RS07335(LUX28_RS07335),gene-LUX28_RS09085(LUX28_RS09085),gene-LUX28_RS09910(LUX28_RS09910),gene-LUX28_RS10530(LUX28_RS10530),gene-LUX28_RS12285(LUX28_RS12285),gene-LUX28_RS12295(LUX28_RS12295),gene-LUX28_RS13075(LUX28_RS13075),gene-LUX28_RS18480(LUX28_RS18480)
BP	GO:0010556	regulation of macromolecule biosynthetic process	10	11	21	261	0.389459	0.678959	gene-LUX28_RS01110(LUX28_RS01110),gene-LUX28_RS03625(LUX28_RS03625),gene-LUX28_RS04090(LUX28_RS04090),gene-LUX28_RS04940(LUX28_RS04940),gene-LUX28_RS06260(LUX28_RS06260),gene-LUX28_RS07975(LUX28_RS07975),gene-LUX28_RS09770(LUX28_RS09770),gene-LUX28_RS12325(LUX28_RS12325),gene-LUX28_RS14655(LUX28_RS14655),gene-LUX28_RS17915(LUX28_RS17915)	gene-LUX28_RS02890(LUX28_RS02890),gene-LUX28_RS03805(LUX28_RS03805),gene-LUX28_RS04990(LUX28_RS04990),gene-LUX28_RS07335(LUX28_RS07335),gene-LUX28_RS09085(LUX28_RS09085),gene-LUX28_RS09910(LUX28_RS09910),gene-LUX28_RS10530(LUX28_RS10530),gene-LUX28_RS12285(LUX28_RS12285),gene-LUX28_RS12295(LUX28_RS12295),gene-LUX28_RS13075(LUX28_RS13075),gene-LUX28_RS18480(LUX28_RS18480)
BP	GO:0031326	regulation of cellular biosynthetic process	10	11	21	261	0.389459	0.678959	gene-LUX28_RS01110(LUX28_RS01110),gene-LUX28_RS03625(LUX28_RS03625),gene-LUX28_RS04090(LUX28_RS04090),gene-LUX28_RS04940(LUX28_RS04940),gene-LUX28_RS06260(LUX28_RS06260),gene-LUX28_RS07975(LUX28_RS07975),gene-LUX28_RS09770(LUX28_RS09770),gene-LUX28_RS12325(LUX28_RS12325),gene-LUX28_RS14655(LUX28_RS14655),gene-LUX28_RS17915(LUX28_RS17915)	gene-LUX28_RS02890(LUX28_RS02890),gene-LUX28_RS03805(LUX28_RS03805),gene-LUX28_RS04990(LUX28_RS04990),gene-LUX28_RS07335(LUX28_RS07335),gene-LUX28_RS09085(LUX28_RS09085),gene-LUX28_RS09910(LUX28_RS09910),gene-LUX28_RS10530(LUX28_RS10530),gene-LUX28_RS12285(LUX28_RS12285),gene-LUX28_RS12295(LUX28_RS12295),gene-LUX28_RS13075(LUX28_RS13075),gene-LUX28_RS18480(LUX28_RS18480)
BP	GO:0045934	negative regulation of nucleobase-containing compound metabolic process	2	1	3	30	0.390494	0.679119	gene-LUX28_RS07975(LUX28_RS07975),gene-LUX28_RS12325(LUX28_RS12325)	gene-LUX28_RS18480(LUX28_RS18480)
BP	GO:0009141	nucleoside triphosphate metabolic process	5	0	5	55	0.392495	0.680956	gene-LUX28_RS04435(LUX28_RS04435),gene-LUX28_RS07705(LUX28_RS07705),gene-LUX28_RS07715(LUX28_RS07715),gene-LUX28_RS07720(LUX28_RS07720),gene-LUX28_RS19350(LUX28_RS19350)	-
BP	GO:0044283	small molecule biosynthetic process	16	8	24	301	0.394914	0.683505	gene-LUX28_RS04435(LUX28_RS04435),gene-LUX28_RS04805(LUX28_RS04805),gene-LUX28_RS05955(LUX28_RS05955),gene-LUX28_RS06180(LUX28_RS06180),gene-LUX28_RS06185(LUX28_RS06185),gene-LUX28_RS06205(LUX28_RS06205),gene-LUX28_RS07705(LUX28_RS07705),gene-LUX28_RS07715(LUX28_RS07715),gene-LUX28_RS07720(LUX28_RS07720),gene-LUX28_RS09790(LUX28_RS09790),gene-LUX28_RS14340(LUX28_RS14340),gene-LUX28_RS15100(LUX28_…	gene-LUX28_RS03745(LUX28_RS03745),gene-LUX28_RS07235(LUX28_RS07235),gene-LUX28_RS09610(LUX28_RS09610),gene-LUX28_RS09615(LUX28_RS09615),gene-LUX28_RS09620(LUX28_RS09620),gene-LUX28_RS09630(LUX28_RS09630),gene-LUX28_RS11915(LUX28_RS11915),gene-LUX28_RS20005(LUX28_RS20005)
BP	GO:0032774	RNA biosynthetic process	10	11	21	262	0.396727	0.684997	gene-LUX28_RS01110(LUX28_RS01110),gene-LUX28_RS03625(LUX28_RS03625),gene-LUX28_RS04090(LUX28_RS04090),gene-LUX28_RS04940(LUX28_RS04940),gene-LUX28_RS06260(LUX28_RS06260),gene-LUX28_RS07975(LUX28_RS07975),gene-LUX28_RS09770(LUX28_RS09770),gene-LUX28_RS12325(LUX28_RS12325),gene-LUX28_RS14655(LUX28_RS14655),gene-LUX28_RS17915(LUX28_RS17915)	gene-LUX28_RS02890(LUX28_RS02890),gene-LUX28_RS03805(LUX28_RS03805),gene-LUX28_RS04990(LUX28_RS04990),gene-LUX28_RS07335(LUX28_RS07335),gene-LUX28_RS09085(LUX28_RS09085),gene-LUX28_RS09910(LUX28_RS09910),gene-LUX28_RS10530(LUX28_RS10530),gene-LUX28_RS12285(LUX28_RS12285),gene-LUX28_RS12295(LUX28_RS12295),gene-LUX28_RS13075(LUX28_RS13075),gene-LUX28_RS18480(LUX28_RS18480)
MF	GO:0046914	transition metal ion binding	6	1	7	89	0.400929	0.627622	gene-LUX28_RS13320(LUX28_RS13320),gene-LUX28_RS14485(LUX28_RS14485),gene-LUX28_RS16975(LUX28_RS16975),gene-LUX28_RS17160(LUX28_RS17160),gene-LUX28_RS17455(LUX28_RS17455),gene-LUX28_RS18255(LUX28_RS18255)	gene-LUX28_RS09610(LUX28_RS09610)
BP	GO:0009205	purine ribonucleoside triphosphate metabolic process	4	0	4	43	0.401641	0.691821	gene-LUX28_RS04435(LUX28_RS04435),gene-LUX28_RS07705(LUX28_RS07705),gene-LUX28_RS07715(LUX28_RS07715),gene-LUX28_RS07720(LUX28_RS07720)	-
MF	GO:0008514	organic anion transmembrane transporter activity	0	3	3	34	0.409744	0.638439	-	gene-LUX28_RS01725(LUX28_RS01725),gene-LUX28_RS14155(LUX28_RS14155),gene-LUX28_RS16625(LUX28_RS16625)
BP	GO:0009063	cellular amino acid catabolic process	1	2	3	31	0.411258	0.695977	gene-LUX28_RS12700(LUX28_RS12700)	gene-LUX28_RS01715(LUX28_RS01715),gene-LUX28_RS01720(LUX28_RS01720)
BP	GO:0009890	negative regulation of biosynthetic process	2	1	3	31	0.411258	0.695977	gene-LUX28_RS07975(LUX28_RS07975),gene-LUX28_RS12325(LUX28_RS12325)	gene-LUX28_RS18480(LUX28_RS18480)
BP	GO:0010558	negative regulation of macromolecule biosynthetic process	2	1	3	31	0.411258	0.695977	gene-LUX28_RS07975(LUX28_RS07975),gene-LUX28_RS12325(LUX28_RS12325)	gene-LUX28_RS18480(LUX28_RS18480)
BP	GO:0031327	negative regulation of cellular biosynthetic process	2	1	3	31	0.411258	0.695977	gene-LUX28_RS07975(LUX28_RS07975),gene-LUX28_RS12325(LUX28_RS12325)	gene-LUX28_RS18480(LUX28_RS18480)
BP	GO:0042493	response to drug	1	2	3	31	0.411258	0.695977	gene-LUX28_RS04845(LUX28_RS04845)	gene-LUX28_RS16625(LUX28_RS16625),gene-LUX28_RS16690(LUX28_RS16690)
BP	GO:2000113	negative regulation of cellular macromolecule biosynthetic process	2	1	3	31	0.411258	0.695977	gene-LUX28_RS07975(LUX28_RS07975),gene-LUX28_RS12325(LUX28_RS12325)	gene-LUX28_RS18480(LUX28_RS18480)
BP	GO:0009152	purine ribonucleotide biosynthetic process	4	2	6	69	0.411532	0.695977	gene-LUX28_RS04435(LUX28_RS04435),gene-LUX28_RS07705(LUX28_RS07705),gene-LUX28_RS07715(LUX28_RS07715),gene-LUX28_RS07720(LUX28_RS07720)	gene-LUX28_RS03745(LUX28_RS03745),gene-LUX28_RS03765(LUX28_RS03765)
MF	GO:0005515	protein binding	5	1	6	76	0.413606	0.641472	gene-LUX28_RS08880(LUX28_RS08880),gene-LUX28_RS08915(LUX28_RS08915),gene-LUX28_RS14335(LUX28_RS14335),gene-LUX28_RS17455(LUX28_RS17455),gene-LUX28_RS18255(LUX28_RS18255)	gene-LUX28_RS12295(LUX28_RS12295)
CC	GO:0005737	cytoplasm	39	14	53	724	0.418784	0.811844	gene-LUX28_RS00305(LUX28_RS00305),gene-LUX28_RS01135(LUX28_RS01135),gene-LUX28_RS01345(LUX28_RS01345),gene-LUX28_RS03595(LUX28_RS03595),gene-LUX28_RS04435(LUX28_RS04435),gene-LUX28_RS04805(LUX28_RS04805),gene-LUX28_RS04845(LUX28_RS04845),gene-LUX28_RS05085(LUX28_RS05085),gene-LUX28_RS05485(LUX28_RS05485),gene-LUX28_RS05955(LUX28_RS05955),gene-LUX28_RS06180(LUX28_RS06180),gene-LUX28_RS06185(LUX28_…	gene-LUX28_RS00330(LUX28_RS00330),gene-LUX28_RS01040(LUX28_RS01040),gene-LUX28_RS01545(LUX28_RS01545),gene-LUX28_RS02890(LUX28_RS02890),gene-LUX28_RS04990(LUX28_RS04990),gene-LUX28_RS07335(LUX28_RS07335),gene-LUX28_RS09620(LUX28_RS09620),gene-LUX28_RS09630(LUX28_RS09630),gene-LUX28_RS09910(LUX28_RS09910),gene-LUX28_RS10530(LUX28_RS10530),gene-LUX28_RS12835(LUX28_RS12835),gene-LUX28_RS13075(LUX28_…
BP	GO:0006207	'de novo' pyrimidine nucleobase biosynthetic process	1	0	1	7	0.419446	0.695977	gene-LUX28_RS05955(LUX28_RS05955)	-
BP	GO:0009311	oligosaccharide metabolic process	1	0	1	7	0.419446	0.695977	gene-LUX28_RS00305(LUX28_RS00305)	-
BP	GO:0016071	mRNA metabolic process	1	0	1	7	0.419446	0.695977	gene-LUX28_RS08880(LUX28_RS08880)	-
BP	GO:0016998	cell wall macromolecule catabolic process	1	0	1	7	0.419446	0.695977	gene-LUX28_RS06895(LUX28_RS06895)	-
BP	GO:0046113	nucleobase catabolic process	0	1	1	7	0.419446	0.695977	-	gene-LUX28_RS03795(LUX28_RS03795)
BP	GO:0048583	regulation of response to stimulus	1	0	1	7	0.419446	0.695977	gene-LUX28_RS05575(LUX28_RS05575)	-
BP	GO:0072523	purine-containing compound catabolic process	0	1	1	7	0.419446	0.695977	-	gene-LUX28_RS03795(LUX28_RS03795)
BP	GO:1901264	carbohydrate derivative transport	1	0	1	7	0.419446	0.695977	gene-LUX28_RS04225(LUX28_RS04225)	-
BP	GO:0000154	rRNA modification	0	2	2	19	0.420486	0.695977	-	gene-LUX28_RS07915(LUX28_RS07915),gene-LUX28_RS13785(LUX28_RS13785)
BP	GO:0019751	polyol metabolic process	1	1	2	19	0.420486	0.695977	gene-LUX28_RS05085(LUX28_RS05085)	gene-LUX28_RS07760(LUX28_RS07760)
CC	GO:0042597	periplasmic space	1	1	2	20	0.421451	0.811844	gene-LUX28_RS06885(LUX28_RS06885)	gene-LUX28_RS01040(LUX28_RS01040)
MF	GO:0042625	ATPase-coupled ion transmembrane transporter activity	2	0	2	21	0.422927	0.644354	gene-LUX28_RS07310(LUX28_RS07310),gene-LUX28_RS17455(LUX28_RS17455)	-
MF	GO:0016773	phosphotransferase activity, alcohol group as acceptor	4	3	7	91	0.423995	0.644354	gene-LUX28_RS04225(LUX28_RS04225),gene-LUX28_RS06205(LUX28_RS06205),gene-LUX28_RS12670(LUX28_RS12670),gene-LUX28_RS20065(LUX28_RS20065)	gene-LUX28_RS07330(LUX28_RS07330),gene-LUX28_RS07565(LUX28_RS07565),gene-LUX28_RS09840(LUX28_RS09840)
CC	GO:1902494	catalytic complex	3	2	5	60	0.424958	0.811844	gene-LUX28_RS05085(LUX28_RS05085),gene-LUX28_RS05955(LUX28_RS05955),gene-LUX28_RS06885(LUX28_RS06885)	gene-LUX28_RS12835(LUX28_RS12835),gene-LUX28_RS14155(LUX28_RS14155)
BP	GO:0009124	nucleoside monophosphate biosynthetic process	4	2	6	70	0.425318	0.697968	gene-LUX28_RS04435(LUX28_RS04435),gene-LUX28_RS07705(LUX28_RS07705),gene-LUX28_RS07715(LUX28_RS07715),gene-LUX28_RS07720(LUX28_RS07720)	gene-LUX28_RS03745(LUX28_RS03745),gene-LUX28_RS03765(LUX28_RS03765)
BP	GO:0031323	regulation of cellular metabolic process	10	11	21	266	0.425968	0.697968	gene-LUX28_RS01110(LUX28_RS01110),gene-LUX28_RS03625(LUX28_RS03625),gene-LUX28_RS04090(LUX28_RS04090),gene-LUX28_RS04940(LUX28_RS04940),gene-LUX28_RS06260(LUX28_RS06260),gene-LUX28_RS07975(LUX28_RS07975),gene-LUX28_RS09770(LUX28_RS09770),gene-LUX28_RS12325(LUX28_RS12325),gene-LUX28_RS14655(LUX28_RS14655),gene-LUX28_RS17915(LUX28_RS17915)	gene-LUX28_RS02890(LUX28_RS02890),gene-LUX28_RS03805(LUX28_RS03805),gene-LUX28_RS04990(LUX28_RS04990),gene-LUX28_RS07335(LUX28_RS07335),gene-LUX28_RS09085(LUX28_RS09085),gene-LUX28_RS09910(LUX28_RS09910),gene-LUX28_RS10530(LUX28_RS10530),gene-LUX28_RS12285(LUX28_RS12285),gene-LUX28_RS12295(LUX28_RS12295),gene-LUX28_RS13075(LUX28_RS13075),gene-LUX28_RS18480(LUX28_RS18480)
BP	GO:0051171	regulation of nitrogen compound metabolic process	10	11	21	266	0.425968	0.697968	gene-LUX28_RS01110(LUX28_RS01110),gene-LUX28_RS03625(LUX28_RS03625),gene-LUX28_RS04090(LUX28_RS04090),gene-LUX28_RS04940(LUX28_RS04940),gene-LUX28_RS06260(LUX28_RS06260),gene-LUX28_RS07975(LUX28_RS07975),gene-LUX28_RS09770(LUX28_RS09770),gene-LUX28_RS12325(LUX28_RS12325),gene-LUX28_RS14655(LUX28_RS14655),gene-LUX28_RS17915(LUX28_RS17915)	gene-LUX28_RS02890(LUX28_RS02890),gene-LUX28_RS03805(LUX28_RS03805),gene-LUX28_RS04990(LUX28_RS04990),gene-LUX28_RS07335(LUX28_RS07335),gene-LUX28_RS09085(LUX28_RS09085),gene-LUX28_RS09910(LUX28_RS09910),gene-LUX28_RS10530(LUX28_RS10530),gene-LUX28_RS12285(LUX28_RS12285),gene-LUX28_RS12295(LUX28_RS12295),gene-LUX28_RS13075(LUX28_RS13075),gene-LUX28_RS18480(LUX28_RS18480)
BP	GO:0009150	purine ribonucleotide metabolic process	5	2	7	83	0.426536	0.697968	gene-LUX28_RS04435(LUX28_RS04435),gene-LUX28_RS07705(LUX28_RS07705),gene-LUX28_RS07715(LUX28_RS07715),gene-LUX28_RS07720(LUX28_RS07720),gene-LUX28_RS15160(LUX28_RS15160)	gene-LUX28_RS03745(LUX28_RS03745),gene-LUX28_RS03765(LUX28_RS03765)
BP	GO:0009260	ribonucleotide biosynthetic process	5	2	7	83	0.426536	0.697968	gene-LUX28_RS04435(LUX28_RS04435),gene-LUX28_RS07705(LUX28_RS07705),gene-LUX28_RS07715(LUX28_RS07715),gene-LUX28_RS07720(LUX28_RS07720),gene-LUX28_RS19350(LUX28_RS19350)	gene-LUX28_RS03745(LUX28_RS03745),gene-LUX28_RS03765(LUX28_RS03765)
MF	GO:0003899	DNA-directed 5'-3' RNA polymerase activity	1	0	1	8	0.430852	0.644354	gene-LUX28_RS17915(LUX28_RS17915)	-
MF	GO:0004536	deoxyribonuclease activity	0	1	1	8	0.430852	0.644354	-	gene-LUX28_RS12835(LUX28_RS12835)
MF	GO:0008170	N-methyltransferase activity	0	1	1	8	0.430852	0.644354	-	gene-LUX28_RS13785(LUX28_RS13785)
MF	GO:0034062	5'-3' RNA polymerase activity	1	0	1	8	0.430852	0.644354	gene-LUX28_RS17915(LUX28_RS17915)	-
MF	GO:0042887	amide transmembrane transporter activity	0	1	1	8	0.430852	0.644354	-	gene-LUX28_RS16625(LUX28_RS16625)
MF	GO:0097747	RNA polymerase activity	1	0	1	8	0.430852	0.644354	gene-LUX28_RS17915(LUX28_RS17915)	-
BP	GO:0000271	polysaccharide biosynthetic process	2	1	3	32	0.431804	0.703391	gene-LUX28_RS00305(LUX28_RS00305),gene-LUX28_RS17925(LUX28_RS17925)	gene-LUX28_RS19965(LUX28_RS19965)
BP	GO:0022900	electron transport chain	3	0	3	32	0.431804	0.703391	gene-LUX28_RS04435(LUX28_RS04435),gene-LUX28_RS07720(LUX28_RS07720),gene-LUX28_RS20650(LUX28_RS20650)	-
BP	GO:0080090	regulation of primary metabolic process	10	11	21	267	0.433307	0.704246	gene-LUX28_RS01110(LUX28_RS01110),gene-LUX28_RS03625(LUX28_RS03625),gene-LUX28_RS04090(LUX28_RS04090),gene-LUX28_RS04940(LUX28_RS04940),gene-LUX28_RS06260(LUX28_RS06260),gene-LUX28_RS07975(LUX28_RS07975),gene-LUX28_RS09770(LUX28_RS09770),gene-LUX28_RS12325(LUX28_RS12325),gene-LUX28_RS14655(LUX28_RS14655),gene-LUX28_RS17915(LUX28_RS17915)	gene-LUX28_RS02890(LUX28_RS02890),gene-LUX28_RS03805(LUX28_RS03805),gene-LUX28_RS04990(LUX28_RS04990),gene-LUX28_RS07335(LUX28_RS07335),gene-LUX28_RS09085(LUX28_RS09085),gene-LUX28_RS09910(LUX28_RS09910),gene-LUX28_RS10530(LUX28_RS10530),gene-LUX28_RS12285(LUX28_RS12285),gene-LUX28_RS12295(LUX28_RS12295),gene-LUX28_RS13075(LUX28_RS13075),gene-LUX28_RS18480(LUX28_RS18480)
BP	GO:0009144	purine nucleoside triphosphate metabolic process	4	0	4	45	0.436294	0.707412	gene-LUX28_RS04435(LUX28_RS04435),gene-LUX28_RS07705(LUX28_RS07705),gene-LUX28_RS07715(LUX28_RS07715),gene-LUX28_RS07720(LUX28_RS07720)	-
BP	GO:0006164	purine nucleotide biosynthetic process	4	2	6	71	0.439062	0.707412	gene-LUX28_RS04435(LUX28_RS04435),gene-LUX28_RS07705(LUX28_RS07705),gene-LUX28_RS07715(LUX28_RS07715),gene-LUX28_RS07720(LUX28_RS07720)	gene-LUX28_RS03745(LUX28_RS03745),gene-LUX28_RS03765(LUX28_RS03765)
BP	GO:0015711	organic anion transport	2	4	6	71	0.439062	0.707412	gene-LUX28_RS17690(LUX28_RS17690),gene-LUX28_RS20400(LUX28_RS20400)	gene-LUX28_RS01725(LUX28_RS01725),gene-LUX28_RS01950(LUX28_RS01950),gene-LUX28_RS14155(LUX28_RS14155),gene-LUX28_RS16625(LUX28_RS16625)
BP	GO:0046390	ribose phosphate biosynthetic process	5	2	7	84	0.439185	0.707412	gene-LUX28_RS04435(LUX28_RS04435),gene-LUX28_RS07705(LUX28_RS07705),gene-LUX28_RS07715(LUX28_RS07715),gene-LUX28_RS07720(LUX28_RS07720),gene-LUX28_RS19350(LUX28_RS19350)	gene-LUX28_RS03745(LUX28_RS03745),gene-LUX28_RS03765(LUX28_RS03765)
MF	GO:0016741	transferase activity, transferring one-carbon groups	3	2	5	64	0.44171	0.657657	gene-LUX28_RS08260(LUX28_RS08260),gene-LUX28_RS10180(LUX28_RS10180),gene-LUX28_RS17335(LUX28_RS17335)	gene-LUX28_RS07915(LUX28_RS07915),gene-LUX28_RS13785(LUX28_RS13785)
CC	GO:0009288	bacterial-type flagellum	0	2	2	21	0.446514	0.811844	-	gene-LUX28_RS08520(LUX28_RS08520),gene-LUX28_RS08575(LUX28_RS08575)
CC	GO:0042995	cell projection	0	2	2	21	0.446514	0.811844	-	gene-LUX28_RS08520(LUX28_RS08520),gene-LUX28_RS08575(LUX28_RS08575)
MF	GO:0008757	S-adenosylmethionine-dependent methyltransferase activity	1	1	2	22	0.446795	0.662284	gene-LUX28_RS10180(LUX28_RS10180)	gene-LUX28_RS13785(LUX28_RS13785)
BP	GO:0009081	branched-chain amino acid metabolic process	1	1	2	20	0.446819	0.715234	gene-LUX28_RS12700(LUX28_RS12700)	gene-LUX28_RS20005(LUX28_RS20005)
BP	GO:0009259	ribonucleotide metabolic process	6	2	8	98	0.450668	0.715234	gene-LUX28_RS04435(LUX28_RS04435),gene-LUX28_RS07705(LUX28_RS07705),gene-LUX28_RS07715(LUX28_RS07715),gene-LUX28_RS07720(LUX28_RS07720),gene-LUX28_RS15160(LUX28_RS15160),gene-LUX28_RS19350(LUX28_RS19350)	gene-LUX28_RS03745(LUX28_RS03745),gene-LUX28_RS03765(LUX28_RS03765)
BP	GO:0031324	negative regulation of cellular metabolic process	2	1	3	33	0.45209	0.715234	gene-LUX28_RS07975(LUX28_RS07975),gene-LUX28_RS12325(LUX28_RS12325)	gene-LUX28_RS18480(LUX28_RS18480)
BP	GO:0051172	negative regulation of nitrogen compound metabolic process	2	1	3	33	0.45209	0.715234	gene-LUX28_RS07975(LUX28_RS07975),gene-LUX28_RS12325(LUX28_RS12325)	gene-LUX28_RS18480(LUX28_RS18480)
BP	GO:1903825	organic acid transmembrane transport	0	3	3	33	0.45209	0.715234	-	gene-LUX28_RS01725(LUX28_RS01725),gene-LUX28_RS14155(LUX28_RS14155),gene-LUX28_RS16625(LUX28_RS16625)
BP	GO:1905039	carboxylic acid transmembrane transport	0	3	3	33	0.45209	0.715234	-	gene-LUX28_RS01725(LUX28_RS01725),gene-LUX28_RS14155(LUX28_RS14155),gene-LUX28_RS16625(LUX28_RS16625)
BP	GO:0009161	ribonucleoside monophosphate metabolic process	4	2	6	72	0.452749	0.715234	gene-LUX28_RS04435(LUX28_RS04435),gene-LUX28_RS07705(LUX28_RS07705),gene-LUX28_RS07715(LUX28_RS07715),gene-LUX28_RS07720(LUX28_RS07720)	gene-LUX28_RS03745(LUX28_RS03745),gene-LUX28_RS03765(LUX28_RS03765)
MF	GO:0043565	sequence-specific DNA binding	2	2	4	51	0.460105	0.669503	gene-LUX28_RS07975(LUX28_RS07975),gene-LUX28_RS12325(LUX28_RS12325)	gene-LUX28_RS02890(LUX28_RS02890),gene-LUX28_RS03805(LUX28_RS03805)
BP	GO:0000910	cytokinesis	1	0	1	8	0.462915	0.715234	gene-LUX28_RS14440(LUX28_RS14440)	-
BP	GO:0006534	cysteine metabolic process	1	0	1	8	0.462915	0.715234	gene-LUX28_RS16980(LUX28_RS16980)	-
BP	GO:0008616	queuosine biosynthetic process	0	1	1	8	0.462915	0.715234	-	gene-LUX28_RS07235(LUX28_RS07235)
BP	GO:0009148	pyrimidine nucleoside triphosphate biosynthetic process	1	0	1	8	0.462915	0.715234	gene-LUX28_RS19350(LUX28_RS19350)	-
BP	GO:0019856	pyrimidine nucleobase biosynthetic process	1	0	1	8	0.462915	0.715234	gene-LUX28_RS05955(LUX28_RS05955)	-
BP	GO:0032506	cytokinetic process	1	0	1	8	0.462915	0.715234	gene-LUX28_RS14440(LUX28_RS14440)	-
BP	GO:0045017	glycerolipid biosynthetic process	1	0	1	8	0.462915	0.715234	gene-LUX28_RS01345(LUX28_RS01345)	-
BP	GO:0046116	queuosine metabolic process	0	1	1	8	0.462915	0.715234	-	gene-LUX28_RS07235(LUX28_RS07235)
BP	GO:0046474	glycerophospholipid biosynthetic process	1	0	1	8	0.462915	0.715234	gene-LUX28_RS01345(LUX28_RS01345)	-
BP	GO:0065009	regulation of molecular function	0	1	1	8	0.462915	0.715234	-	gene-LUX28_RS08380(LUX28_RS08380)
BP	GO:0090529	cell septum assembly	1	0	1	8	0.462915	0.715234	gene-LUX28_RS14440(LUX28_RS14440)	-
BP	GO:1903509	liposaccharide metabolic process	1	0	1	8	0.462915	0.715234	gene-LUX28_RS00305(LUX28_RS00305)	-
MF	GO:0004175	endopeptidase activity	3	0	3	37	0.465119	0.669503	gene-LUX28_RS05575(LUX28_RS05575),gene-LUX28_RS07005(LUX28_RS07005),gene-LUX28_RS08045(LUX28_RS08045)	-
BP	GO:0072522	purine-containing compound biosynthetic process	4	2	6	73	0.466363	0.719018	gene-LUX28_RS04435(LUX28_RS04435),gene-LUX28_RS07705(LUX28_RS07705),gene-LUX28_RS07715(LUX28_RS07715),gene-LUX28_RS07720(LUX28_RS07720)	gene-LUX28_RS03745(LUX28_RS03745),gene-LUX28_RS03765(LUX28_RS03765)
BP	GO:0006865	amino acid transport	2	3	5	60	0.468396	0.720609	gene-LUX28_RS17690(LUX28_RS17690),gene-LUX28_RS20400(LUX28_RS20400)	gene-LUX28_RS01725(LUX28_RS01725),gene-LUX28_RS01950(LUX28_RS01950),gene-LUX28_RS14155(LUX28_RS14155)
MF	GO:0001217	DNA-binding transcription repressor activity	1	0	1	9	0.469651	0.669503	gene-LUX28_RS12325(LUX28_RS12325)	-
MF	GO:0003684	damaged DNA binding	0	1	1	9	0.469651	0.669503	-	gene-LUX28_RS00330(LUX28_RS00330)
MF	GO:0005507	copper ion binding	1	0	1	9	0.469651	0.669503	gene-LUX28_RS17455(LUX28_RS17455)	-
MF	GO:0015035	protein disulfide oxidoreductase activity	1	0	1	9	0.469651	0.669503	gene-LUX28_RS20650(LUX28_RS20650)	-
MF	GO:0015081	sodium ion transmembrane transporter activity	0	1	1	9	0.469651	0.669503	-	gene-LUX28_RS01725(LUX28_RS01725)
MF	GO:0015295	solute:proton symporter activity	0	1	1	9	0.469651	0.669503	-	gene-LUX28_RS07565(LUX28_RS07565)
MF	GO:0016878	acid-thiol ligase activity	1	0	1	9	0.469651	0.669503	gene-LUX28_RS15160(LUX28_RS15160)	-
BP	GO:0006812	cation transport	3	5	8	100	0.474071	0.726237	gene-LUX28_RS07310(LUX28_RS07310),gene-LUX28_RS17455(LUX28_RS17455),gene-LUX28_RS17690(LUX28_RS17690)	gene-LUX28_RS01725(LUX28_RS01725),gene-LUX28_RS02785(LUX28_RS02785),gene-LUX28_RS05350(LUX28_RS05350),gene-LUX28_RS07565(LUX28_RS07565),gene-LUX28_RS13055(LUX28_RS13055)
BP	GO:0072521	purine-containing compound metabolic process	5	3	8	100	0.474071	0.726237	gene-LUX28_RS04435(LUX28_RS04435),gene-LUX28_RS07705(LUX28_RS07705),gene-LUX28_RS07715(LUX28_RS07715),gene-LUX28_RS07720(LUX28_RS07720),gene-LUX28_RS15160(LUX28_RS15160)	gene-LUX28_RS03745(LUX28_RS03745),gene-LUX28_RS03765(LUX28_RS03765),gene-LUX28_RS03795(LUX28_RS03795)
MF	GO:0008236	serine-type peptidase activity	3	0	3	38	0.483088	0.67431	gene-LUX28_RS05575(LUX28_RS05575),gene-LUX28_RS07005(LUX28_RS07005),gene-LUX28_RS08045(LUX28_RS08045)	-
MF	GO:0016825	hydrolase activity, acting on acid phosphorus-nitrogen bonds	3	0	3	38	0.483088	0.67431	gene-LUX28_RS05575(LUX28_RS05575),gene-LUX28_RS07005(LUX28_RS07005),gene-LUX28_RS08045(LUX28_RS08045)	-
MF	GO:0017171	serine hydrolase activity	3	0	3	38	0.483088	0.67431	gene-LUX28_RS05575(LUX28_RS05575),gene-LUX28_RS07005(LUX28_RS07005),gene-LUX28_RS08045(LUX28_RS08045)	-
MF	GO:0030170	pyridoxal phosphate binding	2	1	3	38	0.483088	0.67431	gene-LUX28_RS14480(LUX28_RS14480),gene-LUX28_RS16980(LUX28_RS16980)	gene-LUX28_RS09630(LUX28_RS09630)
MF	GO:0070279	vitamin B6 binding	2	1	3	38	0.483088	0.67431	gene-LUX28_RS14480(LUX28_RS14480),gene-LUX28_RS16980(LUX28_RS16980)	gene-LUX28_RS09630(LUX28_RS09630)
CC	GO:0016469	proton-transporting two-sector ATPase complex	1	0	1	9	0.485702	0.832632	gene-LUX28_RS19210(LUX28_RS19210)	-
CC	GO:0045259	proton-transporting ATP synthase complex	1	0	1	9	0.485702	0.832632	gene-LUX28_RS19210(LUX28_RS19210)	-
BP	GO:0009116	nucleoside metabolic process	2	2	4	48	0.487148	0.727443	gene-LUX28_RS13320(LUX28_RS13320),gene-LUX28_RS19350(LUX28_RS19350)	gene-LUX28_RS03765(LUX28_RS03765),gene-LUX28_RS07235(LUX28_RS07235)
BP	GO:0006163	purine nucleotide metabolic process	5	2	7	88	0.489276	0.727443	gene-LUX28_RS04435(LUX28_RS04435),gene-LUX28_RS07705(LUX28_RS07705),gene-LUX28_RS07715(LUX28_RS07715),gene-LUX28_RS07720(LUX28_RS07720),gene-LUX28_RS15160(LUX28_RS15160)	gene-LUX28_RS03745(LUX28_RS03745),gene-LUX28_RS03765(LUX28_RS03765)
MF	GO:0016788	hydrolase activity, acting on ester bonds	6	3	9	126	0.489559	0.680507	gene-LUX28_RS00585(LUX28_RS00585),gene-LUX28_RS04325(LUX28_RS04325),gene-LUX28_RS06590(LUX28_RS06590),gene-LUX28_RS08880(LUX28_RS08880),gene-LUX28_RS09025(LUX28_RS09025),gene-LUX28_RS17575(LUX28_RS17575)	gene-LUX28_RS07760(LUX28_RS07760),gene-LUX28_RS12835(LUX28_RS12835),gene-LUX28_RS16780(LUX28_RS16780)
BP	GO:0001510	RNA methylation	0	2	2	22	0.497409	0.727443	-	gene-LUX28_RS07915(LUX28_RS07915),gene-LUX28_RS13785(LUX28_RS13785)
BP	GO:0042737	drug catabolic process	2	0	2	22	0.497409	0.727443	gene-LUX28_RS04845(LUX28_RS04845),gene-LUX28_RS18255(LUX28_RS18255)	-
BP	GO:0044419	interspecies interaction between organisms	2	0	2	22	0.497409	0.727443	gene-LUX28_RS05485(LUX28_RS05485),gene-LUX28_RS08880(LUX28_RS08880)	-
BP	GO:0071941	nitrogen cycle metabolic process	2	0	2	22	0.497409	0.727443	gene-LUX28_RS05955(LUX28_RS05955),gene-LUX28_RS15105(LUX28_RS15105)	-
BP	GO:0006520	cellular amino acid metabolic process	10	5	15	196	0.50131	0.727443	gene-LUX28_RS01135(LUX28_RS01135),gene-LUX28_RS05955(LUX28_RS05955),gene-LUX28_RS06185(LUX28_RS06185),gene-LUX28_RS09790(LUX28_RS09790),gene-LUX28_RS12700(LUX28_RS12700),gene-LUX28_RS14340(LUX28_RS14340),gene-LUX28_RS15100(LUX28_RS15100),gene-LUX28_RS15105(LUX28_RS15105),gene-LUX28_RS16980(LUX28_RS16980),gene-LUX28_RS19350(LUX28_RS19350)	gene-LUX28_RS01715(LUX28_RS01715),gene-LUX28_RS01720(LUX28_RS01720),gene-LUX28_RS03765(LUX28_RS03765),gene-LUX28_RS11915(LUX28_RS11915),gene-LUX28_RS20005(LUX28_RS20005)
BP	GO:0000162	tryptophan biosynthetic process	0	1	1	9	0.503148	0.727443	-	gene-LUX28_RS11915(LUX28_RS11915)
BP	GO:0006401	RNA catabolic process	1	0	1	9	0.503148	0.727443	gene-LUX28_RS08880(LUX28_RS08880)	-
BP	GO:0006568	tryptophan metabolic process	0	1	1	9	0.503148	0.727443	-	gene-LUX28_RS11915(LUX28_RS11915)
BP	GO:0006586	indolalkylamine metabolic process	0	1	1	9	0.503148	0.727443	-	gene-LUX28_RS11915(LUX28_RS11915)
BP	GO:0006637	acyl-CoA metabolic process	1	0	1	9	0.503148	0.727443	gene-LUX28_RS15160(LUX28_RS15160)	-
BP	GO:0006771	riboflavin metabolic process	1	0	1	9	0.503148	0.727443	gene-LUX28_RS18010(LUX28_RS18010)	-
BP	GO:0009231	riboflavin biosynthetic process	1	0	1	9	0.503148	0.727443	gene-LUX28_RS18010(LUX28_RS18010)	-
BP	GO:0015697	quaternary ammonium group transport	1	0	1	9	0.503148	0.727443	gene-LUX28_RS17690(LUX28_RS17690)	-
BP	GO:0015838	amino-acid betaine transport	1	0	1	9	0.503148	0.727443	gene-LUX28_RS17690(LUX28_RS17690)	-
BP	GO:0022618	ribonucleoprotein complex assembly	1	0	1	9	0.503148	0.727443	gene-LUX28_RS08695(LUX28_RS08695)	-
BP	GO:0031460	glycine betaine transport	1	0	1	9	0.503148	0.727443	gene-LUX28_RS17690(LUX28_RS17690)	-
BP	GO:0035383	thioester metabolic process	1	0	1	9	0.503148	0.727443	gene-LUX28_RS15160(LUX28_RS15160)	-
BP	GO:0035725	sodium ion transmembrane transport	0	1	1	9	0.503148	0.727443	-	gene-LUX28_RS01725(LUX28_RS01725)
BP	GO:0042255	ribosome assembly	1	0	1	9	0.503148	0.727443	gene-LUX28_RS08695(LUX28_RS08695)	-
BP	GO:0042430	indole-containing compound metabolic process	0	1	1	9	0.503148	0.727443	-	gene-LUX28_RS11915(LUX28_RS11915)
BP	GO:0042435	indole-containing compound biosynthetic process	0	1	1	9	0.503148	0.727443	-	gene-LUX28_RS11915(LUX28_RS11915)
BP	GO:0042726	flavin-containing compound metabolic process	1	0	1	9	0.503148	0.727443	gene-LUX28_RS18010(LUX28_RS18010)	-
BP	GO:0042727	flavin-containing compound biosynthetic process	1	0	1	9	0.503148	0.727443	gene-LUX28_RS18010(LUX28_RS18010)	-
BP	GO:0046219	indolalkylamine biosynthetic process	0	1	1	9	0.503148	0.727443	-	gene-LUX28_RS11915(LUX28_RS11915)
BP	GO:0072348	sulfur compound transport	0	1	1	9	0.503148	0.727443	-	gene-LUX28_RS16625(LUX28_RS16625)
BP	GO:0072593	reactive oxygen species metabolic process	1	0	1	9	0.503148	0.727443	gene-LUX28_RS04845(LUX28_RS04845)	-
BP	GO:0050794	regulation of cellular process	16	13	29	384	0.505836	0.729258	gene-LUX28_RS00305(LUX28_RS00305),gene-LUX28_RS01110(LUX28_RS01110),gene-LUX28_RS03625(LUX28_RS03625),gene-LUX28_RS04090(LUX28_RS04090),gene-LUX28_RS04435(LUX28_RS04435),gene-LUX28_RS04940(LUX28_RS04940),gene-LUX28_RS06260(LUX28_RS06260),gene-LUX28_RS07720(LUX28_RS07720),gene-LUX28_RS07975(LUX28_RS07975),gene-LUX28_RS09770(LUX28_RS09770),gene-LUX28_RS12325(LUX28_RS12325),gene-LUX28_RS14655(LUX28_…	gene-LUX28_RS01445(LUX28_RS01445),gene-LUX28_RS02890(LUX28_RS02890),gene-LUX28_RS03805(LUX28_RS03805),gene-LUX28_RS04990(LUX28_RS04990),gene-LUX28_RS07335(LUX28_RS07335),gene-LUX28_RS07760(LUX28_RS07760),gene-LUX28_RS09085(LUX28_RS09085),gene-LUX28_RS09910(LUX28_RS09910),gene-LUX28_RS10530(LUX28_RS10530),gene-LUX28_RS12285(LUX28_RS12285),gene-LUX28_RS12295(LUX28_RS12295),gene-LUX28_RS13075(LUX28_…
BP	GO:0016053	organic acid biosynthetic process	10	6	16	210	0.506429	0.729258	gene-LUX28_RS04435(LUX28_RS04435),gene-LUX28_RS05955(LUX28_RS05955),gene-LUX28_RS07705(LUX28_RS07705),gene-LUX28_RS07715(LUX28_RS07715),gene-LUX28_RS07720(LUX28_RS07720),gene-LUX28_RS09790(LUX28_RS09790),gene-LUX28_RS14340(LUX28_RS14340),gene-LUX28_RS15100(LUX28_RS15100),gene-LUX28_RS15105(LUX28_RS15105),gene-LUX28_RS15160(LUX28_RS15160)	gene-LUX28_RS09610(LUX28_RS09610),gene-LUX28_RS09615(LUX28_RS09615),gene-LUX28_RS09620(LUX28_RS09620),gene-LUX28_RS09630(LUX28_RS09630),gene-LUX28_RS11915(LUX28_RS11915),gene-LUX28_RS20005(LUX28_RS20005)
BP	GO:0048523	negative regulation of cellular process	2	1	3	36	0.511032	0.734418	gene-LUX28_RS07975(LUX28_RS07975),gene-LUX28_RS12325(LUX28_RS12325)	gene-LUX28_RS18480(LUX28_RS18480)
MF	GO:0015318	inorganic molecular entity transmembrane transporter activity	2	5	7	99	0.51478	0.706975	gene-LUX28_RS07310(LUX28_RS07310),gene-LUX28_RS17455(LUX28_RS17455)	gene-LUX28_RS01725(LUX28_RS01725),gene-LUX28_RS07565(LUX28_RS07565),gene-LUX28_RS13055(LUX28_RS13055),gene-LUX28_RS14155(LUX28_RS14155),gene-LUX28_RS16625(LUX28_RS16625)
MF	GO:0015171	amino acid transmembrane transporter activity	0	2	2	25	0.514931	0.706975	-	gene-LUX28_RS01725(LUX28_RS01725),gene-LUX28_RS14155(LUX28_RS14155)
MF	GO:0016209	antioxidant activity	2	0	2	25	0.514931	0.706975	gene-LUX28_RS04845(LUX28_RS04845),gene-LUX28_RS20645(LUX28_RS20645)	-
MF	GO:0015075	ion transmembrane transporter activity	2	6	8	114	0.517056	0.706995	gene-LUX28_RS07310(LUX28_RS07310),gene-LUX28_RS17455(LUX28_RS17455)	gene-LUX28_RS01725(LUX28_RS01725),gene-LUX28_RS05350(LUX28_RS05350),gene-LUX28_RS07565(LUX28_RS07565),gene-LUX28_RS13055(LUX28_RS13055),gene-LUX28_RS14155(LUX28_RS14155),gene-LUX28_RS16625(LUX28_RS16625)
MF	GO:0008168	methyltransferase activity	2	2	4	55	0.520445	0.708736	gene-LUX28_RS10180(LUX28_RS10180),gene-LUX28_RS17335(LUX28_RS17335)	gene-LUX28_RS07915(LUX28_RS07915),gene-LUX28_RS13785(LUX28_RS13785)
BP	GO:0009119	ribonucleoside metabolic process	2	1	3	37	0.529941	0.754024	gene-LUX28_RS13320(LUX28_RS13320),gene-LUX28_RS19350(LUX28_RS19350)	gene-LUX28_RS07235(LUX28_RS07235)
BP	GO:0019693	ribose phosphate metabolic process	6	2	8	105	0.531468	0.754024	gene-LUX28_RS04435(LUX28_RS04435),gene-LUX28_RS07705(LUX28_RS07705),gene-LUX28_RS07715(LUX28_RS07715),gene-LUX28_RS07720(LUX28_RS07720),gene-LUX28_RS15160(LUX28_RS15160),gene-LUX28_RS19350(LUX28_RS19350)	gene-LUX28_RS03745(LUX28_RS03745),gene-LUX28_RS03765(LUX28_RS03765)
MF	GO:0016757	transferase activity, transferring glycosyl groups	1	3	4	56	0.535047	0.714414	gene-LUX28_RS04045(LUX28_RS04045)	gene-LUX28_RS03765(LUX28_RS03765),gene-LUX28_RS11915(LUX28_RS11915),gene-LUX28_RS19965(LUX28_RS19965)
MF	GO:0016831	carboxy-lyase activity	1	1	2	26	0.536394	0.714414	gene-LUX28_RS17305(LUX28_RS17305)	gene-LUX28_RS11915(LUX28_RS11915)
BP	GO:0055114	oxidation-reduction process	20	5	25	335	0.536448	0.754024	gene-LUX28_RS01310(LUX28_RS01310),gene-LUX28_RS04420(LUX28_RS04420),gene-LUX28_RS04425(LUX28_RS04425),gene-LUX28_RS04435(LUX28_RS04435),gene-LUX28_RS04845(LUX28_RS04845),gene-LUX28_RS05085(LUX28_RS05085),gene-LUX28_RS05485(LUX28_RS05485),gene-LUX28_RS05710(LUX28_RS05710),gene-LUX28_RS06185(LUX28_RS06185),gene-LUX28_RS07705(LUX28_RS07705),gene-LUX28_RS07720(LUX28_RS07720),gene-LUX28_RS09790(LUX28_…	gene-LUX28_RS01715(LUX28_RS01715),gene-LUX28_RS01720(LUX28_RS01720),gene-LUX28_RS02785(LUX28_RS02785),gene-LUX28_RS09610(LUX28_RS09610),gene-LUX28_RS18765(LUX28_RS18765)
MF	GO:0008649	rRNA methyltransferase activity	0	1	1	11	0.539543	0.714414	-	gene-LUX28_RS13785(LUX28_RS13785)
MF	GO:0015036	disulfide oxidoreductase activity	1	0	1	11	0.539543	0.714414	gene-LUX28_RS20650(LUX28_RS20650)	-
MF	GO:0016840	carbon-nitrogen lyase activity	1	0	1	11	0.539543	0.714414	gene-LUX28_RS15100(LUX28_RS15100)	-
MF	GO:0016881	acid-amino acid ligase activity	0	1	1	11	0.539543	0.714414	-	gene-LUX28_RS03745(LUX28_RS03745)
MF	GO:0140102	catalytic activity, acting on a rRNA	0	1	1	11	0.539543	0.714414	-	gene-LUX28_RS13785(LUX28_RS13785)
BP	GO:0006265	DNA topological change	1	0	1	10	0.540384	0.754024	gene-LUX28_RS00280(LUX28_RS00280)	-
BP	GO:0006549	isoleucine metabolic process	0	1	1	10	0.540384	0.754024	-	gene-LUX28_RS20005(LUX28_RS20005)
BP	GO:0006573	valine metabolic process	0	1	1	10	0.540384	0.754024	-	gene-LUX28_RS20005(LUX28_RS20005)
BP	GO:0009097	isoleucine biosynthetic process	0	1	1	10	0.540384	0.754024	-	gene-LUX28_RS20005(LUX28_RS20005)
BP	GO:0015695	organic cation transport	1	0	1	10	0.540384	0.754024	gene-LUX28_RS17690(LUX28_RS17690)	-
BP	GO:0019674	NAD metabolic process	1	0	1	10	0.540384	0.754024	gene-LUX28_RS14340(LUX28_RS14340)	-
BP	GO:0022402	cell cycle process	1	0	1	10	0.540384	0.754024	gene-LUX28_RS14440(LUX28_RS14440)	-
BP	GO:0045893	positive regulation of transcription, DNA-templated	1	0	1	10	0.540384	0.754024	gene-LUX28_RS17915(LUX28_RS17915)	-
BP	GO:0071826	ribonucleoprotein complex subunit organization	1	0	1	10	0.540384	0.754024	gene-LUX28_RS08695(LUX28_RS08695)	-
BP	GO:0072337	modified amino acid transport	1	0	1	10	0.540384	0.754024	gene-LUX28_RS17690(LUX28_RS17690)	-
BP	GO:1902680	positive regulation of RNA biosynthetic process	1	0	1	10	0.540384	0.754024	gene-LUX28_RS17915(LUX28_RS17915)	-
BP	GO:1903508	positive regulation of nucleic acid-templated transcription	1	0	1	10	0.540384	0.754024	gene-LUX28_RS17915(LUX28_RS17915)	-
BP	GO:0009165	nucleotide biosynthetic process	6	2	8	106	0.542691	0.754319	gene-LUX28_RS04435(LUX28_RS04435),gene-LUX28_RS07705(LUX28_RS07705),gene-LUX28_RS07715(LUX28_RS07715),gene-LUX28_RS07720(LUX28_RS07720),gene-LUX28_RS14340(LUX28_RS14340),gene-LUX28_RS19350(LUX28_RS19350)	gene-LUX28_RS03745(LUX28_RS03745),gene-LUX28_RS03765(LUX28_RS03765)
BP	GO:1901293	nucleoside phosphate biosynthetic process	6	2	8	106	0.542691	0.754319	gene-LUX28_RS04435(LUX28_RS04435),gene-LUX28_RS07705(LUX28_RS07705),gene-LUX28_RS07715(LUX28_RS07715),gene-LUX28_RS07720(LUX28_RS07720),gene-LUX28_RS14340(LUX28_RS14340),gene-LUX28_RS19350(LUX28_RS19350)	gene-LUX28_RS03745(LUX28_RS03745),gene-LUX28_RS03765(LUX28_RS03765)
MF	GO:0016874	ligase activity	5	2	7	102	0.547635	0.722274	gene-LUX28_RS05955(LUX28_RS05955),gene-LUX28_RS07970(LUX28_RS07970),gene-LUX28_RS15105(LUX28_RS15105),gene-LUX28_RS15160(LUX28_RS15160),gene-LUX28_RS19350(LUX28_RS19350)	gene-LUX28_RS03745(LUX28_RS03745),gene-LUX28_RS09620(LUX28_RS09620)
BP	GO:1901135	carbohydrate derivative metabolic process	14	4	18	243	0.55431	0.768985	gene-LUX28_RS00305(LUX28_RS00305),gene-LUX28_RS01135(LUX28_RS01135),gene-LUX28_RS04435(LUX28_RS04435),gene-LUX28_RS05085(LUX28_RS05085),gene-LUX28_RS07705(LUX28_RS07705),gene-LUX28_RS07715(LUX28_RS07715),gene-LUX28_RS07720(LUX28_RS07720),gene-LUX28_RS10165(LUX28_RS10165),gene-LUX28_RS13320(LUX28_RS13320),gene-LUX28_RS15160(LUX28_RS15160),gene-LUX28_RS18255(LUX28_RS18255),gene-LUX28_RS19150(LUX28_…	gene-LUX28_RS03745(LUX28_RS03745),gene-LUX28_RS03765(LUX28_RS03765),gene-LUX28_RS03795(LUX28_RS03795),gene-LUX28_RS07235(LUX28_RS07235)
CC	GO:1990204	oxidoreductase complex	1	0	1	11	0.556569	0.927616	gene-LUX28_RS05085(LUX28_RS05085)	-
MF	GO:0000287	magnesium ion binding	1	1	2	27	0.557203	0.726315	gene-LUX28_RS00305(LUX28_RS00305)	gene-LUX28_RS09620(LUX28_RS09620)
MF	GO:0020037	heme binding	1	1	2	27	0.557203	0.726315	gene-LUX28_RS04845(LUX28_RS04845)	gene-LUX28_RS09610(LUX28_RS09610)
MF	GO:0046906	tetrapyrrole binding	1	1	2	27	0.557203	0.726315	gene-LUX28_RS04845(LUX28_RS04845)	gene-LUX28_RS09610(LUX28_RS09610)
BP	GO:0016310	phosphorylation	8	3	11	149	0.564165	0.775072	gene-LUX28_RS04225(LUX28_RS04225),gene-LUX28_RS04435(LUX28_RS04435),gene-LUX28_RS06205(LUX28_RS06205),gene-LUX28_RS07705(LUX28_RS07705),gene-LUX28_RS07715(LUX28_RS07715),gene-LUX28_RS07720(LUX28_RS07720),gene-LUX28_RS12670(LUX28_RS12670),gene-LUX28_RS20065(LUX28_RS20065)	gene-LUX28_RS07330(LUX28_RS07330),gene-LUX28_RS07760(LUX28_RS07760),gene-LUX28_RS09840(LUX28_RS09840)
BP	GO:0006629	lipid metabolic process	6	2	8	108	0.564821	0.775072	gene-LUX28_RS00305(LUX28_RS00305),gene-LUX28_RS01345(LUX28_RS01345),gene-LUX28_RS05085(LUX28_RS05085),gene-LUX28_RS12670(LUX28_RS12670),gene-LUX28_RS15160(LUX28_RS15160),gene-LUX28_RS17575(LUX28_RS17575)	gene-LUX28_RS07760(LUX28_RS07760),gene-LUX28_RS16780(LUX28_RS16780)
BP	GO:0009636	response to toxic substance	4	0	4	53	0.567406	0.775072	gene-LUX28_RS01310(LUX28_RS01310),gene-LUX28_RS04845(LUX28_RS04845),gene-LUX28_RS06185(LUX28_RS06185),gene-LUX28_RS20645(LUX28_RS20645)	-
BP	GO:0097237	cellular response to toxic substance	2	0	2	25	0.567564	0.775072	gene-LUX28_RS04845(LUX28_RS04845),gene-LUX28_RS20645(LUX28_RS20645)	-
BP	GO:0098869	cellular oxidant detoxification	2	0	2	25	0.567564	0.775072	gene-LUX28_RS04845(LUX28_RS04845),gene-LUX28_RS20645(LUX28_RS20645)	-
BP	GO:1990748	cellular detoxification	2	0	2	25	0.567564	0.775072	gene-LUX28_RS04845(LUX28_RS04845),gene-LUX28_RS20645(LUX28_RS20645)	-
MF	GO:0010181	FMN binding	1	0	1	12	0.570977	0.735682	gene-LUX28_RS12780(LUX28_RS12780)	-
MF	GO:0016854	racemase and epimerase activity	1	0	1	12	0.570977	0.735682	gene-LUX28_RS19685(LUX28_RS19685)	-
MF	GO:0016877	ligase activity, forming carbon-sulfur bonds	1	0	1	12	0.570977	0.735682	gene-LUX28_RS15160(LUX28_RS15160)	-
BP	GO:0006071	glycerol metabolic process	1	0	1	11	0.574845	0.775072	gene-LUX28_RS05085(LUX28_RS05085)	-
BP	GO:0006457	protein folding	1	0	1	11	0.574845	0.775072	gene-LUX28_RS14535(LUX28_RS14535)	-
BP	GO:0009147	pyrimidine nucleoside triphosphate metabolic process	1	0	1	11	0.574845	0.775072	gene-LUX28_RS19350(LUX28_RS19350)	-
BP	GO:0009891	positive regulation of biosynthetic process	1	0	1	11	0.574845	0.775072	gene-LUX28_RS17915(LUX28_RS17915)	-
BP	GO:0010557	positive regulation of macromolecule biosynthetic process	1	0	1	11	0.574845	0.775072	gene-LUX28_RS17915(LUX28_RS17915)	-
BP	GO:0019321	pentose metabolic process	1	0	1	11	0.574845	0.775072	gene-LUX28_RS14805(LUX28_RS14805)	-
BP	GO:0031328	positive regulation of cellular biosynthetic process	1	0	1	11	0.574845	0.775072	gene-LUX28_RS17915(LUX28_RS17915)	-
BP	GO:0045935	positive regulation of nucleobase-containing compound metabolic process	1	0	1	11	0.574845	0.775072	gene-LUX28_RS17915(LUX28_RS17915)	-
BP	GO:0051254	positive regulation of RNA metabolic process	1	0	1	11	0.574845	0.775072	gene-LUX28_RS17915(LUX28_RS17915)	-
MF	GO:0016811	hydrolase activity, acting on carbon-nitrogen (but not peptide) bonds, in linear amides	1	1	2	28	0.577346	0.741038	gene-LUX28_RS18255(LUX28_RS18255)	gene-LUX28_RS03795(LUX28_RS03795)
BP	GO:0070887	cellular response to chemical stimulus	3	0	3	40	0.58414	0.786132	gene-LUX28_RS01310(LUX28_RS01310),gene-LUX28_RS04845(LUX28_RS04845),gene-LUX28_RS20645(LUX28_RS20645)	-
CC	GO:0009425	bacterial-type flagellum basal body	0	1	1	12	0.58828	0.953968	-	gene-LUX28_RS08575(LUX28_RS08575)
BP	GO:0009123	nucleoside monophosphate metabolic process	4	2	6	83	0.595799	0.799191	gene-LUX28_RS04435(LUX28_RS04435),gene-LUX28_RS07705(LUX28_RS07705),gene-LUX28_RS07715(LUX28_RS07715),gene-LUX28_RS07720(LUX28_RS07720)	gene-LUX28_RS03745(LUX28_RS03745),gene-LUX28_RS03765(LUX28_RS03765)
BP	GO:0015672	monovalent inorganic cation transport	1	4	5	69	0.596064	0.799191	gene-LUX28_RS17690(LUX28_RS17690)	gene-LUX28_RS01725(LUX28_RS01725),gene-LUX28_RS02785(LUX28_RS02785),gene-LUX28_RS05350(LUX28_RS05350),gene-LUX28_RS07565(LUX28_RS07565)
MF	GO:0016830	carbon-carbon lyase activity	2	1	3	45	0.59986	0.764614	gene-LUX28_RS04805(LUX28_RS04805),gene-LUX28_RS17305(LUX28_RS17305)	gene-LUX28_RS11915(LUX28_RS11915)
MF	GO:0016780	phosphotransferase activity, for other substituted phosphate groups	1	0	1	13	0.600279	0.764614	gene-LUX28_RS01345(LUX28_RS01345)	-
BP	GO:0034641	cellular nitrogen compound metabolic process	38	24	62	845	0.600929	0.804217	gene-LUX28_RS00280(LUX28_RS00280),gene-LUX28_RS00305(LUX28_RS00305),gene-LUX28_RS00585(LUX28_RS00585),gene-LUX28_RS01110(LUX28_RS01110),gene-LUX28_RS01135(LUX28_RS01135),gene-LUX28_RS03625(LUX28_RS03625),gene-LUX28_RS04090(LUX28_RS04090),gene-LUX28_RS04435(LUX28_RS04435),gene-LUX28_RS04805(LUX28_RS04805),gene-LUX28_RS04940(LUX28_RS04940),gene-LUX28_RS05955(LUX28_RS05955),gene-LUX28_RS06180(LUX28_…	gene-LUX28_RS00330(LUX28_RS00330),gene-LUX28_RS02890(LUX28_RS02890),gene-LUX28_RS03745(LUX28_RS03745),gene-LUX28_RS03765(LUX28_RS03765),gene-LUX28_RS03795(LUX28_RS03795),gene-LUX28_RS03805(LUX28_RS03805),gene-LUX28_RS04990(LUX28_RS04990),gene-LUX28_RS07235(LUX28_RS07235),gene-LUX28_RS07335(LUX28_RS07335),gene-LUX28_RS07915(LUX28_RS07915),gene-LUX28_RS09085(LUX28_RS09085),gene-LUX28_RS09610(LUX28_…
MF	GO:0004518	nuclease activity	3	1	4	61	0.604551	0.767139	gene-LUX28_RS00585(LUX28_RS00585),gene-LUX28_RS08880(LUX28_RS08880),gene-LUX28_RS09025(LUX28_RS09025)	gene-LUX28_RS12835(LUX28_RS12835)
BP	GO:0006206	pyrimidine nucleobase metabolic process	1	0	1	12	0.606736	0.805997	gene-LUX28_RS05955(LUX28_RS05955)	-
BP	GO:0015696	ammonium transport	1	0	1	12	0.606736	0.805997	gene-LUX28_RS17690(LUX28_RS17690)	-
BP	GO:0019400	alditol metabolic process	1	0	1	12	0.606736	0.805997	gene-LUX28_RS05085(LUX28_RS05085)	-
BP	GO:0044275	cellular carbohydrate catabolic process	1	0	1	12	0.606736	0.805997	gene-LUX28_RS05085(LUX28_RS05085)	-
BP	GO:0003333	amino acid transmembrane transport	0	2	2	27	0.610296	0.807744	-	gene-LUX28_RS01725(LUX28_RS01725),gene-LUX28_RS14155(LUX28_RS14155)
BP	GO:0043414	macromolecule methylation	0	2	2	27	0.610296	0.807744	-	gene-LUX28_RS07915(LUX28_RS07915),gene-LUX28_RS13785(LUX28_RS13785)
BP	GO:0032259	methylation	2	2	4	56	0.612132	0.808688	gene-LUX28_RS10180(LUX28_RS10180),gene-LUX28_RS17335(LUX28_RS17335)	gene-LUX28_RS07915(LUX28_RS07915),gene-LUX28_RS13785(LUX28_RS13785)
MF	GO:0015293	symporter activity	0	2	2	30	0.615615	0.77823	-	gene-LUX28_RS01725(LUX28_RS01725),gene-LUX28_RS07565(LUX28_RS07565)
CC	GO:0005622	intracellular	41	15	56	804	0.619688	0.978455	gene-LUX28_RS00305(LUX28_RS00305),gene-LUX28_RS01135(LUX28_RS01135),gene-LUX28_RS01345(LUX28_RS01345),gene-LUX28_RS03595(LUX28_RS03595),gene-LUX28_RS04225(LUX28_RS04225),gene-LUX28_RS04435(LUX28_RS04435),gene-LUX28_RS04805(LUX28_RS04805),gene-LUX28_RS04845(LUX28_RS04845),gene-LUX28_RS05085(LUX28_RS05085),gene-LUX28_RS05485(LUX28_RS05485),gene-LUX28_RS05955(LUX28_RS05955),gene-LUX28_RS06180(LUX28_…	gene-LUX28_RS00330(LUX28_RS00330),gene-LUX28_RS01040(LUX28_RS01040),gene-LUX28_RS01545(LUX28_RS01545),gene-LUX28_RS02890(LUX28_RS02890),gene-LUX28_RS03805(LUX28_RS03805),gene-LUX28_RS04990(LUX28_RS04990),gene-LUX28_RS07335(LUX28_RS07335),gene-LUX28_RS09620(LUX28_RS09620),gene-LUX28_RS09630(LUX28_RS09630),gene-LUX28_RS09910(LUX28_RS09910),gene-LUX28_RS10530(LUX28_RS10530),gene-LUX28_RS12835(LUX28_…
BP	GO:1901565	organonitrogen compound catabolic process	2	3	5	71	0.622087	0.819267	gene-LUX28_RS12700(LUX28_RS12700),gene-LUX28_RS13320(LUX28_RS13320)	gene-LUX28_RS01715(LUX28_RS01715),gene-LUX28_RS01720(LUX28_RS01720),gene-LUX28_RS03795(LUX28_RS03795)
BP	GO:0006811	ion transport	5	9	14	197	0.622416	0.819267	gene-LUX28_RS07310(LUX28_RS07310),gene-LUX28_RS17455(LUX28_RS17455),gene-LUX28_RS17690(LUX28_RS17690),gene-LUX28_RS19210(LUX28_RS19210),gene-LUX28_RS20400(LUX28_RS20400)	gene-LUX28_RS01040(LUX28_RS01040),gene-LUX28_RS01725(LUX28_RS01725),gene-LUX28_RS01950(LUX28_RS01950),gene-LUX28_RS02785(LUX28_RS02785),gene-LUX28_RS05350(LUX28_RS05350),gene-LUX28_RS07565(LUX28_RS07565),gene-LUX28_RS13055(LUX28_RS13055),gene-LUX28_RS14155(LUX28_RS14155),gene-LUX28_RS16625(LUX28_RS16625)
BP	GO:1901566	organonitrogen compound biosynthetic process	24	9	33	458	0.625967	0.822438	gene-LUX28_RS00305(LUX28_RS00305),gene-LUX28_RS01135(LUX28_RS01135),gene-LUX28_RS04435(LUX28_RS04435),gene-LUX28_RS04805(LUX28_RS04805),gene-LUX28_RS05955(LUX28_RS05955),gene-LUX28_RS06180(LUX28_RS06180),gene-LUX28_RS06185(LUX28_RS06185),gene-LUX28_RS06205(LUX28_RS06205),gene-LUX28_RS07705(LUX28_RS07705),gene-LUX28_RS07715(LUX28_RS07715),gene-LUX28_RS07720(LUX28_RS07720),gene-LUX28_RS08260(LUX28_…	gene-LUX28_RS03745(LUX28_RS03745),gene-LUX28_RS03765(LUX28_RS03765),gene-LUX28_RS07235(LUX28_RS07235),gene-LUX28_RS09610(LUX28_RS09610),gene-LUX28_RS09615(LUX28_RS09615),gene-LUX28_RS09620(LUX28_RS09620),gene-LUX28_RS09630(LUX28_RS09630),gene-LUX28_RS11915(LUX28_RS11915),gene-LUX28_RS20005(LUX28_RS20005)
MF	GO:0016884	carbon-nitrogen ligase activity, with glutamine as amido-N-donor	1	0	1	14	0.627593	0.790389	gene-LUX28_RS05955(LUX28_RS05955)	-
BP	GO:0006091	generation of precursor metabolites and energy	5	0	5	72	0.634724	0.825404	gene-LUX28_RS04435(LUX28_RS04435),gene-LUX28_RS07705(LUX28_RS07705),gene-LUX28_RS07715(LUX28_RS07715),gene-LUX28_RS07720(LUX28_RS07720),gene-LUX28_RS20650(LUX28_RS20650)	-
BP	GO:0009309	amine biosynthetic process	0	1	1	13	0.636249	0.825404	-	gene-LUX28_RS11915(LUX28_RS11915)
BP	GO:0031325	positive regulation of cellular metabolic process	1	0	1	13	0.636249	0.825404	gene-LUX28_RS17915(LUX28_RS17915)	-
BP	GO:0042401	cellular biogenic amine biosynthetic process	0	1	1	13	0.636249	0.825404	-	gene-LUX28_RS11915(LUX28_RS11915)
BP	GO:0046132	pyrimidine ribonucleoside biosynthetic process	1	0	1	13	0.636249	0.825404	gene-LUX28_RS19350(LUX28_RS19350)	-
BP	GO:0046134	pyrimidine nucleoside biosynthetic process	1	0	1	13	0.636249	0.825404	gene-LUX28_RS19350(LUX28_RS19350)	-
BP	GO:0051173	positive regulation of nitrogen compound metabolic process	1	0	1	13	0.636249	0.825404	gene-LUX28_RS17915(LUX28_RS17915)	-
BP	GO:0006950	response to stress	6	2	8	115	0.638332	0.826579	gene-LUX28_RS04845(LUX28_RS04845),gene-LUX28_RS05575(LUX28_RS05575),gene-LUX28_RS06185(LUX28_RS06185),gene-LUX28_RS17160(LUX28_RS17160),gene-LUX28_RS20645(LUX28_RS20645),gene-LUX28_RS20650(LUX28_RS20650)	gene-LUX28_RS00330(LUX28_RS00330),gene-LUX28_RS06965(LUX28_RS06965)
BP	GO:0006725	cellular aromatic compound metabolic process	35	20	55	759	0.640348	0.826579	gene-LUX28_RS00280(LUX28_RS00280),gene-LUX28_RS00305(LUX28_RS00305),gene-LUX28_RS00585(LUX28_RS00585),gene-LUX28_RS01110(LUX28_RS01110),gene-LUX28_RS01135(LUX28_RS01135),gene-LUX28_RS01310(LUX28_RS01310),gene-LUX28_RS03625(LUX28_RS03625),gene-LUX28_RS04090(LUX28_RS04090),gene-LUX28_RS04435(LUX28_RS04435),gene-LUX28_RS04805(LUX28_RS04805),gene-LUX28_RS04940(LUX28_RS04940),gene-LUX28_RS05955(LUX28_…	gene-LUX28_RS00330(LUX28_RS00330),gene-LUX28_RS02890(LUX28_RS02890),gene-LUX28_RS03745(LUX28_RS03745),gene-LUX28_RS03765(LUX28_RS03765),gene-LUX28_RS03795(LUX28_RS03795),gene-LUX28_RS03805(LUX28_RS03805),gene-LUX28_RS04990(LUX28_RS04990),gene-LUX28_RS07235(LUX28_RS07235),gene-LUX28_RS07335(LUX28_RS07335),gene-LUX28_RS07915(LUX28_RS07915),gene-LUX28_RS09085(LUX28_RS09085),gene-LUX28_RS09910(LUX28_…
BP	GO:0015893	drug transport	0	2	2	29	0.649758	0.826579	-	gene-LUX28_RS16625(LUX28_RS16625),gene-LUX28_RS16690(LUX28_RS16690)
MF	GO:0016620	oxidoreductase activity, acting on the aldehyde or oxo group of donors, NAD or NADP as acceptor	0	1	1	15	0.653052	0.816315	-	gene-LUX28_RS01720(LUX28_RS01720)
MF	GO:0016645	oxidoreductase activity, acting on the CH-NH group of donors	0	1	1	15	0.653052	0.816315	-	gene-LUX28_RS01715(LUX28_RS01715)
BP	GO:0022613	ribonucleoprotein complex biogenesis	2	2	4	59	0.653932	0.826579	gene-LUX28_RS08695(LUX28_RS08695),gene-LUX28_RS08710(LUX28_RS08710)	gene-LUX28_RS07915(LUX28_RS07915),gene-LUX28_RS13785(LUX28_RS13785)
BP	GO:0042254	ribosome biogenesis	2	2	4	59	0.653932	0.826579	gene-LUX28_RS08695(LUX28_RS08695),gene-LUX28_RS08710(LUX28_RS08710)	gene-LUX28_RS07915(LUX28_RS07915),gene-LUX28_RS13785(LUX28_RS13785)
BP	GO:0098660	inorganic ion transmembrane transport	2	2	4	59	0.653932	0.826579	gene-LUX28_RS07310(LUX28_RS07310),gene-LUX28_RS17455(LUX28_RS17455)	gene-LUX28_RS01725(LUX28_RS01725),gene-LUX28_RS07565(LUX28_RS07565)
BP	GO:0034220	ion transmembrane transport	2	6	8	117	0.658044	0.826579	gene-LUX28_RS07310(LUX28_RS07310),gene-LUX28_RS17455(LUX28_RS17455)	gene-LUX28_RS01725(LUX28_RS01725),gene-LUX28_RS05350(LUX28_RS05350),gene-LUX28_RS07565(LUX28_RS07565),gene-LUX28_RS13055(LUX28_RS13055),gene-LUX28_RS14155(LUX28_RS14155),gene-LUX28_RS16625(LUX28_RS16625)
MF	GO:0008509	anion transmembrane transporter activity	0	3	3	49	0.658416	0.81996	-	gene-LUX28_RS01725(LUX28_RS01725),gene-LUX28_RS14155(LUX28_RS14155),gene-LUX28_RS16625(LUX28_RS16625)
BP	GO:0002790	peptide secretion	0	1	1	14	0.663559	0.826579	-	gene-LUX28_RS08575(LUX28_RS08575)
BP	GO:0006576	cellular biogenic amine metabolic process	0	1	1	14	0.663559	0.826579	-	gene-LUX28_RS11915(LUX28_RS11915)
BP	GO:0009082	branched-chain amino acid biosynthetic process	0	1	1	14	0.663559	0.826579	-	gene-LUX28_RS20005(LUX28_RS20005)
BP	GO:0009220	pyrimidine ribonucleotide biosynthetic process	1	0	1	14	0.663559	0.826579	gene-LUX28_RS19350(LUX28_RS19350)	-
BP	GO:0009306	protein secretion	0	1	1	14	0.663559	0.826579	-	gene-LUX28_RS08575(LUX28_RS08575)
BP	GO:0009893	positive regulation of metabolic process	1	0	1	14	0.663559	0.826579	gene-LUX28_RS17915(LUX28_RS17915)	-
BP	GO:0010604	positive regulation of macromolecule metabolic process	1	0	1	14	0.663559	0.826579	gene-LUX28_RS17915(LUX28_RS17915)	-
BP	GO:0010628	positive regulation of gene expression	1	0	1	14	0.663559	0.826579	gene-LUX28_RS17915(LUX28_RS17915)	-
BP	GO:0030258	lipid modification	0	1	1	14	0.663559	0.826579	-	gene-LUX28_RS07760(LUX28_RS07760)
BP	GO:0032940	secretion by cell	0	1	1	14	0.663559	0.826579	-	gene-LUX28_RS08575(LUX28_RS08575)
BP	GO:0033692	cellular polysaccharide biosynthetic process	1	0	1	14	0.663559	0.826579	gene-LUX28_RS00305(LUX28_RS00305)	-
BP	GO:0034637	cellular carbohydrate biosynthetic process	1	0	1	14	0.663559	0.826579	gene-LUX28_RS00305(LUX28_RS00305)	-
BP	GO:0035592	establishment of protein localization to extracellular region	0	1	1	14	0.663559	0.826579	-	gene-LUX28_RS08575(LUX28_RS08575)
BP	GO:0046903	secretion	0	1	1	14	0.663559	0.826579	-	gene-LUX28_RS08575(LUX28_RS08575)
BP	GO:0071692	protein localization to extracellular region	0	1	1	14	0.663559	0.826579	-	gene-LUX28_RS08575(LUX28_RS08575)
BP	GO:0140352	export from cell	0	1	1	14	0.663559	0.826579	-	gene-LUX28_RS08575(LUX28_RS08575)
BP	GO:0016051	carbohydrate biosynthetic process	2	1	3	45	0.665252	0.827256	gene-LUX28_RS00305(LUX28_RS00305),gene-LUX28_RS17925(LUX28_RS17925)	gene-LUX28_RS19965(LUX28_RS19965)
MF	GO:0016836	hydro-lyase activity	2	0	2	33	0.667989	0.828801	gene-LUX28_RS14485(LUX28_RS14485),gene-LUX28_RS14490(LUX28_RS14490)	-
BP	GO:0090305	nucleic acid phosphodiester bond hydrolysis	3	1	4	61	0.68009	0.84425	gene-LUX28_RS00585(LUX28_RS00585),gene-LUX28_RS08880(LUX28_RS08880),gene-LUX28_RS09025(LUX28_RS09025)	gene-LUX28_RS12835(LUX28_RS12835)
CC	GO:0005829	cytosol	11	1	12	185	0.681475	1	gene-LUX28_RS01135(LUX28_RS01135),gene-LUX28_RS03595(LUX28_RS03595),gene-LUX28_RS04805(LUX28_RS04805),gene-LUX28_RS08415(LUX28_RS08415),gene-LUX28_RS08695(LUX28_RS08695),gene-LUX28_RS10165(LUX28_RS10165),gene-LUX28_RS13320(LUX28_RS13320),gene-LUX28_RS14340(LUX28_RS14340),gene-LUX28_RS14485(LUX28_RS14485),gene-LUX28_RS17235(LUX28_RS17235),gene-LUX28_RS20080(LUX28_RS20080)	gene-LUX28_RS02890(LUX28_RS02890)
BP	GO:0009163	nucleoside biosynthetic process	1	1	2	31	0.686002	0.844902	gene-LUX28_RS19350(LUX28_RS19350)	gene-LUX28_RS07235(LUX28_RS07235)
BP	GO:0042455	ribonucleoside biosynthetic process	1	1	2	31	0.686002	0.844902	gene-LUX28_RS19350(LUX28_RS19350)	gene-LUX28_RS07235(LUX28_RS07235)
BP	GO:0043650	dicarboxylic acid biosynthetic process	2	0	2	31	0.686002	0.844902	gene-LUX28_RS09790(LUX28_RS09790),gene-LUX28_RS14340(LUX28_RS14340)	-
BP	GO:0009218	pyrimidine ribonucleotide metabolic process	1	0	1	15	0.68883	0.844902	gene-LUX28_RS19350(LUX28_RS19350)	-
BP	GO:0009308	amine metabolic process	0	1	1	15	0.68883	0.844902	-	gene-LUX28_RS11915(LUX28_RS11915)
BP	GO:0043937	regulation of sporulation	0	1	1	15	0.68883	0.844902	-	gene-LUX28_RS18020(LUX28_RS18020)
BP	GO:0044106	cellular amine metabolic process	0	1	1	15	0.68883	0.844902	-	gene-LUX28_RS11915(LUX28_RS11915)
MF	GO:0003677	DNA binding	12	7	19	303	0.688991	0.851705	gene-LUX28_RS00280(LUX28_RS00280),gene-LUX28_RS01110(LUX28_RS01110),gene-LUX28_RS03625(LUX28_RS03625),gene-LUX28_RS04090(LUX28_RS04090),gene-LUX28_RS04940(LUX28_RS04940),gene-LUX28_RS07975(LUX28_RS07975),gene-LUX28_RS09770(LUX28_RS09770),gene-LUX28_RS12325(LUX28_RS12325),gene-LUX28_RS14655(LUX28_RS14655),gene-LUX28_RS16550(LUX28_RS16550),gene-LUX28_RS17160(LUX28_RS17160),gene-LUX28_RS17915(LUX28_…	gene-LUX28_RS00330(LUX28_RS00330),gene-LUX28_RS02890(LUX28_RS02890),gene-LUX28_RS03805(LUX28_RS03805),gene-LUX28_RS04990(LUX28_RS04990),gene-LUX28_RS09910(LUX28_RS09910),gene-LUX28_RS10530(LUX28_RS10530),gene-LUX28_RS12285(LUX28_RS12285)
BP	GO:0006753	nucleoside phosphate metabolic process	7	2	9	135	0.691882	0.845764	gene-LUX28_RS04435(LUX28_RS04435),gene-LUX28_RS07705(LUX28_RS07705),gene-LUX28_RS07715(LUX28_RS07715),gene-LUX28_RS07720(LUX28_RS07720),gene-LUX28_RS14340(LUX28_RS14340),gene-LUX28_RS15160(LUX28_RS15160),gene-LUX28_RS19350(LUX28_RS19350)	gene-LUX28_RS03745(LUX28_RS03745),gene-LUX28_RS03765(LUX28_RS03765)
BP	GO:0009117	nucleotide metabolic process	7	2	9	135	0.691882	0.845764	gene-LUX28_RS04435(LUX28_RS04435),gene-LUX28_RS07705(LUX28_RS07705),gene-LUX28_RS07715(LUX28_RS07715),gene-LUX28_RS07720(LUX28_RS07720),gene-LUX28_RS14340(LUX28_RS14340),gene-LUX28_RS15160(LUX28_RS15160),gene-LUX28_RS19350(LUX28_RS19350)	gene-LUX28_RS03745(LUX28_RS03745),gene-LUX28_RS03765(LUX28_RS03765)
BP	GO:0009451	RNA modification	1	2	3	48	0.708137	0.858951	gene-LUX28_RS08260(LUX28_RS08260)	gene-LUX28_RS07915(LUX28_RS07915),gene-LUX28_RS13785(LUX28_RS13785)
BP	GO:0000003	reproduction	1	0	1	16	0.712214	0.858951	gene-LUX28_RS16230(LUX28_RS16230)	-
BP	GO:0010035	response to inorganic substance	1	0	1	16	0.712214	0.858951	gene-LUX28_RS04845(LUX28_RS04845)	-
BP	GO:0019954	asexual reproduction	1	0	1	16	0.712214	0.858951	gene-LUX28_RS16230(LUX28_RS16230)	-
BP	GO:0030436	asexual sporulation	1	0	1	16	0.712214	0.858951	gene-LUX28_RS16230(LUX28_RS16230)	-
BP	GO:0033865	nucleoside bisphosphate metabolic process	1	0	1	16	0.712214	0.858951	gene-LUX28_RS15160(LUX28_RS15160)	-
BP	GO:0033875	ribonucleoside bisphosphate metabolic process	1	0	1	16	0.712214	0.858951	gene-LUX28_RS15160(LUX28_RS15160)	-
BP	GO:0034032	purine nucleoside bisphosphate metabolic process	1	0	1	16	0.712214	0.858951	gene-LUX28_RS15160(LUX28_RS15160)	-
BP	GO:0006820	anion transport	2	4	6	94	0.716793	0.863028	gene-LUX28_RS17690(LUX28_RS17690),gene-LUX28_RS20400(LUX28_RS20400)	gene-LUX28_RS01725(LUX28_RS01725),gene-LUX28_RS01950(LUX28_RS01950),gene-LUX28_RS14155(LUX28_RS14155),gene-LUX28_RS16625(LUX28_RS16625)
BP	GO:1901659	glycosyl compound biosynthetic process	1	1	2	33	0.719133	0.8644	gene-LUX28_RS19350(LUX28_RS19350)	gene-LUX28_RS07235(LUX28_RS07235)
MF	GO:0008173	RNA methyltransferase activity	0	1	1	18	0.719513	0.88444	-	gene-LUX28_RS13785(LUX28_RS13785)
MF	GO:0022804	active transmembrane transporter activity	4	3	7	120	0.720753	0.88444	gene-LUX28_RS04225(LUX28_RS04225),gene-LUX28_RS07310(LUX28_RS07310),gene-LUX28_RS17455(LUX28_RS17455),gene-LUX28_RS20065(LUX28_RS20065)	gene-LUX28_RS01725(LUX28_RS01725),gene-LUX28_RS07330(LUX28_RS07330),gene-LUX28_RS07565(LUX28_RS07565)
BP	GO:0044255	cellular lipid metabolic process	5	1	6	95	0.726461	0.871753	gene-LUX28_RS00305(LUX28_RS00305),gene-LUX28_RS01345(LUX28_RS01345),gene-LUX28_RS05085(LUX28_RS05085),gene-LUX28_RS12670(LUX28_RS12670),gene-LUX28_RS15160(LUX28_RS15160)	gene-LUX28_RS07760(LUX28_RS07760)
BP	GO:0006139	nucleobase-containing compound metabolic process	27	19	46	656	0.727823	0.871935	gene-LUX28_RS00280(LUX28_RS00280),gene-LUX28_RS00305(LUX28_RS00305),gene-LUX28_RS00585(LUX28_RS00585),gene-LUX28_RS01110(LUX28_RS01110),gene-LUX28_RS01135(LUX28_RS01135),gene-LUX28_RS03625(LUX28_RS03625),gene-LUX28_RS04090(LUX28_RS04090),gene-LUX28_RS04435(LUX28_RS04435),gene-LUX28_RS04940(LUX28_RS04940),gene-LUX28_RS05955(LUX28_RS05955),gene-LUX28_RS06260(LUX28_RS06260),gene-LUX28_RS07705(LUX28_…	gene-LUX28_RS00330(LUX28_RS00330),gene-LUX28_RS02890(LUX28_RS02890),gene-LUX28_RS03745(LUX28_RS03745),gene-LUX28_RS03765(LUX28_RS03765),gene-LUX28_RS03795(LUX28_RS03795),gene-LUX28_RS03805(LUX28_RS03805),gene-LUX28_RS04990(LUX28_RS04990),gene-LUX28_RS07235(LUX28_RS07235),gene-LUX28_RS07335(LUX28_RS07335),gene-LUX28_RS07915(LUX28_RS07915),gene-LUX28_RS09085(LUX28_RS09085),gene-LUX28_RS09910(LUX28_…
CC	GO:0071944	cell periphery	36	21	57	841	0.729518	1	gene-LUX28_RS00585(LUX28_RS00585),gene-LUX28_RS01345(LUX28_RS01345),gene-LUX28_RS03600(LUX28_RS03600),gene-LUX28_RS03620(LUX28_RS03620),gene-LUX28_RS03710(LUX28_RS03710),gene-LUX28_RS04225(LUX28_RS04225),gene-LUX28_RS05025(LUX28_RS05025),gene-LUX28_RS05085(LUX28_RS05085),gene-LUX28_RS05360(LUX28_RS05360),gene-LUX28_RS05515(LUX28_RS05515),gene-LUX28_RS06220(LUX28_RS06220),gene-LUX28_RS06225(LUX28_…	gene-LUX28_RS01040(LUX28_RS01040),gene-LUX28_RS01725(LUX28_RS01725),gene-LUX28_RS01780(LUX28_RS01780),gene-LUX28_RS01950(LUX28_RS01950),gene-LUX28_RS02785(LUX28_RS02785),gene-LUX28_RS03800(LUX28_RS03800),gene-LUX28_RS05350(LUX28_RS05350),gene-LUX28_RS07265(LUX28_RS07265),gene-LUX28_RS07330(LUX28_RS07330),gene-LUX28_RS07565(LUX28_RS07565),gene-LUX28_RS08520(LUX28_RS08520),gene-LUX28_RS08570(LUX28_…
BP	GO:0001505	regulation of neurotransmitter levels	1	0	1	17	0.73385	0.874788	gene-LUX28_RS09790(LUX28_RS09790)	-
BP	GO:0042133	neurotransmitter metabolic process	1	0	1	17	0.73385	0.874788	gene-LUX28_RS09790(LUX28_RS09790)	-
BP	GO:0051604	protein maturation	1	0	1	17	0.73385	0.874788	gene-LUX28_RS16975(LUX28_RS16975)	-
CC	GO:0032993	protein-DNA complex	1	0	1	18	0.73646	1	gene-LUX28_RS12325(LUX28_RS12325)	-
MF	GO:0016776	phosphotransferase activity, phosphate group as acceptor	1	0	1	19	0.738724	0.899901	gene-LUX28_RS06205(LUX28_RS06205)	-
MF	GO:0052689	carboxylic ester hydrolase activity	1	0	1	19	0.738724	0.899901	gene-LUX28_RS17575(LUX28_RS17575)	-
BP	GO:0008610	lipid biosynthetic process	4	0	4	66	0.739373	0.879915	gene-LUX28_RS00305(LUX28_RS00305),gene-LUX28_RS01345(LUX28_RS01345),gene-LUX28_RS12670(LUX28_RS12670),gene-LUX28_RS15160(LUX28_RS15160)	-
MF	GO:0016810	hydrolase activity, acting on carbon-nitrogen (but not peptide) bonds	2	1	3	56	0.745614	0.905003	gene-LUX28_RS13320(LUX28_RS13320),gene-LUX28_RS18255(LUX28_RS18255)	gene-LUX28_RS03795(LUX28_RS03795)
BP	GO:1901137	carbohydrate derivative biosynthetic process	8	3	11	171	0.747181	0.88774	gene-LUX28_RS00305(LUX28_RS00305),gene-LUX28_RS01135(LUX28_RS01135),gene-LUX28_RS04435(LUX28_RS04435),gene-LUX28_RS07705(LUX28_RS07705),gene-LUX28_RS07715(LUX28_RS07715),gene-LUX28_RS07720(LUX28_RS07720),gene-LUX28_RS19150(LUX28_RS19150),gene-LUX28_RS19350(LUX28_RS19350)	gene-LUX28_RS03745(LUX28_RS03745),gene-LUX28_RS03765(LUX28_RS03765),gene-LUX28_RS07235(LUX28_RS07235)
BP	GO:0006855	drug transmembrane transport	0	1	1	18	0.753868	0.893799	-	gene-LUX28_RS16625(LUX28_RS16625)
BP	GO:0006464	cellular protein modification process	5	0	5	83	0.756005	0.893799	gene-LUX28_RS01135(LUX28_RS01135),gene-LUX28_RS04325(LUX28_RS04325),gene-LUX28_RS06590(LUX28_RS06590),gene-LUX28_RS08260(LUX28_RS08260),gene-LUX28_RS14535(LUX28_RS14535)	-
BP	GO:0036211	protein modification process	5	0	5	83	0.756005	0.893799	gene-LUX28_RS01135(LUX28_RS01135),gene-LUX28_RS04325(LUX28_RS04325),gene-LUX28_RS06590(LUX28_RS06590),gene-LUX28_RS08260(LUX28_RS08260),gene-LUX28_RS14535(LUX28_RS14535)	-
MF	GO:0046983	protein dimerization activity	1	0	1	20	0.756628	0.915056	gene-LUX28_RS18255(LUX28_RS18255)	-
BP	GO:0051301	cell division	3	0	3	52	0.758646	0.895451	gene-LUX28_RS14440(LUX28_RS14440),gene-LUX28_RS14535(LUX28_RS14535),gene-LUX28_RS19150(LUX28_RS19150)	-
MF	GO:0140096	catalytic activity, acting on a protein	9	0	9	158	0.762333	0.9176	gene-LUX28_RS04325(LUX28_RS04325),gene-LUX28_RS04430(LUX28_RS04430),gene-LUX28_RS05575(LUX28_RS05575),gene-LUX28_RS06590(LUX28_RS06590),gene-LUX28_RS07005(LUX28_RS07005),gene-LUX28_RS07715(LUX28_RS07715),gene-LUX28_RS08045(LUX28_RS08045),gene-LUX28_RS14535(LUX28_RS14535),gene-LUX28_RS16230(LUX28_RS16230)	-
BP	GO:0071704	organic substance metabolic process	69	33	102	1417	0.763864	0.900135	gene-LUX28_RS00280(LUX28_RS00280),gene-LUX28_RS00305(LUX28_RS00305),gene-LUX28_RS00585(LUX28_RS00585),gene-LUX28_RS01110(LUX28_RS01110),gene-LUX28_RS01135(LUX28_RS01135),gene-LUX28_RS01310(LUX28_RS01310),gene-LUX28_RS01345(LUX28_RS01345),gene-LUX28_RS01635(LUX28_RS01635),gene-LUX28_RS02205(LUX28_RS02205),gene-LUX28_RS03625(LUX28_RS03625),gene-LUX28_RS04090(LUX28_RS04090),gene-LUX28_RS04325(LUX28_…	gene-LUX28_RS00330(LUX28_RS00330),gene-LUX28_RS01545(LUX28_RS01545),gene-LUX28_RS01715(LUX28_RS01715),gene-LUX28_RS01720(LUX28_RS01720),gene-LUX28_RS02890(LUX28_RS02890),gene-LUX28_RS03745(LUX28_RS03745),gene-LUX28_RS03765(LUX28_RS03765),gene-LUX28_RS03795(LUX28_RS03795),gene-LUX28_RS03805(LUX28_RS03805),gene-LUX28_RS04990(LUX28_RS04990),gene-LUX28_RS07235(LUX28_RS07235),gene-LUX28_RS07275(LUX28_…
MF	GO:0015077	monovalent inorganic cation transmembrane transporter activity	0	2	2	40	0.767942	0.9176	-	gene-LUX28_RS01725(LUX28_RS01725),gene-LUX28_RS07565(LUX28_RS07565)
BP	GO:0007049	cell cycle	3	0	3	53	0.770121	0.906024	gene-LUX28_RS14440(LUX28_RS14440),gene-LUX28_RS14535(LUX28_RS14535),gene-LUX28_RS19150(LUX28_RS19150)	-
MF	GO:0016787	hydrolase activity	24	9	33	534	0.770867	0.9176	gene-LUX28_RS00585(LUX28_RS00585),gene-LUX28_RS01620(LUX28_RS01620),gene-LUX28_RS01635(LUX28_RS01635),gene-LUX28_RS04325(LUX28_RS04325),gene-LUX28_RS05575(LUX28_RS05575),gene-LUX28_RS06590(LUX28_RS06590),gene-LUX28_RS07005(LUX28_RS07005),gene-LUX28_RS07310(LUX28_RS07310),gene-LUX28_RS08045(LUX28_RS08045),gene-LUX28_RS08880(LUX28_RS08880),gene-LUX28_RS09025(LUX28_RS09025),gene-LUX28_RS10055(LUX28_…	gene-LUX28_RS00330(LUX28_RS00330),gene-LUX28_RS01545(LUX28_RS01545),gene-LUX28_RS03795(LUX28_RS03795),gene-LUX28_RS06915(LUX28_RS06915),gene-LUX28_RS07275(LUX28_RS07275),gene-LUX28_RS07760(LUX28_RS07760),gene-LUX28_RS12835(LUX28_RS12835),gene-LUX28_RS16690(LUX28_RS16690),gene-LUX28_RS16780(LUX28_RS16780)
BP	GO:0034622	cellular protein-containing complex assembly	1	0	1	19	0.77239	0.907211	gene-LUX28_RS08695(LUX28_RS08695)	-
MF	GO:0016866	intramolecular transferase activity	1	0	1	21	0.773313	0.9176	gene-LUX28_RS14480(LUX28_RS14480)	-
MF	GO:0042626	ATPase-coupled transmembrane transporter activity	2	0	2	41	0.779877	0.9176	gene-LUX28_RS07310(LUX28_RS07310),gene-LUX28_RS17455(LUX28_RS17455)	-
MF	GO:0043492	ATPase activity, coupled to movement of substances	2	0	2	41	0.779877	0.9176	gene-LUX28_RS07310(LUX28_RS07310),gene-LUX28_RS17455(LUX28_RS17455)	-
BP	GO:0044262	cellular carbohydrate metabolic process	2	1	3	54	0.78115	0.914384	gene-LUX28_RS00305(LUX28_RS00305),gene-LUX28_RS05085(LUX28_RS05085)	gene-LUX28_RS07760(LUX28_RS07760)
BP	GO:0098656	anion transmembrane transport	0	3	3	54	0.78115	0.914384	-	gene-LUX28_RS01725(LUX28_RS01725),gene-LUX28_RS14155(LUX28_RS14155),gene-LUX28_RS16625(LUX28_RS16625)
MF	GO:0043167	ion binding	39	17	56	883	0.781954	0.9176	gene-LUX28_RS00305(LUX28_RS00305),gene-LUX28_RS00585(LUX28_RS00585),gene-LUX28_RS01310(LUX28_RS01310),gene-LUX28_RS01635(LUX28_RS01635),gene-LUX28_RS02205(LUX28_RS02205),gene-LUX28_RS04435(LUX28_RS04435),gene-LUX28_RS04805(LUX28_RS04805),gene-LUX28_RS04845(LUX28_RS04845),gene-LUX28_RS05485(LUX28_RS05485),gene-LUX28_RS05575(LUX28_RS05575),gene-LUX28_RS05710(LUX28_RS05710),gene-LUX28_RS05955(LUX28_…	gene-LUX28_RS00330(LUX28_RS00330),gene-LUX28_RS01545(LUX28_RS01545),gene-LUX28_RS01715(LUX28_RS01715),gene-LUX28_RS01725(LUX28_RS01725),gene-LUX28_RS02785(LUX28_RS02785),gene-LUX28_RS03745(LUX28_RS03745),gene-LUX28_RS03765(LUX28_RS03765),gene-LUX28_RS05820(LUX28_RS05820),gene-LUX28_RS07235(LUX28_RS07235),gene-LUX28_RS07760(LUX28_RS07760),gene-LUX28_RS09610(LUX28_RS09610),gene-LUX28_RS09615(LUX28_…
BP	GO:0006810	transport	10	14	24	364	0.785996	0.914384	gene-LUX28_RS04225(LUX28_RS04225),gene-LUX28_RS06885(LUX28_RS06885),gene-LUX28_RS07310(LUX28_RS07310),gene-LUX28_RS14535(LUX28_RS14535),gene-LUX28_RS16410(LUX28_RS16410),gene-LUX28_RS17455(LUX28_RS17455),gene-LUX28_RS17690(LUX28_RS17690),gene-LUX28_RS19210(LUX28_RS19210),gene-LUX28_RS20065(LUX28_RS20065),gene-LUX28_RS20400(LUX28_RS20400)	gene-LUX28_RS01040(LUX28_RS01040),gene-LUX28_RS01725(LUX28_RS01725),gene-LUX28_RS01950(LUX28_RS01950),gene-LUX28_RS02785(LUX28_RS02785),gene-LUX28_RS05350(LUX28_RS05350),gene-LUX28_RS07330(LUX28_RS07330),gene-LUX28_RS07335(LUX28_RS07335),gene-LUX28_RS07565(LUX28_RS07565),gene-LUX28_RS08520(LUX28_RS08520),gene-LUX28_RS08575(LUX28_RS08575),gene-LUX28_RS13055(LUX28_RS13055),gene-LUX28_RS14155(LUX28_…
BP	GO:0051234	establishment of localization	10	14	24	364	0.785996	0.914384	gene-LUX28_RS04225(LUX28_RS04225),gene-LUX28_RS06885(LUX28_RS06885),gene-LUX28_RS07310(LUX28_RS07310),gene-LUX28_RS14535(LUX28_RS14535),gene-LUX28_RS16410(LUX28_RS16410),gene-LUX28_RS17455(LUX28_RS17455),gene-LUX28_RS17690(LUX28_RS17690),gene-LUX28_RS19210(LUX28_RS19210),gene-LUX28_RS20065(LUX28_RS20065),gene-LUX28_RS20400(LUX28_RS20400)	gene-LUX28_RS01040(LUX28_RS01040),gene-LUX28_RS01725(LUX28_RS01725),gene-LUX28_RS01950(LUX28_RS01950),gene-LUX28_RS02785(LUX28_RS02785),gene-LUX28_RS05350(LUX28_RS05350),gene-LUX28_RS07330(LUX28_RS07330),gene-LUX28_RS07335(LUX28_RS07335),gene-LUX28_RS07565(LUX28_RS07565),gene-LUX28_RS08520(LUX28_RS08520),gene-LUX28_RS08575(LUX28_RS08575),gene-LUX28_RS13055(LUX28_RS13055),gene-LUX28_RS14155(LUX28_…
MF	GO:0019842	vitamin binding	2	1	3	60	0.786983	0.9176	gene-LUX28_RS14480(LUX28_RS14480),gene-LUX28_RS16980(LUX28_RS16980)	gene-LUX28_RS09630(LUX28_RS09630)
MF	GO:0016829	lyase activity	5	2	7	129	0.788483	0.9176	gene-LUX28_RS04805(LUX28_RS04805),gene-LUX28_RS14485(LUX28_RS14485),gene-LUX28_RS14490(LUX28_RS14490),gene-LUX28_RS15100(LUX28_RS15100),gene-LUX28_RS17305(LUX28_RS17305)	gene-LUX28_RS07235(LUX28_RS07235),gene-LUX28_RS11915(LUX28_RS11915)
MF	GO:0004527	exonuclease activity	0	1	1	22	0.788862	0.9176	-	gene-LUX28_RS12835(LUX28_RS12835)
MF	GO:0050661	NADP binding	0	1	1	22	0.788862	0.9176	-	gene-LUX28_RS02785(LUX28_RS02785)
BP	GO:0009069	serine family amino acid metabolic process	1	0	1	20	0.789525	0.914384	gene-LUX28_RS16980(LUX28_RS16980)	-
BP	GO:0044264	cellular polysaccharide metabolic process	1	0	1	20	0.789525	0.914384	gene-LUX28_RS00305(LUX28_RS00305)	-
BP	GO:0070925	organelle assembly	1	0	1	20	0.789525	0.914384	gene-LUX28_RS08695(LUX28_RS08695)	-
BP	GO:0072350	tricarboxylic acid metabolic process	1	0	1	20	0.789525	0.914384	gene-LUX28_RS15105(LUX28_RS15105)	-
BP	GO:0016070	RNA metabolic process	12	13	25	379	0.789926	0.914384	gene-LUX28_RS01110(LUX28_RS01110),gene-LUX28_RS03625(LUX28_RS03625),gene-LUX28_RS04090(LUX28_RS04090),gene-LUX28_RS04940(LUX28_RS04940),gene-LUX28_RS06260(LUX28_RS06260),gene-LUX28_RS07975(LUX28_RS07975),gene-LUX28_RS08260(LUX28_RS08260),gene-LUX28_RS08880(LUX28_RS08880),gene-LUX28_RS09770(LUX28_RS09770),gene-LUX28_RS12325(LUX28_RS12325),gene-LUX28_RS14655(LUX28_RS14655),gene-LUX28_RS17915(LUX28_…	gene-LUX28_RS02890(LUX28_RS02890),gene-LUX28_RS03805(LUX28_RS03805),gene-LUX28_RS04990(LUX28_RS04990),gene-LUX28_RS07335(LUX28_RS07335),gene-LUX28_RS07915(LUX28_RS07915),gene-LUX28_RS09085(LUX28_RS09085),gene-LUX28_RS09910(LUX28_RS09910),gene-LUX28_RS10530(LUX28_RS10530),gene-LUX28_RS12285(LUX28_RS12285),gene-LUX28_RS12295(LUX28_RS12295),gene-LUX28_RS13075(LUX28_RS13075),gene-LUX28_RS13785(LUX28_…
BP	GO:0006023	aminoglycan biosynthetic process	2	0	2	39	0.801363	0.916069	gene-LUX28_RS00305(LUX28_RS00305),gene-LUX28_RS19150(LUX28_RS19150)	-
BP	GO:0006024	glycosaminoglycan biosynthetic process	2	0	2	39	0.801363	0.916069	gene-LUX28_RS00305(LUX28_RS00305),gene-LUX28_RS19150(LUX28_RS19150)	-
BP	GO:0006364	rRNA processing	0	2	2	39	0.801363	0.916069	-	gene-LUX28_RS07915(LUX28_RS07915),gene-LUX28_RS13785(LUX28_RS13785)
BP	GO:0009252	peptidoglycan biosynthetic process	2	0	2	39	0.801363	0.916069	gene-LUX28_RS00305(LUX28_RS00305),gene-LUX28_RS19150(LUX28_RS19150)	-
BP	GO:0016072	rRNA metabolic process	0	2	2	39	0.801363	0.916069	-	gene-LUX28_RS07915(LUX28_RS07915),gene-LUX28_RS13785(LUX28_RS13785)
MF	GO:0016835	carbon-oxygen lyase activity	2	0	2	43	0.802155	0.929833	gene-LUX28_RS14485(LUX28_RS14485),gene-LUX28_RS14490(LUX28_RS14490)	-
BP	GO:0043604	amide biosynthetic process	5	4	9	150	0.804602	0.916069	gene-LUX28_RS05955(LUX28_RS05955),gene-LUX28_RS08260(LUX28_RS08260),gene-LUX28_RS08415(LUX28_RS08415),gene-LUX28_RS08695(LUX28_RS08695),gene-LUX28_RS15105(LUX28_RS15105)	gene-LUX28_RS09610(LUX28_RS09610),gene-LUX28_RS09615(LUX28_RS09615),gene-LUX28_RS09620(LUX28_RS09620),gene-LUX28_RS09630(LUX28_RS09630)
BP	GO:0006221	pyrimidine nucleotide biosynthetic process	1	0	1	21	0.805377	0.916069	gene-LUX28_RS19350(LUX28_RS19350)	-
BP	GO:0006814	sodium ion transport	0	1	1	21	0.805377	0.916069	-	gene-LUX28_RS01725(LUX28_RS01725)
BP	GO:0006935	chemotaxis	0	1	1	21	0.805377	0.916069	-	gene-LUX28_RS08520(LUX28_RS08520)
BP	GO:0042330	taxis	0	1	1	21	0.805377	0.916069	-	gene-LUX28_RS08520(LUX28_RS08520)
BP	GO:0071973	bacterial-type flagellum-dependent cell motility	0	1	1	21	0.805377	0.916069	-	gene-LUX28_RS08520(LUX28_RS08520)
MF	GO:0022857	transmembrane transporter activity	6	7	13	231	0.809623	0.935254	gene-LUX28_RS04225(LUX28_RS04225),gene-LUX28_RS07310(LUX28_RS07310),gene-LUX28_RS16410(LUX28_RS16410),gene-LUX28_RS17455(LUX28_RS17455),gene-LUX28_RS20065(LUX28_RS20065),gene-LUX28_RS20400(LUX28_RS20400)	gene-LUX28_RS01725(LUX28_RS01725),gene-LUX28_RS05350(LUX28_RS05350),gene-LUX28_RS07330(LUX28_RS07330),gene-LUX28_RS07565(LUX28_RS07565),gene-LUX28_RS13055(LUX28_RS13055),gene-LUX28_RS14155(LUX28_RS14155),gene-LUX28_RS16625(LUX28_RS16625)
BP	GO:0050793	regulation of developmental process	2	1	3	57	0.81166	0.921759	gene-LUX28_RS00305(LUX28_RS00305),gene-LUX28_RS19150(LUX28_RS19150)	gene-LUX28_RS18020(LUX28_RS18020)
BP	GO:0008152	metabolic process	85	37	122	1691	0.814471	0.922548	gene-LUX28_RS00280(LUX28_RS00280),gene-LUX28_RS00305(LUX28_RS00305),gene-LUX28_RS00585(LUX28_RS00585),gene-LUX28_RS01110(LUX28_RS01110),gene-LUX28_RS01135(LUX28_RS01135),gene-LUX28_RS01310(LUX28_RS01310),gene-LUX28_RS01345(LUX28_RS01345),gene-LUX28_RS01620(LUX28_RS01620),gene-LUX28_RS01635(LUX28_RS01635),gene-LUX28_RS02205(LUX28_RS02205),gene-LUX28_RS03625(LUX28_RS03625),gene-LUX28_RS04090(LUX28_…	gene-LUX28_RS00330(LUX28_RS00330),gene-LUX28_RS01545(LUX28_RS01545),gene-LUX28_RS01715(LUX28_RS01715),gene-LUX28_RS01720(LUX28_RS01720),gene-LUX28_RS02785(LUX28_RS02785),gene-LUX28_RS02890(LUX28_RS02890),gene-LUX28_RS03745(LUX28_RS03745),gene-LUX28_RS03765(LUX28_RS03765),gene-LUX28_RS03795(LUX28_RS03795),gene-LUX28_RS03805(LUX28_RS03805),gene-LUX28_RS04990(LUX28_RS04990),gene-LUX28_RS07235(LUX28_…
CC	GO:0022625	cytosolic large ribosomal subunit	1	0	1	23	0.818516	1	gene-LUX28_RS08415(LUX28_RS08415)	-
BP	GO:0001539	cilium or flagellum-dependent cell motility	0	1	1	22	0.820043	0.922548	-	gene-LUX28_RS08520(LUX28_RS08520)
BP	GO:0006928	movement of cell or subcellular component	0	1	1	22	0.820043	0.922548	-	gene-LUX28_RS08520(LUX28_RS08520)
BP	GO:0048870	cell motility	0	1	1	22	0.820043	0.922548	-	gene-LUX28_RS08520(LUX28_RS08520)
BP	GO:0051674	localization of cell	0	1	1	22	0.820043	0.922548	-	gene-LUX28_RS08520(LUX28_RS08520)
BP	GO:0097588	archaeal or bacterial-type flagellum-dependent cell motility	0	1	1	22	0.820043	0.922548	-	gene-LUX28_RS08520(LUX28_RS08520)
BP	GO:0006396	RNA processing	2	2	4	75	0.824682	0.925628	gene-LUX28_RS08260(LUX28_RS08260),gene-LUX28_RS08880(LUX28_RS08880)	gene-LUX28_RS07915(LUX28_RS07915),gene-LUX28_RS13785(LUX28_RS13785)
BP	GO:0009987	cellular process	92	46	138	1897	0.825352	0.925628	gene-LUX28_RS00280(LUX28_RS00280),gene-LUX28_RS00305(LUX28_RS00305),gene-LUX28_RS00585(LUX28_RS00585),gene-LUX28_RS01110(LUX28_RS01110),gene-LUX28_RS01135(LUX28_RS01135),gene-LUX28_RS01310(LUX28_RS01310),gene-LUX28_RS01345(LUX28_RS01345),gene-LUX28_RS03625(LUX28_RS03625),gene-LUX28_RS04090(LUX28_RS04090),gene-LUX28_RS04225(LUX28_RS04225),gene-LUX28_RS04325(LUX28_RS04325),gene-LUX28_RS04420(LUX28_…	gene-LUX28_RS00330(LUX28_RS00330),gene-LUX28_RS01445(LUX28_RS01445),gene-LUX28_RS01715(LUX28_RS01715),gene-LUX28_RS01720(LUX28_RS01720),gene-LUX28_RS01725(LUX28_RS01725),gene-LUX28_RS02890(LUX28_RS02890),gene-LUX28_RS03745(LUX28_RS03745),gene-LUX28_RS03765(LUX28_RS03765),gene-LUX28_RS03795(LUX28_RS03795),gene-LUX28_RS03805(LUX28_RS03805),gene-LUX28_RS04990(LUX28_RS04990),gene-LUX28_RS05350(LUX28_…
MF	GO:0016627	oxidoreductase activity, acting on the CH-CH group of donors	1	0	1	25	0.829432	0.954345	gene-LUX28_RS01310(LUX28_RS01310)	-
CC	GO:0015934	large ribosomal subunit	1	0	1	24	0.831586	1	gene-LUX28_RS08415(LUX28_RS08415)	-
MF	GO:0015399	primary active transmembrane transporter activity	2	0	2	46	0.831847	0.954345	gene-LUX28_RS07310(LUX28_RS07310),gene-LUX28_RS17455(LUX28_RS17455)	-
BP	GO:0006220	pyrimidine nucleotide metabolic process	1	0	1	23	0.833609	0.929449	gene-LUX28_RS19350(LUX28_RS19350)	-
BP	GO:0072329	monocarboxylic acid catabolic process	1	0	1	23	0.833609	0.929449	gene-LUX28_RS01310(LUX28_RS01310)	-
BP	GO:0008360	regulation of cell shape	2	0	2	42	0.833923	0.929449	gene-LUX28_RS00305(LUX28_RS00305),gene-LUX28_RS19150(LUX28_RS19150)	-
BP	GO:0022604	regulation of cell morphogenesis	2	0	2	42	0.833923	0.929449	gene-LUX28_RS00305(LUX28_RS00305),gene-LUX28_RS19150(LUX28_RS19150)	-
BP	GO:1901607	alpha-amino acid biosynthetic process	4	2	6	109	0.838057	0.932614	gene-LUX28_RS05955(LUX28_RS05955),gene-LUX28_RS09790(LUX28_RS09790),gene-LUX28_RS15100(LUX28_RS15100),gene-LUX28_RS15105(LUX28_RS15105)	gene-LUX28_RS11915(LUX28_RS11915),gene-LUX28_RS20005(LUX28_RS20005)
MF	GO:0016301	kinase activity	4	2	6	120	0.839307	0.958079	gene-LUX28_RS04225(LUX28_RS04225),gene-LUX28_RS06205(LUX28_RS06205),gene-LUX28_RS12670(LUX28_RS12670),gene-LUX28_RS20065(LUX28_RS20065)	gene-LUX28_RS07330(LUX28_RS07330),gene-LUX28_RS09840(LUX28_RS09840)
BP	GO:0044237	cellular metabolic process	64	32	96	1360	0.840159	0.933509	gene-LUX28_RS00280(LUX28_RS00280),gene-LUX28_RS00305(LUX28_RS00305),gene-LUX28_RS00585(LUX28_RS00585),gene-LUX28_RS01110(LUX28_RS01110),gene-LUX28_RS01135(LUX28_RS01135),gene-LUX28_RS01310(LUX28_RS01310),gene-LUX28_RS01345(LUX28_RS01345),gene-LUX28_RS03625(LUX28_RS03625),gene-LUX28_RS04090(LUX28_RS04090),gene-LUX28_RS04225(LUX28_RS04225),gene-LUX28_RS04325(LUX28_RS04325),gene-LUX28_RS04420(LUX28_…	gene-LUX28_RS00330(LUX28_RS00330),gene-LUX28_RS01715(LUX28_RS01715),gene-LUX28_RS01720(LUX28_RS01720),gene-LUX28_RS02890(LUX28_RS02890),gene-LUX28_RS03745(LUX28_RS03745),gene-LUX28_RS03765(LUX28_RS03765),gene-LUX28_RS03795(LUX28_RS03795),gene-LUX28_RS03805(LUX28_RS03805),gene-LUX28_RS04990(LUX28_RS04990),gene-LUX28_RS07235(LUX28_RS07235),gene-LUX28_RS07330(LUX28_RS07330),gene-LUX28_RS07335(LUX28_…
MF	GO:0016779	nucleotidyltransferase activity	2	0	2	47	0.840821	0.958079	gene-LUX28_RS00305(LUX28_RS00305),gene-LUX28_RS17915(LUX28_RS17915)	-
MF	GO:0016772	transferase activity, transferring phosphorus-containing groups	7	3	10	190	0.849091	0.964222	gene-LUX28_RS00305(LUX28_RS00305),gene-LUX28_RS01345(LUX28_RS01345),gene-LUX28_RS04225(LUX28_RS04225),gene-LUX28_RS06205(LUX28_RS06205),gene-LUX28_RS12670(LUX28_RS12670),gene-LUX28_RS17915(LUX28_RS17915),gene-LUX28_RS20065(LUX28_RS20065)	gene-LUX28_RS07330(LUX28_RS07330),gene-LUX28_RS07565(LUX28_RS07565),gene-LUX28_RS09840(LUX28_RS09840)
BP	GO:0044036	cell wall macromolecule metabolic process	3	0	3	62	0.854551	0.948038	gene-LUX28_RS00305(LUX28_RS00305),gene-LUX28_RS06895(LUX28_RS06895),gene-LUX28_RS19150(LUX28_RS19150)	-
BP	GO:0043603	cellular amide metabolic process	6	4	10	175	0.858835	0.951324	gene-LUX28_RS05955(LUX28_RS05955),gene-LUX28_RS08260(LUX28_RS08260),gene-LUX28_RS08415(LUX28_RS08415),gene-LUX28_RS08695(LUX28_RS08695),gene-LUX28_RS15105(LUX28_RS15105),gene-LUX28_RS15160(LUX28_RS15160)	gene-LUX28_RS09610(LUX28_RS09610),gene-LUX28_RS09615(LUX28_RS09615),gene-LUX28_RS09620(LUX28_RS09620),gene-LUX28_RS09630(LUX28_RS09630)
BP	GO:0000902	cell morphogenesis	2	0	2	45	0.861613	0.952936	gene-LUX28_RS00305(LUX28_RS00305),gene-LUX28_RS19150(LUX28_RS19150)	-
MF	GO:0004386	helicase activity	0	1	1	28	0.86225	0.975857	-	gene-LUX28_RS00330(LUX28_RS00330)
MF	GO:0008270	zinc ion binding	2	0	2	50	0.865214	0.975915	gene-LUX28_RS13320(LUX28_RS13320),gene-LUX28_RS14485(LUX28_RS14485)	-
BP	GO:0051179	localization	10	14	24	384	0.865898	0.956206	gene-LUX28_RS04225(LUX28_RS04225),gene-LUX28_RS06885(LUX28_RS06885),gene-LUX28_RS07310(LUX28_RS07310),gene-LUX28_RS14535(LUX28_RS14535),gene-LUX28_RS16410(LUX28_RS16410),gene-LUX28_RS17455(LUX28_RS17455),gene-LUX28_RS17690(LUX28_RS17690),gene-LUX28_RS19210(LUX28_RS19210),gene-LUX28_RS20065(LUX28_RS20065),gene-LUX28_RS20400(LUX28_RS20400)	gene-LUX28_RS01040(LUX28_RS01040),gene-LUX28_RS01725(LUX28_RS01725),gene-LUX28_RS01950(LUX28_RS01950),gene-LUX28_RS02785(LUX28_RS02785),gene-LUX28_RS05350(LUX28_RS05350),gene-LUX28_RS07330(LUX28_RS07330),gene-LUX28_RS07335(LUX28_RS07335),gene-LUX28_RS07565(LUX28_RS07565),gene-LUX28_RS08520(LUX28_RS08520),gene-LUX28_RS08575(LUX28_RS08575),gene-LUX28_RS13055(LUX28_RS13055),gene-LUX28_RS14155(LUX28_…
BP	GO:0006400	tRNA modification	1	0	1	26	0.868503	0.95732	gene-LUX28_RS08260(LUX28_RS08260)	-
BP	GO:0098662	inorganic cation transmembrane transport	0	2	2	46	0.869867	0.95732	-	gene-LUX28_RS01725(LUX28_RS01725),gene-LUX28_RS07565(LUX28_RS07565)
BP	GO:0044249	cellular biosynthetic process	40	20	60	889	0.870895	0.95732	gene-LUX28_RS00305(LUX28_RS00305),gene-LUX28_RS01110(LUX28_RS01110),gene-LUX28_RS01135(LUX28_RS01135),gene-LUX28_RS01345(LUX28_RS01345),gene-LUX28_RS03625(LUX28_RS03625),gene-LUX28_RS04090(LUX28_RS04090),gene-LUX28_RS04435(LUX28_RS04435),gene-LUX28_RS04805(LUX28_RS04805),gene-LUX28_RS04940(LUX28_RS04940),gene-LUX28_RS05955(LUX28_RS05955),gene-LUX28_RS06180(LUX28_RS06180),gene-LUX28_RS06185(LUX28_…	gene-LUX28_RS02890(LUX28_RS02890),gene-LUX28_RS03745(LUX28_RS03745),gene-LUX28_RS03765(LUX28_RS03765),gene-LUX28_RS03805(LUX28_RS03805),gene-LUX28_RS04990(LUX28_RS04990),gene-LUX28_RS07235(LUX28_RS07235),gene-LUX28_RS07335(LUX28_RS07335),gene-LUX28_RS09085(LUX28_RS09085),gene-LUX28_RS09610(LUX28_RS09610),gene-LUX28_RS09615(LUX28_RS09615),gene-LUX28_RS09620(LUX28_RS09620),gene-LUX28_RS09630(LUX28_…
MF	GO:0005215	transporter activity	7	7	14	262	0.871938	0.980198	gene-LUX28_RS04225(LUX28_RS04225),gene-LUX28_RS07310(LUX28_RS07310),gene-LUX28_RS16410(LUX28_RS16410),gene-LUX28_RS17455(LUX28_RS17455),gene-LUX28_RS17690(LUX28_RS17690),gene-LUX28_RS20065(LUX28_RS20065),gene-LUX28_RS20400(LUX28_RS20400)	gene-LUX28_RS01725(LUX28_RS01725),gene-LUX28_RS05350(LUX28_RS05350),gene-LUX28_RS07330(LUX28_RS07330),gene-LUX28_RS07565(LUX28_RS07565),gene-LUX28_RS13055(LUX28_RS13055),gene-LUX28_RS14155(LUX28_RS14155),gene-LUX28_RS16625(LUX28_RS16625)
CC	GO:0032991	protein-containing complex	7	2	9	170	0.872641	1	gene-LUX28_RS05085(LUX28_RS05085),gene-LUX28_RS05955(LUX28_RS05955),gene-LUX28_RS06885(LUX28_RS06885),gene-LUX28_RS08415(LUX28_RS08415),gene-LUX28_RS08710(LUX28_RS08710),gene-LUX28_RS12325(LUX28_RS12325),gene-LUX28_RS19210(LUX28_RS19210)	gene-LUX28_RS12835(LUX28_RS12835),gene-LUX28_RS14155(LUX28_RS14155)
BP	GO:0071555	cell wall organization	4	0	4	82	0.873961	0.959225	gene-LUX28_RS00305(LUX28_RS00305),gene-LUX28_RS06895(LUX28_RS06895),gene-LUX28_RS18160(LUX28_RS18160),gene-LUX28_RS19150(LUX28_RS19150)	-
BP	GO:0010467	gene expression	15	13	28	445	0.876816	0.960894	gene-LUX28_RS01110(LUX28_RS01110),gene-LUX28_RS03625(LUX28_RS03625),gene-LUX28_RS04090(LUX28_RS04090),gene-LUX28_RS04940(LUX28_RS04940),gene-LUX28_RS06260(LUX28_RS06260),gene-LUX28_RS07975(LUX28_RS07975),gene-LUX28_RS08260(LUX28_RS08260),gene-LUX28_RS08415(LUX28_RS08415),gene-LUX28_RS08695(LUX28_RS08695),gene-LUX28_RS08880(LUX28_RS08880),gene-LUX28_RS09770(LUX28_RS09770),gene-LUX28_RS12325(LUX28_…	gene-LUX28_RS02890(LUX28_RS02890),gene-LUX28_RS03805(LUX28_RS03805),gene-LUX28_RS04990(LUX28_RS04990),gene-LUX28_RS07335(LUX28_RS07335),gene-LUX28_RS07915(LUX28_RS07915),gene-LUX28_RS09085(LUX28_RS09085),gene-LUX28_RS09910(LUX28_RS09910),gene-LUX28_RS10530(LUX28_RS10530),gene-LUX28_RS12285(LUX28_RS12285),gene-LUX28_RS12295(LUX28_RS12295),gene-LUX28_RS13075(LUX28_RS13075),gene-LUX28_RS13785(LUX28_…
BP	GO:0006633	fatty acid biosynthetic process	1	0	1	27	0.878434	0.961205	gene-LUX28_RS15160(LUX28_RS15160)	-
MF	GO:0051287	NAD binding	1	0	1	30	0.880561	0.986582	gene-LUX28_RS20650(LUX28_RS20650)	-
BP	GO:1901564	organonitrogen compound metabolic process	35	12	47	715	0.883067	0.964808	gene-LUX28_RS00305(LUX28_RS00305),gene-LUX28_RS01135(LUX28_RS01135),gene-LUX28_RS04325(LUX28_RS04325),gene-LUX28_RS04435(LUX28_RS04435),gene-LUX28_RS04805(LUX28_RS04805),gene-LUX28_RS05575(LUX28_RS05575),gene-LUX28_RS05955(LUX28_RS05955),gene-LUX28_RS06180(LUX28_RS06180),gene-LUX28_RS06185(LUX28_RS06185),gene-LUX28_RS06205(LUX28_RS06205),gene-LUX28_RS06590(LUX28_RS06590),gene-LUX28_RS07005(LUX28_…	gene-LUX28_RS01715(LUX28_RS01715),gene-LUX28_RS01720(LUX28_RS01720),gene-LUX28_RS03745(LUX28_RS03745),gene-LUX28_RS03765(LUX28_RS03765),gene-LUX28_RS03795(LUX28_RS03795),gene-LUX28_RS07235(LUX28_RS07235),gene-LUX28_RS09610(LUX28_RS09610),gene-LUX28_RS09615(LUX28_RS09615),gene-LUX28_RS09620(LUX28_RS09620),gene-LUX28_RS09630(LUX28_RS09630),gene-LUX28_RS11915(LUX28_RS11915),gene-LUX28_RS20005(LUX28_…
BP	GO:0000096	sulfur amino acid metabolic process	1	0	1	28	0.88762	0.968255	gene-LUX28_RS16980(LUX28_RS16980)	-
MF	GO:0016887	ATPase activity	4	2	6	130	0.889745	0.993548	gene-LUX28_RS07310(LUX28_RS07310),gene-LUX28_RS10055(LUX28_RS10055),gene-LUX28_RS16990(LUX28_RS16990),gene-LUX28_RS17455(LUX28_RS17455)	gene-LUX28_RS00330(LUX28_RS00330),gene-LUX28_RS16690(LUX28_RS16690)
BP	GO:0045229	external encapsulating structure organization	4	0	4	85	0.891151	0.968255	gene-LUX28_RS00305(LUX28_RS00305),gene-LUX28_RS06895(LUX28_RS06895),gene-LUX28_RS18160(LUX28_RS18160),gene-LUX28_RS19150(LUX28_RS19150)	-
BP	GO:0043412	macromolecule modification	5	2	7	135	0.891569	0.968255	gene-LUX28_RS01135(LUX28_RS01135),gene-LUX28_RS04325(LUX28_RS04325),gene-LUX28_RS06590(LUX28_RS06590),gene-LUX28_RS08260(LUX28_RS08260),gene-LUX28_RS14535(LUX28_RS14535)	gene-LUX28_RS07915(LUX28_RS07915),gene-LUX28_RS13785(LUX28_RS13785)
BP	GO:1901576	organic substance biosynthetic process	38	21	59	884	0.891852	0.968255	gene-LUX28_RS00305(LUX28_RS00305),gene-LUX28_RS01110(LUX28_RS01110),gene-LUX28_RS01135(LUX28_RS01135),gene-LUX28_RS01345(LUX28_RS01345),gene-LUX28_RS03625(LUX28_RS03625),gene-LUX28_RS04090(LUX28_RS04090),gene-LUX28_RS04435(LUX28_RS04435),gene-LUX28_RS04805(LUX28_RS04805),gene-LUX28_RS04940(LUX28_RS04940),gene-LUX28_RS05955(LUX28_RS05955),gene-LUX28_RS06180(LUX28_RS06180),gene-LUX28_RS06185(LUX28_…	gene-LUX28_RS02890(LUX28_RS02890),gene-LUX28_RS03745(LUX28_RS03745),gene-LUX28_RS03765(LUX28_RS03765),gene-LUX28_RS03805(LUX28_RS03805),gene-LUX28_RS04990(LUX28_RS04990),gene-LUX28_RS07235(LUX28_RS07235),gene-LUX28_RS07335(LUX28_RS07335),gene-LUX28_RS09085(LUX28_RS09085),gene-LUX28_RS09610(LUX28_RS09610),gene-LUX28_RS09615(LUX28_RS09615),gene-LUX28_RS09620(LUX28_RS09620),gene-LUX28_RS09630(LUX28_…
BP	GO:0008652	cellular amino acid biosynthetic process	4	2	6	119	0.892946	0.968255	gene-LUX28_RS05955(LUX28_RS05955),gene-LUX28_RS09790(LUX28_RS09790),gene-LUX28_RS15100(LUX28_RS15100),gene-LUX28_RS15105(LUX28_RS15105)	gene-LUX28_RS11915(LUX28_RS11915),gene-LUX28_RS20005(LUX28_RS20005)
BP	GO:0006575	cellular modified amino acid metabolic process	1	0	1	29	0.896115	0.968773	gene-LUX28_RS15105(LUX28_RS15105)	-
BP	GO:0048522	positive regulation of cellular process	1	0	1	29	0.896115	0.968773	gene-LUX28_RS17915(LUX28_RS17915)	-
MF	GO:0015078	proton transmembrane transporter activity	0	1	1	32	0.896453	0.997713	-	gene-LUX28_RS07565(LUX28_RS07565)
CC	GO:0043226	organelle	3	2	5	108	0.896664	1	gene-LUX28_RS04225(LUX28_RS04225),gene-LUX28_RS08415(LUX28_RS08415),gene-LUX28_RS08710(LUX28_RS08710)	gene-LUX28_RS08520(LUX28_RS08520),gene-LUX28_RS08575(LUX28_RS08575)
BP	GO:0009058	biosynthetic process	41	21	62	928	0.89858	0.969981	gene-LUX28_RS00305(LUX28_RS00305),gene-LUX28_RS01110(LUX28_RS01110),gene-LUX28_RS01135(LUX28_RS01135),gene-LUX28_RS01345(LUX28_RS01345),gene-LUX28_RS03625(LUX28_RS03625),gene-LUX28_RS04090(LUX28_RS04090),gene-LUX28_RS04435(LUX28_RS04435),gene-LUX28_RS04805(LUX28_RS04805),gene-LUX28_RS04940(LUX28_RS04940),gene-LUX28_RS05955(LUX28_RS05955),gene-LUX28_RS06180(LUX28_RS06180),gene-LUX28_RS06185(LUX28_…	gene-LUX28_RS02890(LUX28_RS02890),gene-LUX28_RS03745(LUX28_RS03745),gene-LUX28_RS03765(LUX28_RS03765),gene-LUX28_RS03805(LUX28_RS03805),gene-LUX28_RS04990(LUX28_RS04990),gene-LUX28_RS07235(LUX28_RS07235),gene-LUX28_RS07335(LUX28_RS07335),gene-LUX28_RS09085(LUX28_RS09085),gene-LUX28_RS09610(LUX28_RS09610),gene-LUX28_RS09615(LUX28_RS09615),gene-LUX28_RS09620(LUX28_RS09620),gene-LUX28_RS09630(LUX28_…
BP	GO:0009073	aromatic amino acid family biosynthetic process	0	1	1	30	0.903971	0.972288	-	gene-LUX28_RS11915(LUX28_RS11915)
BP	GO:0048518	positive regulation of biological process	1	0	1	30	0.903971	0.972288	gene-LUX28_RS17915(LUX28_RS17915)	-
BP	GO:0022603	regulation of anatomical structure morphogenesis	2	0	2	51	0.904768	0.972288	gene-LUX28_RS00305(LUX28_RS00305),gene-LUX28_RS19150(LUX28_RS19150)	-
CC	GO:0016021	integral component of membrane	29	14	43	696	0.909091	1	gene-LUX28_RS01345(LUX28_RS01345),gene-LUX28_RS03600(LUX28_RS03600),gene-LUX28_RS03620(LUX28_RS03620),gene-LUX28_RS03710(LUX28_RS03710),gene-LUX28_RS04225(LUX28_RS04225),gene-LUX28_RS05360(LUX28_RS05360),gene-LUX28_RS05515(LUX28_RS05515),gene-LUX28_RS06885(LUX28_RS06885),gene-LUX28_RS07310(LUX28_RS07310),gene-LUX28_RS07650(LUX28_RS07650),gene-LUX28_RS08880(LUX28_RS08880),gene-LUX28_RS09310(LUX28_…	gene-LUX28_RS01725(LUX28_RS01725),gene-LUX28_RS01780(LUX28_RS01780),gene-LUX28_RS07330(LUX28_RS07330),gene-LUX28_RS07565(LUX28_RS07565),gene-LUX28_RS08570(LUX28_RS08570),gene-LUX28_RS08575(LUX28_RS08575),gene-LUX28_RS12005(LUX28_RS12005),gene-LUX28_RS12075(LUX28_RS12075),gene-LUX28_RS12910(LUX28_RS12910),gene-LUX28_RS13055(LUX28_RS13055),gene-LUX28_RS14155(LUX28_RS14155),gene-LUX28_RS16625(LUX28_…
CC	GO:0031224	intrinsic component of membrane	29	14	43	696	0.909091	1	gene-LUX28_RS01345(LUX28_RS01345),gene-LUX28_RS03600(LUX28_RS03600),gene-LUX28_RS03620(LUX28_RS03620),gene-LUX28_RS03710(LUX28_RS03710),gene-LUX28_RS04225(LUX28_RS04225),gene-LUX28_RS05360(LUX28_RS05360),gene-LUX28_RS05515(LUX28_RS05515),gene-LUX28_RS06885(LUX28_RS06885),gene-LUX28_RS07310(LUX28_RS07310),gene-LUX28_RS07650(LUX28_RS07650),gene-LUX28_RS08880(LUX28_RS08880),gene-LUX28_RS09310(LUX28_…	gene-LUX28_RS01725(LUX28_RS01725),gene-LUX28_RS01780(LUX28_RS01780),gene-LUX28_RS07330(LUX28_RS07330),gene-LUX28_RS07565(LUX28_RS07565),gene-LUX28_RS08570(LUX28_RS08570),gene-LUX28_RS08575(LUX28_RS08575),gene-LUX28_RS12005(LUX28_RS12005),gene-LUX28_RS12075(LUX28_RS12075),gene-LUX28_RS12910(LUX28_RS12910),gene-LUX28_RS13055(LUX28_RS13055),gene-LUX28_RS14155(LUX28_RS14155),gene-LUX28_RS16625(LUX28_…
MF	GO:0004519	endonuclease activity	1	0	1	34	0.910243	1	gene-LUX28_RS08880(LUX28_RS08880)	-
BP	GO:0034470	ncRNA processing	1	2	3	71	0.91071	0.974874	gene-LUX28_RS08260(LUX28_RS08260)	gene-LUX28_RS07915(LUX28_RS07915),gene-LUX28_RS13785(LUX28_RS13785)
BP	GO:0051276	chromosome organization	1	0	1	31	0.911237	0.974874	gene-LUX28_RS00280(LUX28_RS00280)	-
BP	GO:0071103	DNA conformation change	1	0	1	31	0.911237	0.974874	gene-LUX28_RS00280(LUX28_RS00280)	-
BP	GO:0090304	nucleic acid metabolic process	15	15	30	490	0.918176	0.98084	gene-LUX28_RS00280(LUX28_RS00280),gene-LUX28_RS00585(LUX28_RS00585),gene-LUX28_RS01110(LUX28_RS01110),gene-LUX28_RS03625(LUX28_RS03625),gene-LUX28_RS04090(LUX28_RS04090),gene-LUX28_RS04940(LUX28_RS04940),gene-LUX28_RS06260(LUX28_RS06260),gene-LUX28_RS07975(LUX28_RS07975),gene-LUX28_RS08260(LUX28_RS08260),gene-LUX28_RS08880(LUX28_RS08880),gene-LUX28_RS09025(LUX28_RS09025),gene-LUX28_RS09770(LUX28_…	gene-LUX28_RS00330(LUX28_RS00330),gene-LUX28_RS02890(LUX28_RS02890),gene-LUX28_RS03805(LUX28_RS03805),gene-LUX28_RS04990(LUX28_RS04990),gene-LUX28_RS07335(LUX28_RS07335),gene-LUX28_RS07915(LUX28_RS07915),gene-LUX28_RS09085(LUX28_RS09085),gene-LUX28_RS09910(LUX28_RS09910),gene-LUX28_RS10530(LUX28_RS10530),gene-LUX28_RS12285(LUX28_RS12285),gene-LUX28_RS12295(LUX28_RS12295),gene-LUX28_RS12835(LUX28_…
MF	GO:0005488	binding	54	26	80	1288	0.918949	1	gene-LUX28_RS00280(LUX28_RS00280),gene-LUX28_RS00305(LUX28_RS00305),gene-LUX28_RS00585(LUX28_RS00585),gene-LUX28_RS01110(LUX28_RS01110),gene-LUX28_RS01135(LUX28_RS01135),gene-LUX28_RS01310(LUX28_RS01310),gene-LUX28_RS01635(LUX28_RS01635),gene-LUX28_RS02205(LUX28_RS02205),gene-LUX28_RS03625(LUX28_RS03625),gene-LUX28_RS04090(LUX28_RS04090),gene-LUX28_RS04435(LUX28_RS04435),gene-LUX28_RS04805(LUX28_…	gene-LUX28_RS00330(LUX28_RS00330),gene-LUX28_RS00350(LUX28_RS00350),gene-LUX28_RS01545(LUX28_RS01545),gene-LUX28_RS01715(LUX28_RS01715),gene-LUX28_RS01725(LUX28_RS01725),gene-LUX28_RS02785(LUX28_RS02785),gene-LUX28_RS02890(LUX28_RS02890),gene-LUX28_RS03745(LUX28_RS03745),gene-LUX28_RS03765(LUX28_RS03765),gene-LUX28_RS03805(LUX28_RS03805),gene-LUX28_RS04990(LUX28_RS04990),gene-LUX28_RS05820(LUX28_…
MF	GO:0070011	peptidase activity, acting on L-amino acid peptides	3	0	3	81	0.923048	1	gene-LUX28_RS05575(LUX28_RS05575),gene-LUX28_RS07005(LUX28_RS07005),gene-LUX28_RS08045(LUX28_RS08045)	-
BP	GO:0071554	cell wall organization or biogenesis	4	0	4	92	0.923541	0.981991	gene-LUX28_RS00305(LUX28_RS00305),gene-LUX28_RS06895(LUX28_RS06895),gene-LUX28_RS18160(LUX28_RS18160),gene-LUX28_RS19150(LUX28_RS19150)	-
BP	GO:0044038	cell wall macromolecule biosynthetic process	2	0	2	55	0.926203	0.981991	gene-LUX28_RS00305(LUX28_RS00305),gene-LUX28_RS19150(LUX28_RS19150)	-
BP	GO:0070589	cellular component macromolecule biosynthetic process	2	0	2	55	0.926203	0.981991	gene-LUX28_RS00305(LUX28_RS00305),gene-LUX28_RS19150(LUX28_RS19150)	-
BP	GO:1902600	proton transmembrane transport	0	1	1	34	0.929914	0.981991	-	gene-LUX28_RS07565(LUX28_RS07565)
BP	GO:0000270	peptidoglycan metabolic process	2	0	2	56	0.930806	0.981991	gene-LUX28_RS00305(LUX28_RS00305),gene-LUX28_RS19150(LUX28_RS19150)	-
BP	GO:0006022	aminoglycan metabolic process	2	0	2	56	0.930806	0.981991	gene-LUX28_RS00305(LUX28_RS00305),gene-LUX28_RS19150(LUX28_RS19150)	-
BP	GO:0009273	peptidoglycan-based cell wall biogenesis	2	0	2	56	0.930806	0.981991	gene-LUX28_RS00305(LUX28_RS00305),gene-LUX28_RS19150(LUX28_RS19150)	-
BP	GO:0030203	glycosaminoglycan metabolic process	2	0	2	56	0.930806	0.981991	gene-LUX28_RS00305(LUX28_RS00305),gene-LUX28_RS19150(LUX28_RS19150)	-
CC	GO:0016020	membrane	34	20	54	864	0.931003	1	gene-LUX28_RS01345(LUX28_RS01345),gene-LUX28_RS03600(LUX28_RS03600),gene-LUX28_RS03620(LUX28_RS03620),gene-LUX28_RS03710(LUX28_RS03710),gene-LUX28_RS04225(LUX28_RS04225),gene-LUX28_RS05015(LUX28_RS05015),gene-LUX28_RS05085(LUX28_RS05085),gene-LUX28_RS05360(LUX28_RS05360),gene-LUX28_RS05485(LUX28_RS05485),gene-LUX28_RS05515(LUX28_RS05515),gene-LUX28_RS06885(LUX28_RS06885),gene-LUX28_RS07310(LUX28_…	gene-LUX28_RS01040(LUX28_RS01040),gene-LUX28_RS01725(LUX28_RS01725),gene-LUX28_RS01780(LUX28_RS01780),gene-LUX28_RS01950(LUX28_RS01950),gene-LUX28_RS02785(LUX28_RS02785),gene-LUX28_RS03800(LUX28_RS03800),gene-LUX28_RS05350(LUX28_RS05350),gene-LUX28_RS07330(LUX28_RS07330),gene-LUX28_RS07565(LUX28_RS07565),gene-LUX28_RS08520(LUX28_RS08520),gene-LUX28_RS08570(LUX28_RS08570),gene-LUX28_RS08575(LUX28_…
CC	GO:0022626	cytosolic ribosome	1	0	1	36	0.931563	1	gene-LUX28_RS08415(LUX28_RS08415)	-
MF	GO:0015291	secondary active transmembrane transporter activity	0	2	2	62	0.932318	1	-	gene-LUX28_RS01725(LUX28_RS01725),gene-LUX28_RS07565(LUX28_RS07565)
BP	GO:0042546	cell wall biogenesis	2	0	2	57	0.935139	0.981991	gene-LUX28_RS00305(LUX28_RS00305),gene-LUX28_RS19150(LUX28_RS19150)	-
BP	GO:0008033	tRNA processing	1	0	1	35	0.935227	0.981991	gene-LUX28_RS08260(LUX28_RS08260)	-
BP	GO:0009072	aromatic amino acid family metabolic process	0	1	1	35	0.935227	0.981991	-	gene-LUX28_RS11915(LUX28_RS11915)
BP	GO:0042221	response to chemical	5	3	8	164	0.935619	0.981991	gene-LUX28_RS01310(LUX28_RS01310),gene-LUX28_RS04845(LUX28_RS04845),gene-LUX28_RS06185(LUX28_RS06185),gene-LUX28_RS20645(LUX28_RS20645),gene-LUX28_RS20650(LUX28_RS20650)	gene-LUX28_RS08520(LUX28_RS08520),gene-LUX28_RS16625(LUX28_RS16625),gene-LUX28_RS16690(LUX28_RS16690)
MF	GO:0016462	pyrophosphatase activity	5	2	7	162	0.936019	1	gene-LUX28_RS07310(LUX28_RS07310),gene-LUX28_RS10055(LUX28_RS10055),gene-LUX28_RS14440(LUX28_RS14440),gene-LUX28_RS16990(LUX28_RS16990),gene-LUX28_RS17455(LUX28_RS17455)	gene-LUX28_RS00330(LUX28_RS00330),gene-LUX28_RS16690(LUX28_RS16690)
MF	GO:0016817	hydrolase activity, acting on acid anhydrides	5	2	7	163	0.938534	1	gene-LUX28_RS07310(LUX28_RS07310),gene-LUX28_RS10055(LUX28_RS10055),gene-LUX28_RS14440(LUX28_RS14440),gene-LUX28_RS16990(LUX28_RS16990),gene-LUX28_RS17455(LUX28_RS17455)	gene-LUX28_RS00330(LUX28_RS00330),gene-LUX28_RS16690(LUX28_RS16690)
MF	GO:0016818	hydrolase activity, acting on acid anhydrides, in phosphorus-containing anhydrides	5	2	7	163	0.938534	1	gene-LUX28_RS07310(LUX28_RS07310),gene-LUX28_RS10055(LUX28_RS10055),gene-LUX28_RS14440(LUX28_RS14440),gene-LUX28_RS16990(LUX28_RS16990),gene-LUX28_RS17455(LUX28_RS17455)	gene-LUX28_RS00330(LUX28_RS00330),gene-LUX28_RS16690(LUX28_RS16690)
MF	GO:0016614	oxidoreductase activity, acting on CH-OH group of donors	2	0	2	64	0.939851	1	gene-LUX28_RS05085(LUX28_RS05085),gene-LUX28_RS18010(LUX28_RS18010)	-
BP	GO:0040011	locomotion	0	1	1	36	0.940139	0.985298	-	gene-LUX28_RS08520(LUX28_RS08520)
CC	GO:0005840	ribosome	2	0	2	62	0.943635	1	gene-LUX28_RS08415(LUX28_RS08415),gene-LUX28_RS08710(LUX28_RS08710)	-
BP	GO:0005996	monosaccharide metabolic process	1	0	1	37	0.94468	0.988619	gene-LUX28_RS14805(LUX28_RS14805)	-
BP	GO:0009059	macromolecule biosynthetic process	17	12	29	491	0.946517	0.989103	gene-LUX28_RS00305(LUX28_RS00305),gene-LUX28_RS01110(LUX28_RS01110),gene-LUX28_RS01135(LUX28_RS01135),gene-LUX28_RS03625(LUX28_RS03625),gene-LUX28_RS04090(LUX28_RS04090),gene-LUX28_RS04940(LUX28_RS04940),gene-LUX28_RS06260(LUX28_RS06260),gene-LUX28_RS07975(LUX28_RS07975),gene-LUX28_RS08260(LUX28_RS08260),gene-LUX28_RS08415(LUX28_RS08415),gene-LUX28_RS08695(LUX28_RS08695),gene-LUX28_RS09770(LUX28_…	gene-LUX28_RS02890(LUX28_RS02890),gene-LUX28_RS03805(LUX28_RS03805),gene-LUX28_RS04990(LUX28_RS04990),gene-LUX28_RS07335(LUX28_RS07335),gene-LUX28_RS09085(LUX28_RS09085),gene-LUX28_RS09910(LUX28_RS09910),gene-LUX28_RS10530(LUX28_RS10530),gene-LUX28_RS12285(LUX28_RS12285),gene-LUX28_RS12295(LUX28_RS12295),gene-LUX28_RS13075(LUX28_RS13075),gene-LUX28_RS18480(LUX28_RS18480),gene-LUX28_RS19965(LUX28_…
CC	GO:0043228	non-membrane-bounded organelle	2	2	4	104	0.94813	1	gene-LUX28_RS08415(LUX28_RS08415),gene-LUX28_RS08710(LUX28_RS08710)	gene-LUX28_RS08520(LUX28_RS08520),gene-LUX28_RS08575(LUX28_RS08575)
CC	GO:1990904	ribonucleoprotein complex	2	0	2	64	0.95029	1	gene-LUX28_RS08415(LUX28_RS08415),gene-LUX28_RS08710(LUX28_RS08710)	-
MF	GO:0017111	nucleoside-triphosphatase activity	4	2	6	150	0.951685	1	gene-LUX28_RS07310(LUX28_RS07310),gene-LUX28_RS10055(LUX28_RS10055),gene-LUX28_RS16990(LUX28_RS16990),gene-LUX28_RS17455(LUX28_RS17455)	gene-LUX28_RS00330(LUX28_RS00330),gene-LUX28_RS16690(LUX28_RS16690)
MF	GO:0008233	peptidase activity	3	0	3	91	0.95452	1	gene-LUX28_RS05575(LUX28_RS05575),gene-LUX28_RS07005(LUX28_RS07005),gene-LUX28_RS08045(LUX28_RS08045)	-
MF	GO:0140098	catalytic activity, acting on RNA	2	1	3	91	0.95452	1	gene-LUX28_RS08260(LUX28_RS08260),gene-LUX28_RS17915(LUX28_RS17915)	gene-LUX28_RS13785(LUX28_RS13785)
CC	GO:0043229	intracellular organelle	3	0	3	87	0.955438	1	gene-LUX28_RS04225(LUX28_RS04225),gene-LUX28_RS08415(LUX28_RS08415),gene-LUX28_RS08710(LUX28_RS08710)	-
BP	GO:0044238	primary metabolic process	54	29	83	1246	0.955738	0.997292	gene-LUX28_RS00280(LUX28_RS00280),gene-LUX28_RS00305(LUX28_RS00305),gene-LUX28_RS00585(LUX28_RS00585),gene-LUX28_RS01110(LUX28_RS01110),gene-LUX28_RS01135(LUX28_RS01135),gene-LUX28_RS01345(LUX28_RS01345),gene-LUX28_RS01635(LUX28_RS01635),gene-LUX28_RS02205(LUX28_RS02205),gene-LUX28_RS03625(LUX28_RS03625),gene-LUX28_RS04090(LUX28_RS04090),gene-LUX28_RS04325(LUX28_RS04325),gene-LUX28_RS04435(LUX28_…	gene-LUX28_RS00330(LUX28_RS00330),gene-LUX28_RS01545(LUX28_RS01545),gene-LUX28_RS01715(LUX28_RS01715),gene-LUX28_RS01720(LUX28_RS01720),gene-LUX28_RS02890(LUX28_RS02890),gene-LUX28_RS03745(LUX28_RS03745),gene-LUX28_RS03765(LUX28_RS03765),gene-LUX28_RS03795(LUX28_RS03795),gene-LUX28_RS03805(LUX28_RS03805),gene-LUX28_RS04990(LUX28_RS04990),gene-LUX28_RS07235(LUX28_RS07235),gene-LUX28_RS07275(LUX28_…
MF	GO:0003676	nucleic acid binding	14	9	23	450	0.959025	1	gene-LUX28_RS00280(LUX28_RS00280),gene-LUX28_RS01110(LUX28_RS01110),gene-LUX28_RS03625(LUX28_RS03625),gene-LUX28_RS04090(LUX28_RS04090),gene-LUX28_RS04940(LUX28_RS04940),gene-LUX28_RS07975(LUX28_RS07975),gene-LUX28_RS08710(LUX28_RS08710),gene-LUX28_RS08880(LUX28_RS08880),gene-LUX28_RS09770(LUX28_RS09770),gene-LUX28_RS12325(LUX28_RS12325),gene-LUX28_RS14655(LUX28_RS14655),gene-LUX28_RS16550(LUX28_…	gene-LUX28_RS00330(LUX28_RS00330),gene-LUX28_RS00350(LUX28_RS00350),gene-LUX28_RS02890(LUX28_RS02890),gene-LUX28_RS03805(LUX28_RS03805),gene-LUX28_RS04990(LUX28_RS04990),gene-LUX28_RS09085(LUX28_RS09085),gene-LUX28_RS09910(LUX28_RS09910),gene-LUX28_RS10530(LUX28_RS10530),gene-LUX28_RS12285(LUX28_RS12285)
BP	GO:0034645	cellular macromolecule biosynthetic process	16	11	27	471	0.959547	0.999188	gene-LUX28_RS00305(LUX28_RS00305),gene-LUX28_RS01110(LUX28_RS01110),gene-LUX28_RS01135(LUX28_RS01135),gene-LUX28_RS03625(LUX28_RS03625),gene-LUX28_RS04090(LUX28_RS04090),gene-LUX28_RS04940(LUX28_RS04940),gene-LUX28_RS06260(LUX28_RS06260),gene-LUX28_RS07975(LUX28_RS07975),gene-LUX28_RS08260(LUX28_RS08260),gene-LUX28_RS08415(LUX28_RS08415),gene-LUX28_RS08695(LUX28_RS08695),gene-LUX28_RS09770(LUX28_…	gene-LUX28_RS02890(LUX28_RS02890),gene-LUX28_RS03805(LUX28_RS03805),gene-LUX28_RS04990(LUX28_RS04990),gene-LUX28_RS07335(LUX28_RS07335),gene-LUX28_RS09085(LUX28_RS09085),gene-LUX28_RS09910(LUX28_RS09910),gene-LUX28_RS10530(LUX28_RS10530),gene-LUX28_RS12285(LUX28_RS12285),gene-LUX28_RS12295(LUX28_RS12295),gene-LUX28_RS13075(LUX28_RS13075),gene-LUX28_RS18480(LUX28_RS18480)
BP	GO:0055085	transmembrane transport	8	7	15	289	0.960331	0.999188	gene-LUX28_RS04225(LUX28_RS04225),gene-LUX28_RS06885(LUX28_RS06885),gene-LUX28_RS07310(LUX28_RS07310),gene-LUX28_RS16410(LUX28_RS16410),gene-LUX28_RS17455(LUX28_RS17455),gene-LUX28_RS17690(LUX28_RS17690),gene-LUX28_RS20065(LUX28_RS20065),gene-LUX28_RS20400(LUX28_RS20400)	gene-LUX28_RS01725(LUX28_RS01725),gene-LUX28_RS05350(LUX28_RS05350),gene-LUX28_RS07330(LUX28_RS07330),gene-LUX28_RS07565(LUX28_RS07565),gene-LUX28_RS13055(LUX28_RS13055),gene-LUX28_RS14155(LUX28_RS14155),gene-LUX28_RS16625(LUX28_RS16625)
BP	GO:0016999	antibiotic metabolic process	2	0	2	66	0.96413	1	gene-LUX28_RS04845(LUX28_RS04845),gene-LUX28_RS18255(LUX28_RS18255)	-
MF	GO:0140101	catalytic activity, acting on a tRNA	1	0	1	47	0.964671	1	gene-LUX28_RS08260(LUX28_RS08260)	-
CC	GO:0044391	ribosomal subunit	1	0	1	45	0.965321	1	gene-LUX28_RS08415(LUX28_RS08415)	-
BP	GO:0006807	nitrogen compound metabolic process	49	27	76	1165	0.967845	1	gene-LUX28_RS00280(LUX28_RS00280),gene-LUX28_RS00305(LUX28_RS00305),gene-LUX28_RS00585(LUX28_RS00585),gene-LUX28_RS01110(LUX28_RS01110),gene-LUX28_RS01135(LUX28_RS01135),gene-LUX28_RS03625(LUX28_RS03625),gene-LUX28_RS04090(LUX28_RS04090),gene-LUX28_RS04325(LUX28_RS04325),gene-LUX28_RS04435(LUX28_RS04435),gene-LUX28_RS04805(LUX28_RS04805),gene-LUX28_RS04940(LUX28_RS04940),gene-LUX28_RS05575(LUX28_…	gene-LUX28_RS00330(LUX28_RS00330),gene-LUX28_RS01715(LUX28_RS01715),gene-LUX28_RS01720(LUX28_RS01720),gene-LUX28_RS02890(LUX28_RS02890),gene-LUX28_RS03745(LUX28_RS03745),gene-LUX28_RS03765(LUX28_RS03765),gene-LUX28_RS03795(LUX28_RS03795),gene-LUX28_RS03805(LUX28_RS03805),gene-LUX28_RS04990(LUX28_RS04990),gene-LUX28_RS07235(LUX28_RS07235),gene-LUX28_RS07335(LUX28_RS07335),gene-LUX28_RS07915(LUX28_…
BP	GO:0018193	peptidyl-amino acid modification	1	0	1	44	0.96819	1	gene-LUX28_RS14535(LUX28_RS14535)	-
BP	GO:0009066	aspartate family amino acid metabolic process	1	0	1	45	0.970612	1	gene-LUX28_RS14340(LUX28_RS14340)	-
BP	GO:0046677	response to antibiotic	1	0	1	46	0.972851	1	gene-LUX28_RS04845(LUX28_RS04845)	-
MF	GO:0043168	anion binding	19	7	26	516	0.975307	1	gene-LUX28_RS01310(LUX28_RS01310),gene-LUX28_RS04435(LUX28_RS04435),gene-LUX28_RS05955(LUX28_RS05955),gene-LUX28_RS06185(LUX28_RS06185),gene-LUX28_RS06205(LUX28_RS06205),gene-LUX28_RS07310(LUX28_RS07310),gene-LUX28_RS07720(LUX28_RS07720),gene-LUX28_RS10055(LUX28_RS10055),gene-LUX28_RS12670(LUX28_RS12670),gene-LUX28_RS12780(LUX28_RS12780),gene-LUX28_RS14480(LUX28_RS14480),gene-LUX28_RS15105(LUX28_…	gene-LUX28_RS00330(LUX28_RS00330),gene-LUX28_RS01715(LUX28_RS01715),gene-LUX28_RS02785(LUX28_RS02785),gene-LUX28_RS03745(LUX28_RS03745),gene-LUX28_RS09620(LUX28_RS09620),gene-LUX28_RS09630(LUX28_RS09630),gene-LUX28_RS16690(LUX28_RS16690)
BP	GO:0006508	proteolysis	3	0	3	94	0.976901	1	gene-LUX28_RS05575(LUX28_RS05575),gene-LUX28_RS07005(LUX28_RS07005),gene-LUX28_RS08045(LUX28_RS08045)	-
BP	GO:0051704	multi-organism process	2	0	2	73	0.977629	1	gene-LUX28_RS05485(LUX28_RS05485),gene-LUX28_RS08880(LUX28_RS08880)	-
MF	GO:0140097	catalytic activity, acting on DNA	0	1	1	54	0.97867	1	-	gene-LUX28_RS12835(LUX28_RS12835)
MF	GO:0016616	oxidoreductase activity, acting on the CH-OH group of donors, NAD or NADP as acceptor	1	0	1	55	0.980156	1	gene-LUX28_RS18010(LUX28_RS18010)	-
BP	GO:0006631	fatty acid metabolic process	1	0	1	50	0.980233	1	gene-LUX28_RS15160(LUX28_RS15160)	-
MF	GO:0003723	RNA binding	2	2	4	130	0.981983	1	gene-LUX28_RS08710(LUX28_RS08710),gene-LUX28_RS08880(LUX28_RS08880)	gene-LUX28_RS00350(LUX28_RS00350),gene-LUX28_RS09085(LUX28_RS09085)
BP	GO:0034660	ncRNA metabolic process	1	2	3	99	0.98306	1	gene-LUX28_RS08260(LUX28_RS08260)	gene-LUX28_RS07915(LUX28_RS07915),gene-LUX28_RS13785(LUX28_RS13785)
MF	GO:0003735	structural constituent of ribosome	1	0	1	58	0.984025	1	gene-LUX28_RS08415(LUX28_RS08415)	-
CC	GO:0043232	intracellular non-membrane-bounded organelle	2	0	2	83	0.985507	1	gene-LUX28_RS08415(LUX28_RS08415),gene-LUX28_RS08710(LUX28_RS08710)	-
BP	GO:0044260	cellular macromolecule metabolic process	22	15	37	653	0.986588	1	gene-LUX28_RS00280(LUX28_RS00280),gene-LUX28_RS00305(LUX28_RS00305),gene-LUX28_RS01110(LUX28_RS01110),gene-LUX28_RS01135(LUX28_RS01135),gene-LUX28_RS03625(LUX28_RS03625),gene-LUX28_RS04090(LUX28_RS04090),gene-LUX28_RS04325(LUX28_RS04325),gene-LUX28_RS04940(LUX28_RS04940),gene-LUX28_RS06260(LUX28_RS06260),gene-LUX28_RS06590(LUX28_RS06590),gene-LUX28_RS06895(LUX28_RS06895),gene-LUX28_RS07975(LUX28_…	gene-LUX28_RS00330(LUX28_RS00330),gene-LUX28_RS02890(LUX28_RS02890),gene-LUX28_RS03805(LUX28_RS03805),gene-LUX28_RS04990(LUX28_RS04990),gene-LUX28_RS07335(LUX28_RS07335),gene-LUX28_RS07915(LUX28_RS07915),gene-LUX28_RS09085(LUX28_RS09085),gene-LUX28_RS09910(LUX28_RS09910),gene-LUX28_RS10530(LUX28_RS10530),gene-LUX28_RS12285(LUX28_RS12285),gene-LUX28_RS12295(LUX28_RS12295),gene-LUX28_RS12835(LUX28_…
CC	GO:0005887	integral component of plasma membrane	0	1	1	58	0.987097	1	-	gene-LUX28_RS13055(LUX28_RS13055)
CC	GO:0031226	intrinsic component of plasma membrane	0	1	1	58	0.987097	1	-	gene-LUX28_RS13055(LUX28_RS13055)
CC	GO:0005886	plasma membrane	26	19	45	792	0.987209	1	gene-LUX28_RS01345(LUX28_RS01345),gene-LUX28_RS03600(LUX28_RS03600),gene-LUX28_RS03620(LUX28_RS03620),gene-LUX28_RS03710(LUX28_RS03710),gene-LUX28_RS04225(LUX28_RS04225),gene-LUX28_RS05085(LUX28_RS05085),gene-LUX28_RS05360(LUX28_RS05360),gene-LUX28_RS05515(LUX28_RS05515),gene-LUX28_RS06885(LUX28_RS06885),gene-LUX28_RS07310(LUX28_RS07310),gene-LUX28_RS08880(LUX28_RS08880),gene-LUX28_RS09310(LUX28_…	gene-LUX28_RS01040(LUX28_RS01040),gene-LUX28_RS01725(LUX28_RS01725),gene-LUX28_RS01780(LUX28_RS01780),gene-LUX28_RS01950(LUX28_RS01950),gene-LUX28_RS02785(LUX28_RS02785),gene-LUX28_RS03800(LUX28_RS03800),gene-LUX28_RS05350(LUX28_RS05350),gene-LUX28_RS07330(LUX28_RS07330),gene-LUX28_RS07565(LUX28_RS07565),gene-LUX28_RS08520(LUX28_RS08520),gene-LUX28_RS08570(LUX28_RS08570),gene-LUX28_RS08575(LUX28_…
MF	GO:0008144	drug binding	13	6	19	420	0.98795	1	gene-LUX28_RS05955(LUX28_RS05955),gene-LUX28_RS06205(LUX28_RS06205),gene-LUX28_RS07310(LUX28_RS07310),gene-LUX28_RS10055(LUX28_RS10055),gene-LUX28_RS12670(LUX28_RS12670),gene-LUX28_RS14480(LUX28_RS14480),gene-LUX28_RS15105(LUX28_RS15105),gene-LUX28_RS15160(LUX28_RS15160),gene-LUX28_RS16550(LUX28_RS16550),gene-LUX28_RS16980(LUX28_RS16980),gene-LUX28_RS16990(LUX28_RS16990),gene-LUX28_RS17455(LUX28_…	gene-LUX28_RS00330(LUX28_RS00330),gene-LUX28_RS03745(LUX28_RS03745),gene-LUX28_RS07275(LUX28_RS07275),gene-LUX28_RS09620(LUX28_RS09620),gene-LUX28_RS09630(LUX28_RS09630),gene-LUX28_RS16690(LUX28_RS16690)
MF	GO:0000166	nucleotide binding	17	6	23	489	0.988292	1	gene-LUX28_RS01310(LUX28_RS01310),gene-LUX28_RS04435(LUX28_RS04435),gene-LUX28_RS05955(LUX28_RS05955),gene-LUX28_RS06185(LUX28_RS06185),gene-LUX28_RS06205(LUX28_RS06205),gene-LUX28_RS07310(LUX28_RS07310),gene-LUX28_RS07720(LUX28_RS07720),gene-LUX28_RS10055(LUX28_RS10055),gene-LUX28_RS12670(LUX28_RS12670),gene-LUX28_RS12780(LUX28_RS12780),gene-LUX28_RS15105(LUX28_RS15105),gene-LUX28_RS15160(LUX28_…	gene-LUX28_RS00330(LUX28_RS00330),gene-LUX28_RS01715(LUX28_RS01715),gene-LUX28_RS02785(LUX28_RS02785),gene-LUX28_RS03745(LUX28_RS03745),gene-LUX28_RS09620(LUX28_RS09620),gene-LUX28_RS16690(LUX28_RS16690)
MF	GO:1901265	nucleoside phosphate binding	17	6	23	489	0.988292	1	gene-LUX28_RS01310(LUX28_RS01310),gene-LUX28_RS04435(LUX28_RS04435),gene-LUX28_RS05955(LUX28_RS05955),gene-LUX28_RS06185(LUX28_RS06185),gene-LUX28_RS06205(LUX28_RS06205),gene-LUX28_RS07310(LUX28_RS07310),gene-LUX28_RS07720(LUX28_RS07720),gene-LUX28_RS10055(LUX28_RS10055),gene-LUX28_RS12670(LUX28_RS12670),gene-LUX28_RS12780(LUX28_RS12780),gene-LUX28_RS15105(LUX28_RS15105),gene-LUX28_RS15160(LUX28_…	gene-LUX28_RS00330(LUX28_RS00330),gene-LUX28_RS01715(LUX28_RS01715),gene-LUX28_RS02785(LUX28_RS02785),gene-LUX28_RS03745(LUX28_RS03745),gene-LUX28_RS09620(LUX28_RS09620),gene-LUX28_RS16690(LUX28_RS16690)
MF	GO:0005198	structural molecule activity	1	0	1	63	0.988879	1	gene-LUX28_RS08415(LUX28_RS08415)	-
BP	GO:0006412	translation	3	0	3	106	0.989115	1	gene-LUX28_RS08260(LUX28_RS08260),gene-LUX28_RS08415(LUX28_RS08415),gene-LUX28_RS08695(LUX28_RS08695)	-
BP	GO:0043043	peptide biosynthetic process	3	0	3	109	0.991019	1	gene-LUX28_RS08260(LUX28_RS08260),gene-LUX28_RS08415(LUX28_RS08415),gene-LUX28_RS08695(LUX28_RS08695)	-
BP	GO:0006281	DNA repair	0	1	1	60	0.991083	1	-	gene-LUX28_RS00330(LUX28_RS00330)
BP	GO:0006259	DNA metabolic process	1	2	3	111	0.992106	1	gene-LUX28_RS00280(LUX28_RS00280)	gene-LUX28_RS00330(LUX28_RS00330),gene-LUX28_RS12835(LUX28_RS12835)
MF	GO:0097367	carbohydrate derivative binding	13	5	18	414	0.992112	1	gene-LUX28_RS01135(LUX28_RS01135),gene-LUX28_RS05955(LUX28_RS05955),gene-LUX28_RS06205(LUX28_RS06205),gene-LUX28_RS07310(LUX28_RS07310),gene-LUX28_RS10055(LUX28_RS10055),gene-LUX28_RS12670(LUX28_RS12670),gene-LUX28_RS12780(LUX28_RS12780),gene-LUX28_RS15105(LUX28_RS15105),gene-LUX28_RS15160(LUX28_RS15160),gene-LUX28_RS16550(LUX28_RS16550),gene-LUX28_RS16990(LUX28_RS16990),gene-LUX28_RS17455(LUX28_…	gene-LUX28_RS00330(LUX28_RS00330),gene-LUX28_RS03745(LUX28_RS03745),gene-LUX28_RS07275(LUX28_RS07275),gene-LUX28_RS09620(LUX28_RS09620),gene-LUX28_RS16690(LUX28_RS16690)
MF	GO:0005524	ATP binding	11	4	15	362	0.992506	1	gene-LUX28_RS05955(LUX28_RS05955),gene-LUX28_RS06205(LUX28_RS06205),gene-LUX28_RS07310(LUX28_RS07310),gene-LUX28_RS10055(LUX28_RS10055),gene-LUX28_RS12670(LUX28_RS12670),gene-LUX28_RS15105(LUX28_RS15105),gene-LUX28_RS15160(LUX28_RS15160),gene-LUX28_RS16550(LUX28_RS16550),gene-LUX28_RS16990(LUX28_RS16990),gene-LUX28_RS17455(LUX28_RS17455),gene-LUX28_RS19350(LUX28_RS19350)	gene-LUX28_RS00330(LUX28_RS00330),gene-LUX28_RS03745(LUX28_RS03745),gene-LUX28_RS09620(LUX28_RS09620),gene-LUX28_RS16690(LUX28_RS16690)
MF	GO:0032559	adenyl ribonucleotide binding	11	4	15	362	0.992506	1	gene-LUX28_RS05955(LUX28_RS05955),gene-LUX28_RS06205(LUX28_RS06205),gene-LUX28_RS07310(LUX28_RS07310),gene-LUX28_RS10055(LUX28_RS10055),gene-LUX28_RS12670(LUX28_RS12670),gene-LUX28_RS15105(LUX28_RS15105),gene-LUX28_RS15160(LUX28_RS15160),gene-LUX28_RS16550(LUX28_RS16550),gene-LUX28_RS16990(LUX28_RS16990),gene-LUX28_RS17455(LUX28_RS17455),gene-LUX28_RS19350(LUX28_RS19350)	gene-LUX28_RS00330(LUX28_RS00330),gene-LUX28_RS03745(LUX28_RS03745),gene-LUX28_RS09620(LUX28_RS09620),gene-LUX28_RS16690(LUX28_RS16690)
MF	GO:0030554	adenyl nucleotide binding	11	4	15	363	0.992801	1	gene-LUX28_RS05955(LUX28_RS05955),gene-LUX28_RS06205(LUX28_RS06205),gene-LUX28_RS07310(LUX28_RS07310),gene-LUX28_RS10055(LUX28_RS10055),gene-LUX28_RS12670(LUX28_RS12670),gene-LUX28_RS15105(LUX28_RS15105),gene-LUX28_RS15160(LUX28_RS15160),gene-LUX28_RS16550(LUX28_RS16550),gene-LUX28_RS16990(LUX28_RS16990),gene-LUX28_RS17455(LUX28_RS17455),gene-LUX28_RS19350(LUX28_RS19350)	gene-LUX28_RS00330(LUX28_RS00330),gene-LUX28_RS03745(LUX28_RS03745),gene-LUX28_RS09620(LUX28_RS09620),gene-LUX28_RS16690(LUX28_RS16690)
BP	GO:0006399	tRNA metabolic process	1	0	1	63	0.992982	1	gene-LUX28_RS08260(LUX28_RS08260)	-
BP	GO:0006974	cellular response to DNA damage stimulus	0	1	1	63	0.992982	1	-	gene-LUX28_RS00330(LUX28_RS00330)
BP	GO:0006518	peptide metabolic process	3	0	3	114	0.993504	1	gene-LUX28_RS08260(LUX28_RS08260),gene-LUX28_RS08415(LUX28_RS08415),gene-LUX28_RS08695(LUX28_RS08695)	-
BP	GO:0009605	response to external stimulus	1	1	2	92	0.994038	1	gene-LUX28_RS05575(LUX28_RS05575)	gene-LUX28_RS08520(LUX28_RS08520)
MF	GO:0097159	organic cyclic compound binding	33	16	49	926	0.994173	1	gene-LUX28_RS00280(LUX28_RS00280),gene-LUX28_RS01110(LUX28_RS01110),gene-LUX28_RS01310(LUX28_RS01310),gene-LUX28_RS03625(LUX28_RS03625),gene-LUX28_RS04090(LUX28_RS04090),gene-LUX28_RS04435(LUX28_RS04435),gene-LUX28_RS04845(LUX28_RS04845),gene-LUX28_RS04940(LUX28_RS04940),gene-LUX28_RS05955(LUX28_RS05955),gene-LUX28_RS06185(LUX28_RS06185),gene-LUX28_RS06205(LUX28_RS06205),gene-LUX28_RS07310(LUX28_…	gene-LUX28_RS00330(LUX28_RS00330),gene-LUX28_RS00350(LUX28_RS00350),gene-LUX28_RS01715(LUX28_RS01715),gene-LUX28_RS02785(LUX28_RS02785),gene-LUX28_RS02890(LUX28_RS02890),gene-LUX28_RS03745(LUX28_RS03745),gene-LUX28_RS03805(LUX28_RS03805),gene-LUX28_RS04990(LUX28_RS04990),gene-LUX28_RS09085(LUX28_RS09085),gene-LUX28_RS09610(LUX28_RS09610),gene-LUX28_RS09620(LUX28_RS09620),gene-LUX28_RS09630(LUX28_…
MF	GO:1901363	heterocyclic compound binding	33	16	49	926	0.994173	1	gene-LUX28_RS00280(LUX28_RS00280),gene-LUX28_RS01110(LUX28_RS01110),gene-LUX28_RS01310(LUX28_RS01310),gene-LUX28_RS03625(LUX28_RS03625),gene-LUX28_RS04090(LUX28_RS04090),gene-LUX28_RS04435(LUX28_RS04435),gene-LUX28_RS04845(LUX28_RS04845),gene-LUX28_RS04940(LUX28_RS04940),gene-LUX28_RS05955(LUX28_RS05955),gene-LUX28_RS06185(LUX28_RS06185),gene-LUX28_RS06205(LUX28_RS06205),gene-LUX28_RS07310(LUX28_…	gene-LUX28_RS00330(LUX28_RS00330),gene-LUX28_RS00350(LUX28_RS00350),gene-LUX28_RS01715(LUX28_RS01715),gene-LUX28_RS02785(LUX28_RS02785),gene-LUX28_RS02890(LUX28_RS02890),gene-LUX28_RS03745(LUX28_RS03745),gene-LUX28_RS03805(LUX28_RS03805),gene-LUX28_RS04990(LUX28_RS04990),gene-LUX28_RS09085(LUX28_RS09085),gene-LUX28_RS09610(LUX28_RS09610),gene-LUX28_RS09620(LUX28_RS09620),gene-LUX28_RS09630(LUX28_…
CC	GO:0005623	cell	73	36	109	1622	0.994297	1	gene-LUX28_RS00305(LUX28_RS00305),gene-LUX28_RS00585(LUX28_RS00585),gene-LUX28_RS01135(LUX28_RS01135),gene-LUX28_RS01345(LUX28_RS01345),gene-LUX28_RS03595(LUX28_RS03595),gene-LUX28_RS03600(LUX28_RS03600),gene-LUX28_RS03620(LUX28_RS03620),gene-LUX28_RS03710(LUX28_RS03710),gene-LUX28_RS04225(LUX28_RS04225),gene-LUX28_RS04435(LUX28_RS04435),gene-LUX28_RS04805(LUX28_RS04805),gene-LUX28_RS04845(LUX28_…	gene-LUX28_RS00330(LUX28_RS00330),gene-LUX28_RS01040(LUX28_RS01040),gene-LUX28_RS01445(LUX28_RS01445),gene-LUX28_RS01545(LUX28_RS01545),gene-LUX28_RS01725(LUX28_RS01725),gene-LUX28_RS01780(LUX28_RS01780),gene-LUX28_RS01950(LUX28_RS01950),gene-LUX28_RS02785(LUX28_RS02785),gene-LUX28_RS02890(LUX28_RS02890),gene-LUX28_RS03800(LUX28_RS03800),gene-LUX28_RS03805(LUX28_RS03805),gene-LUX28_RS04990(LUX28_…
BP	GO:0043170	macromolecule metabolic process	31	17	48	841	0.99507	1	gene-LUX28_RS00280(LUX28_RS00280),gene-LUX28_RS00305(LUX28_RS00305),gene-LUX28_RS00585(LUX28_RS00585),gene-LUX28_RS01110(LUX28_RS01110),gene-LUX28_RS01135(LUX28_RS01135),gene-LUX28_RS03625(LUX28_RS03625),gene-LUX28_RS04090(LUX28_RS04090),gene-LUX28_RS04325(LUX28_RS04325),gene-LUX28_RS04940(LUX28_RS04940),gene-LUX28_RS05575(LUX28_RS05575),gene-LUX28_RS06260(LUX28_RS06260),gene-LUX28_RS06590(LUX28_…	gene-LUX28_RS00330(LUX28_RS00330),gene-LUX28_RS02890(LUX28_RS02890),gene-LUX28_RS03805(LUX28_RS03805),gene-LUX28_RS04990(LUX28_RS04990),gene-LUX28_RS07275(LUX28_RS07275),gene-LUX28_RS07335(LUX28_RS07335),gene-LUX28_RS07915(LUX28_RS07915),gene-LUX28_RS09085(LUX28_RS09085),gene-LUX28_RS09910(LUX28_RS09910),gene-LUX28_RS10530(LUX28_RS10530),gene-LUX28_RS12285(LUX28_RS12285),gene-LUX28_RS12295(LUX28_…
MF	GO:0036094	small molecule binding	19	7	26	565	0.995296	1	gene-LUX28_RS01310(LUX28_RS01310),gene-LUX28_RS04435(LUX28_RS04435),gene-LUX28_RS05955(LUX28_RS05955),gene-LUX28_RS06185(LUX28_RS06185),gene-LUX28_RS06205(LUX28_RS06205),gene-LUX28_RS07310(LUX28_RS07310),gene-LUX28_RS07720(LUX28_RS07720),gene-LUX28_RS10055(LUX28_RS10055),gene-LUX28_RS12670(LUX28_RS12670),gene-LUX28_RS12780(LUX28_RS12780),gene-LUX28_RS14480(LUX28_RS14480),gene-LUX28_RS15105(LUX28_…	gene-LUX28_RS00330(LUX28_RS00330),gene-LUX28_RS01715(LUX28_RS01715),gene-LUX28_RS02785(LUX28_RS02785),gene-LUX28_RS03745(LUX28_RS03745),gene-LUX28_RS09620(LUX28_RS09620),gene-LUX28_RS09630(LUX28_RS09630),gene-LUX28_RS16690(LUX28_RS16690)
BP	GO:0044267	cellular protein metabolic process	7	0	7	203	0.995952	1	gene-LUX28_RS01135(LUX28_RS01135),gene-LUX28_RS04325(LUX28_RS04325),gene-LUX28_RS06590(LUX28_RS06590),gene-LUX28_RS08260(LUX28_RS08260),gene-LUX28_RS08415(LUX28_RS08415),gene-LUX28_RS08695(LUX28_RS08695),gene-LUX28_RS14535(LUX28_RS14535)	-
MF	GO:0032553	ribonucleotide binding	12	4	16	403	0.997087	1	gene-LUX28_RS05955(LUX28_RS05955),gene-LUX28_RS06205(LUX28_RS06205),gene-LUX28_RS07310(LUX28_RS07310),gene-LUX28_RS10055(LUX28_RS10055),gene-LUX28_RS12670(LUX28_RS12670),gene-LUX28_RS12780(LUX28_RS12780),gene-LUX28_RS15105(LUX28_RS15105),gene-LUX28_RS15160(LUX28_RS15160),gene-LUX28_RS16550(LUX28_RS16550),gene-LUX28_RS16990(LUX28_RS16990),gene-LUX28_RS17455(LUX28_RS17455),gene-LUX28_RS19350(LUX28_…	gene-LUX28_RS00330(LUX28_RS00330),gene-LUX28_RS03745(LUX28_RS03745),gene-LUX28_RS09620(LUX28_RS09620),gene-LUX28_RS16690(LUX28_RS16690)
BP	GO:0007165	signal transduction	0	1	1	76	0.997525	1	-	gene-LUX28_RS07760(LUX28_RS07760)
MF	GO:0035639	purine ribonucleoside triphosphate binding	11	4	15	390	0.997684	1	gene-LUX28_RS05955(LUX28_RS05955),gene-LUX28_RS06205(LUX28_RS06205),gene-LUX28_RS07310(LUX28_RS07310),gene-LUX28_RS10055(LUX28_RS10055),gene-LUX28_RS12670(LUX28_RS12670),gene-LUX28_RS15105(LUX28_RS15105),gene-LUX28_RS15160(LUX28_RS15160),gene-LUX28_RS16550(LUX28_RS16550),gene-LUX28_RS16990(LUX28_RS16990),gene-LUX28_RS17455(LUX28_RS17455),gene-LUX28_RS19350(LUX28_RS19350)	gene-LUX28_RS00330(LUX28_RS00330),gene-LUX28_RS03745(LUX28_RS03745),gene-LUX28_RS09620(LUX28_RS09620),gene-LUX28_RS16690(LUX28_RS16690)
MF	GO:0032555	purine ribonucleotide binding	11	4	15	391	0.997784	1	gene-LUX28_RS05955(LUX28_RS05955),gene-LUX28_RS06205(LUX28_RS06205),gene-LUX28_RS07310(LUX28_RS07310),gene-LUX28_RS10055(LUX28_RS10055),gene-LUX28_RS12670(LUX28_RS12670),gene-LUX28_RS15105(LUX28_RS15105),gene-LUX28_RS15160(LUX28_RS15160),gene-LUX28_RS16550(LUX28_RS16550),gene-LUX28_RS16990(LUX28_RS16990),gene-LUX28_RS17455(LUX28_RS17455),gene-LUX28_RS19350(LUX28_RS19350)	gene-LUX28_RS00330(LUX28_RS00330),gene-LUX28_RS03745(LUX28_RS03745),gene-LUX28_RS09620(LUX28_RS09620),gene-LUX28_RS16690(LUX28_RS16690)
MF	GO:0017076	purine nucleotide binding	11	4	15	392	0.997879	1	gene-LUX28_RS05955(LUX28_RS05955),gene-LUX28_RS06205(LUX28_RS06205),gene-LUX28_RS07310(LUX28_RS07310),gene-LUX28_RS10055(LUX28_RS10055),gene-LUX28_RS12670(LUX28_RS12670),gene-LUX28_RS15105(LUX28_RS15105),gene-LUX28_RS15160(LUX28_RS15160),gene-LUX28_RS16550(LUX28_RS16550),gene-LUX28_RS16990(LUX28_RS16990),gene-LUX28_RS17455(LUX28_RS17455),gene-LUX28_RS19350(LUX28_RS19350)	gene-LUX28_RS00330(LUX28_RS00330),gene-LUX28_RS03745(LUX28_RS03745),gene-LUX28_RS09620(LUX28_RS09620),gene-LUX28_RS16690(LUX28_RS16690)
BP	GO:0023052	signaling	0	1	1	78	0.997893	1	-	gene-LUX28_RS07760(LUX28_RS07760)
BP	GO:0033554	cellular response to stress	0	1	1	80	0.998206	1	-	gene-LUX28_RS00330(LUX28_RS00330)
BP	GO:0019538	protein metabolic process	11	0	11	294	0.99838	1	gene-LUX28_RS01135(LUX28_RS01135),gene-LUX28_RS04325(LUX28_RS04325),gene-LUX28_RS05575(LUX28_RS05575),gene-LUX28_RS06590(LUX28_RS06590),gene-LUX28_RS07005(LUX28_RS07005),gene-LUX28_RS08045(LUX28_RS08045),gene-LUX28_RS08260(LUX28_RS08260),gene-LUX28_RS08415(LUX28_RS08415),gene-LUX28_RS08695(LUX28_RS08695),gene-LUX28_RS14535(LUX28_RS14535),gene-LUX28_RS16975(LUX28_RS16975)	-
BP	GO:0050896	response to stimulus	7	6	13	353	0.99952	1	gene-LUX28_RS01310(LUX28_RS01310),gene-LUX28_RS04845(LUX28_RS04845),gene-LUX28_RS05575(LUX28_RS05575),gene-LUX28_RS06185(LUX28_RS06185),gene-LUX28_RS17160(LUX28_RS17160),gene-LUX28_RS20645(LUX28_RS20645),gene-LUX28_RS20650(LUX28_RS20650)	gene-LUX28_RS00330(LUX28_RS00330),gene-LUX28_RS06965(LUX28_RS06965),gene-LUX28_RS07760(LUX28_RS07760),gene-LUX28_RS08520(LUX28_RS08520),gene-LUX28_RS16625(LUX28_RS16625),gene-LUX28_RS16690(LUX28_RS16690)
BP	GO:0051716	cellular response to stimulus	3	2	5	219	0.999878	1	gene-LUX28_RS01310(LUX28_RS01310),gene-LUX28_RS04845(LUX28_RS04845),gene-LUX28_RS20645(LUX28_RS20645)	gene-LUX28_RS00330(LUX28_RS00330),gene-LUX28_RS07760(LUX28_RS07760)
BP	GO:0007154	cell communication	0	1	1	137	0.999983	1	-	gene-LUX28_RS07760(LUX28_RS07760)
MF	GO:0003674	molecular_function	98	47	145	2135	1	1	gene-LUX28_RS00280(LUX28_RS00280),gene-LUX28_RS00305(LUX28_RS00305),gene-LUX28_RS00585(LUX28_RS00585),gene-LUX28_RS01110(LUX28_RS01110),gene-LUX28_RS01135(LUX28_RS01135),gene-LUX28_RS01310(LUX28_RS01310),gene-LUX28_RS01345(LUX28_RS01345),gene-LUX28_RS01620(LUX28_RS01620),gene-LUX28_RS01635(LUX28_RS01635),gene-LUX28_RS02205(LUX28_RS02205),gene-LUX28_RS03625(LUX28_RS03625),gene-LUX28_RS04045(LUX28_…	gene-LUX28_RS00330(LUX28_RS00330),gene-LUX28_RS00350(LUX28_RS00350),gene-LUX28_RS01545(LUX28_RS01545),gene-LUX28_RS01715(LUX28_RS01715),gene-LUX28_RS01720(LUX28_RS01720),gene-LUX28_RS01725(LUX28_RS01725),gene-LUX28_RS01945(LUX28_RS01945),gene-LUX28_RS02785(LUX28_RS02785),gene-LUX28_RS02890(LUX28_RS02890),gene-LUX28_RS03745(LUX28_RS03745),gene-LUX28_RS03765(LUX28_RS03765),gene-LUX28_RS03795(LUX28_…
BP	GO:0008150	biological_process	111	55	166	2224	1	1	gene-LUX28_RS00280(LUX28_RS00280),gene-LUX28_RS00305(LUX28_RS00305),gene-LUX28_RS00585(LUX28_RS00585),gene-LUX28_RS01110(LUX28_RS01110),gene-LUX28_RS01135(LUX28_RS01135),gene-LUX28_RS01310(LUX28_RS01310),gene-LUX28_RS01345(LUX28_RS01345),gene-LUX28_RS01620(LUX28_RS01620),gene-LUX28_RS01635(LUX28_RS01635),gene-LUX28_RS02205(LUX28_RS02205),gene-LUX28_RS03625(LUX28_RS03625),gene-LUX28_RS04090(LUX28_…	gene-LUX28_RS00330(LUX28_RS00330),gene-LUX28_RS01040(LUX28_RS01040),gene-LUX28_RS01445(LUX28_RS01445),gene-LUX28_RS01545(LUX28_RS01545),gene-LUX28_RS01715(LUX28_RS01715),gene-LUX28_RS01720(LUX28_RS01720),gene-LUX28_RS01725(LUX28_RS01725),gene-LUX28_RS01950(LUX28_RS01950),gene-LUX28_RS02785(LUX28_RS02785),gene-LUX28_RS02890(LUX28_RS02890),gene-LUX28_RS03745(LUX28_RS03745),gene-LUX28_RS03765(LUX28_…
CC	GO:0005575	cellular_component	85	37	122	1717	1	1	gene-LUX28_RS00305(LUX28_RS00305),gene-LUX28_RS00585(LUX28_RS00585),gene-LUX28_RS01135(LUX28_RS01135),gene-LUX28_RS01345(LUX28_RS01345),gene-LUX28_RS01635(LUX28_RS01635),gene-LUX28_RS03595(LUX28_RS03595),gene-LUX28_RS03600(LUX28_RS03600),gene-LUX28_RS03620(LUX28_RS03620),gene-LUX28_RS03710(LUX28_RS03710),gene-LUX28_RS04225(LUX28_RS04225),gene-LUX28_RS04435(LUX28_RS04435),gene-LUX28_RS04805(LUX28_…	gene-LUX28_RS00330(LUX28_RS00330),gene-LUX28_RS01040(LUX28_RS01040),gene-LUX28_RS01445(LUX28_RS01445),gene-LUX28_RS01545(LUX28_RS01545),gene-LUX28_RS01725(LUX28_RS01725),gene-LUX28_RS01780(LUX28_RS01780),gene-LUX28_RS01950(LUX28_RS01950),gene-LUX28_RS02785(LUX28_RS02785),gene-LUX28_RS02890(LUX28_RS02890),gene-LUX28_RS03800(LUX28_RS03800),gene-LUX28_RS03805(LUX28_RS03805),gene-LUX28_RS04990(LUX28_…
